# Supplementary material for: Structural basis of Ca2+-dependent activation and lipid transport by a TMEM16 scramblase
Source: eLife. 2019 Jan 16;8:e43229. doi: 10.7554/eLife.43229 (PMC6355197; doi:10.7554/eLife.43229)
Supplement: Source data 1. [file elife-43229-data1.xlsx]

## Sheet: POPE-POPG
Time(s)	afTMEM16 0Ca2+	afTMEM16 +Ca2+	Protoein-Free
0.3325	1.0172	1.0098	0.8456
0.665	1.0226	1.0048	0.8958
0.9975	1.0348	0.9979	1.0705
1.33	1.0235	1.0045	1.1687
1.6625	1.0258	1.0091	1.1761
1.995	1.0241	1.0097	0.9835
2.3275	1.0359	1.0054	1.012
2.66	1.0508	1.0115	0.9675
2.9925	1.039	1.005	0.9065
3.325	1.0233	1.0058	0.9553
3.6575	1.0259	1.0068	0.9899
3.99	1.0438	1.0072	1.0612
4.3225	1.0362	1.0024	1.079
4.655	1.0167	1.0124	1.0617
4.9875	1.0151	1.0041	0.9883
5.32	1.0069	1.003	1.0247
5.6525	1.0193	0.9985	1.0568
5.985	1.0349	1.0025	1.0556
6.3175	1.0421	0.9971	1.0512
6.65	1.0442	0.9974	1.0467
6.9825	1.0309	0.9988	1.0461
7.315	1.0158	0.999	1.0472
7.6475	1.0215	0.9977	1.0319
7.98	1.0306	0.997	1.0315
8.3125	1.0238	0.9996	1.0429
8.645	1.0261	1.0011	1.0352
8.9775	1.0338	1.0038	1.0094
9.31	1.035	1.0003	1.0258
9.6425	1.0343	1.0019	1.0378
9.975	1.0331	1.004	1.0402
10.3075	1.0269	0.9989	1.0315
10.64	1.0265	0.9936	1.0215
10.9725	1.0284	1.0011	1.0302
11.305	1.0287	1.0009	1.0279
11.6375	1.0234	1.0024	1.0131
11.97	1.0134	0.998	1.0321
12.3025	1.0252	1.003	1.0345
12.635	1.0228	1	1.0305
12.9675	1.0228	1.0017	1.0349
13.3	1.0215	1	1.0265
13.6325	1.0229	0.9984	1.0283
13.965	1.019	0.9954	1.0322
14.2975	1.0119	1.003	1.0279
14.63	1.0148	1.0068	1.0225
14.9625	1.0129	0.9984	1.0142
15.295	1.0146	1.0015	1.011
15.6275	1.0138	1.0038	1.0207
15.96	1.0127	0.9999	1.028
16.2925	1.0156	0.9964	1.0281
16.625	1.0131	0.9997	1.028
16.9575	1.0153	1.0017	1.0275
17.29	1.0125	1.0046	1.0295
17.6225	1.0161	0.9981	1.0248
17.955	1.0115	1.0011	1.0256
18.2875	1.0179	0.9991	1.0304
18.62	1.0157	0.9999	1.0235
18.9525	1.0163	1.0038	1.0215
19.285	1.0138	1.0006	1.0266
19.6175	1.0147	1.001	1.0266
19.95	1.0168	0.9998	1.0259
20.2825	1.0182	0.9979	1.0242
20.615	1.0189	1.0053	1.0221
20.9475	1.0164	1.0007	1.015
21.28	1.0173	1.0011	1.0153
21.6125	1.0167	0.9988	1.0101
21.945	1.0154	1.0028	1.0142
22.2775	1.0132	1.0039	1.0179
22.61	1.0106	0.9972	1.0194
22.9425	1.017	0.9982	1.0141
23.275	1.0167	1.0032	1.0113
23.6075	1.0135	1.0022	1.016
23.94	1.0139	1.0006	1.017
24.2725	1.0082	0.9978	1.0257
24.605	1.012	0.9984	1.023
24.9375	1.0148	0.9973	1.0196
25.27	1.0103	1.0014	1.0209
25.6025	1.0126	1	1.0192
25.935	1.0106	1.004	1.0125
26.2675	1.0153	0.9991	1.0107
26.6	1.0086	0.998	1.0208
26.9325	1.0134	0.9968	1.0166
27.265	1.0101	1.0036	1.0156
27.5975	1.0128	0.9976	1.0202
27.93	1.0163	0.9955	1.0184
28.2625	1.0093	1.0026	1.0181
28.595	1.0098	1.0025	1.0181
28.9275	1.0119	1.0005	1.016
29.26	1.0095	1.0016	1.0144
29.5925	1.0116	1.0005	1.0162
29.925	1.0094	1.0014	1.0206
30.2575	1.0077	1.0011	1.0175
30.59	1.0095	0.9997	1.0133
30.9225	1.014	1.0008	1.0137
31.255	1.012	1.0013	1.0118
31.5875	1.0114	0.999	1.0173
31.92	1.0086	1.002	1.0165
32.2525	1.0064	0.9954	1.0134
32.585	1.0106	0.9994	1.0213
32.9175	1.004	1.0017	1.0159
33.25	1.0117	0.996	1.0164
33.5825	1.0105	0.9978	1.012
33.915	1.0127	0.999	1.0171
34.2475	1.0067	1.0018	1.016
34.58	1.0076	0.9975	1.0157
34.9125	1.0051	1.0021	1.0128
35.245	1.0058	1.0019	1.0169
35.5775	1.0037	1.0001	1.0142
35.91	1.0093	1.0013	1.0104
36.2425	1.0102	1.0032	1.0125
36.575	1.0101	0.9958	1.0163
36.9075	1.0085	0.9968	1.0151
37.24	1.0056	1.0037	1.0134
37.5725	1.0071	0.9976	1.014
37.905	1.0049	0.9968	1.017
38.2375	1.0071	1.0037	1.0095
38.57	1.0047	1.0005	1.0175
38.9025	1.0021	0.9996	1.0148
39.235	1.0052	0.9979	1.0129
39.5675	1.0089	0.999	1.0075
39.9	1.0033	0.9979	1.0106
40.2325	1.0078	1.0037	1.0079
40.565	1.0112	0.9979	1.0086
40.8975	1.0059	0.9982	1.0117
41.23	1.0044	1.0018	1.0104
41.5625	1.0074	1	1.0149
41.895	1.0062	1.003	1.0097
42.2275	1.0042	0.9986	1.0087
42.56	1.0078	0.999	1.016
42.8925	1.008	0.9995	1.0118
43.225	1.005	1.0017	1.0088
43.5575	1.0019	1.0006	1.0092
43.89	1.0054	0.9988	1.0085
44.2225	1.0041	0.9992	1.0132
44.555	1.0048	0.9981	1.012
44.8875	1.0074	1.0007	1.0079
45.22	1.0019	1.0045	1.0098
45.5525	1.0059	1.0001	1.0056
45.885	1.0122	0.9986	1.009
46.2175	1.0046	1.0009	1.0123
46.55	1.0053	0.9983	1.0103
46.8825	1.0038	0.995	1.0075
47.215	1.0049	1.0007	1.0077
47.5475	1.0044	0.9956	1.0086
47.88	1.0062	0.9993	1.009
48.2125	0.9991	0.9983	1.0085
48.545	1.0023	1.0001	1.0026
48.8775	1.0065	0.9985	1.0078
49.21	1.0037	0.9971	1.0022
49.5425	1.0064	1.0011	1.0086
49.875	1.008	1.0001	1.0049
50.2075	1.0025	1.0002	1.0077
50.54	1.0068	0.9995	1.0093
50.8725	1.0021	1.0021	1.0092
51.205	1.0033	1.0014	1.0066
51.5375	1.0002	0.9954	1.0048
51.87	1.0024	1.0005	1.0073
52.2025	1.005	0.9968	1.0113
52.535	1.0053	1.0032	1.0075
52.8675	1.0053	1.001	0.9998
53.2	1	1.0021	1.0031
53.5325	1.0038	0.9989	1.0055
53.865	1.0032	1.0011	1.0032
54.1975	1.0051	1.0017	1.0055
54.53	0.9992	1.0023	1.0102
54.8625	1.0059	1.0012	1.0045
55.195	1.0029	0.9981	1.0057
55.5275	1.0049	1.0016	1.0071
55.86	1.0067	0.9981	1.002
56.1925	1.0061	0.9978	1.007
56.525	1.0047	1.0017	1.0101
56.8575	1.0039	1.0005	1.004
57.19	1.0011	1.0003	1.0101
57.5225	1.004	1	1.0089
57.855	1.0065	1.001	1.0055
58.1875	1.0042	0.9989	1.0094
58.52	1.0014	0.9971	0.9998
58.8525	1.0031	0.9982	1.0043
59.185	1.0007	0.9989	1.0044
59.5175	1.0009	1.0001	1.0076
59.85	1.0002	1.0035	1.0036
60.1825	1.007	1.0006	1.0016
60.515	1.0089	0.9976	1.0015
60.8475	1.0024	0.998	1.0016
61.18	0.9997	0.9965	1.0023
61.5125	1.0002	1.0016	1.0051
61.845	0.9964	0.9969	1.0055
62.1775	1.009	0.9989	1.0047
62.51	0.9968	1.0016	1.0024
62.8425	1.0021	1.0009	1.0043
63.175	1.0071	0.9976	1.0068
63.5075	1.006	0.9996	1.004
63.84	1.0019	1.0011	1.0052
64.1725	1	0.9974	1.0037
64.505	1.0024	1.0042	1.0005
64.8375	1.0013	1	1.0001
65.17	1.0056	0.9972	1.0012
65.5025	1.0027	0.9988	1.0063
65.835	1.0048	0.9999	1.0046
66.1675	1.0048	1.0001	1.0026
66.5	1.0072	0.9984	0.9997
66.8325	0.9996	0.9956	1.0031
67.165	0.9993	0.9997	1.0046
67.4975	1.0008	0.9988	1.0026
67.83	1.0028	0.9999	0.9974
68.1625	1.0057	1.0021	0.9947
68.495	1.0004	1.0001	1
68.8275	0.9974	1.0021	1.0053
69.16	0.9974	1.0006	1.0031
69.4925	1.0012	1.0071	1.0046
69.825	1.0035	1.003	1.0034
70.1575	0.9998	0.997	1.0026
70.49	1.0012	0.9976	1.003
70.8225	1.0089	0.9993	1.0013
71.155	1.0002	1.005	0.9996
71.4875	0.9994	1.0018	1.0045
71.82	0.998	0.9994	1.0011
72.1525	1.0014	0.9987	1.001
72.485	1.0024	1.0024	1.0032
72.8175	1.0031	0.9979	0.9973
73.15	1.0015	0.999	1.0046
73.4825	1.0027	0.9997	1.0058
73.815	0.999	0.9959	1.0021
74.1475	1.0033	1.0024	0.9984
74.48	1.0005	0.997	1.0032
74.8125	0.9999	0.9974	0.9988
75.145	0.997	1.0027	1.0042
75.4775	0.9997	1.0032	1.0049
75.81	1.0042	1.0021	1.0027
76.1425	1.0018	0.9963	0.9978
76.475	1.0025	1.0019	1.0099
76.8075	1.0028	1.0002	1.0007
77.14	0.9971	0.9994	0.9999
77.4725	0.9986	1.0013	1.0011
77.805	1.0063	1.0013	1.0012
78.1375	0.9996	1.0007	1
78.47	0.9991	1.0018	0.9973
78.8025	0.9997	1.0002	1.0003
79.135	0.9965	1.0024	0.9987
79.4675	1.0004	1.0018	0.9981
79.8	0.998	1.0018	0.9987
80.1325	1.001	0.9956	0.9952
80.465	1.0022	0.9967	0.9988
80.7975	0.9968	1.0001	0.9965
81.13	0.9978	0.9997	1.0008
81.4625	0.9979	0.9986	0.9983
81.795	1.0004	0.9999	0.9944
82.1275	0.995	1.0033	0.9964
82.46	0.9976	0.9999	0.9991
82.7925	0.9958	1.0019	0.9989
83.125	0.9981	0.9956	0.9978
83.4575	0.998	0.9989	0.9983
83.79	1.0008	0.9982	0.9945
84.1225	0.9995	0.9993	0.9971
84.455	1.0008	0.9994	0.9996
84.7875	0.9969	1.0014	1.0011
85.12	0.9963	0.9974	0.9997
85.4525	1	0.9995	0.9979
85.785	0.9985	0.9983	1.0002
86.1175	0.9992	1.0026	0.9964
86.45	1.0005	0.9995	1.0023
86.7825	0.9982	0.9973	0.9972
87.115	0.9976	1.0006	0.9963
87.4475	1.0007	0.9994	0.9968
87.78	1.0007	1.0014	1.0031
88.1125	1.0018	1.0027	1.0016
88.445	0.9977	0.9985	0.9994
88.7775	0.9978	1.0013	1
89.11	0.999	1.0011	0.999
89.4425	1.0024	1.0011	0.9989
89.775	1.0027	1.0002	0.999
90.1075	1.0025	1.0015	0.9946
90.44	0.9995	1.0038	0.9979
90.7725	1	0.9966	0.9961
91.105	0.9988	1.0014	0.9975
91.4375	1.002	1.0011	0.9979
91.77	1.0006	0.9994	0.9966
92.1025	0.9977	0.9998	1
92.435	0.9981	0.9975	0.9924
92.7675	0.9983	0.9985	0.9991
93.1	1.0013	0.9984	0.9983
93.4325	0.9969	1.0006	1.002
93.765	0.9982	0.9996	0.9955
94.0975	0.9985	0.9995	0.9967
94.43	1.0043	0.9952	0.9972
94.7625	0.9992	1.0037	0.9987
95.095	1.0014	0.9991	0.9931
95.4275	0.9961	0.9956	0.9966
95.76	0.9974	1.0035	0.9994
96.0925	0.9992	1.0005	0.996
96.425	0.9963	0.9942	0.9971
96.7575	1.0036	0.9978	0.9967
97.09	0.9952	1.0012	0.9961
97.4225	0.9954	1.0022	1.0024
97.755	0.9975	0.9985	0.996
98.0875	0.9952	1.0004	0.9985
98.42	0.9986	0.9987	0.9948
98.7525	0.9973	0.9988	0.991
99.085	0.9941	0.9659	0.9787
99.4175	0.9894	0.9878	0.9754
99.75	0.9737	0.9989	0.9837
100.082	0.9727	0.9843	0.9723
100.415	0.954	0.9727	0.9635
100.748	0.9549	0.9807	0.9577
101.08	0.9471	0.9767	0.9559
101.412	0.9217	0.9585	0.948
101.745	0.9174	0.947	0.9299
102.078	0.9043	0.9448	0.9236
102.41	0.8993	0.9399	0.922
102.743	0.8977	0.9241	0.9075
103.075	0.8878	0.9227	0.8951
103.407	0.884	0.9217	0.8908
103.74	0.8715	0.9226	0.8823
104.073	0.8592	0.8991	0.8841
104.405	0.8586	0.8786	0.8762
104.737	0.8541	0.8732	0.8827
105.07	0.8374	0.8785	0.8655
105.403	0.8404	0.8803	0.8559
105.735	0.831	0.8741	0.8504
106.067	0.8222	0.8629	0.8446
106.4	0.8226	0.8479	0.841
106.733	0.8173	0.8358	0.8359
107.065	0.8103	0.8326	0.8312
107.397	0.804	0.8297	0.8327
107.73	0.8044	0.8282	0.824
108.062	0.7916	0.8147	0.8214
108.395	0.7877	0.8079	0.8126
108.728	0.78	0.8102	0.8091
109.06	0.7712	0.8016	0.8039
109.392	0.7671	0.7891	0.8107
109.725	0.765	0.778	0.8125
110.058	0.7588	0.7693	0.7954
110.39	0.7536	0.7628	0.7824
110.722	0.745	0.7613	0.7821
111.055	0.7415	0.7584	0.7756
111.388	0.7407	0.751	0.7735
111.72	0.7344	0.7438	0.7722
112.052	0.7242	0.7364	0.7677
112.385	0.723	0.7358	0.7612
112.718	0.7188	0.7316	0.7601
113.05	0.7164	0.7292	0.7561
113.382	0.7083	0.725	0.7572
113.715	0.7039	0.7192	0.7491
114.047	0.7012	0.7141	0.7451
114.38	0.6982	0.7093	0.7454
114.713	0.6932	0.7014	0.7372
115.045	0.6871	0.6932	0.7368
115.377	0.6857	0.692	0.7317
115.71	0.6817	0.6832	0.7279
116.043	0.6768	0.6767	0.7232
116.375	0.6693	0.672	0.7184
116.707	0.6666	0.6702	0.7174
117.04	0.6639	0.6662	0.7161
117.373	0.6594	0.6596	0.7092
117.705	0.6579	0.6551	0.7101
118.037	0.653	0.6528	0.7023
118.37	0.6464	0.65	0.7042
118.703	0.6442	0.6493	0.7022
119.035	0.6417	0.6399	0.6949
119.368	0.6391	0.637	0.6946
119.7	0.6325	0.6334	0.6926
120.032	0.6277	0.6299	0.6877
120.365	0.6259	0.6245	0.6863
120.698	0.6186	0.6147	0.6823
121.03	0.6174	0.6116	0.6814
121.362	0.6129	0.6079	0.6762
121.695	0.6128	0.6106	0.673
122.028	0.6085	0.5983	0.671
122.36	0.6036	0.597	0.6714
122.692	0.6027	0.5932	0.6669
123.025	0.5975	0.5924	0.6663
123.358	0.5962	0.5878	0.6609
123.69	0.594	0.5843	0.6627
124.022	0.585	0.5824	0.6566
124.355	0.5845	0.5712	0.6537
124.688	0.5844	0.5688	0.6514
125.02	0.5842	0.5651	0.6542
125.353	0.577	0.559	0.6462
125.685	0.5778	0.5586	0.6462
126.017	0.568	0.5569	0.6459
126.35	0.57	0.5497	0.6415
126.683	0.5637	0.5464	0.6375
127.015	0.5601	0.5398	0.6333
127.347	0.5602	0.5392	0.6353
127.68	0.5597	0.5317	0.6314
128.012	0.5504	0.5296	0.6307
128.345	0.5538	0.532	0.6257
128.678	0.5464	0.527	0.6224
129.01	0.5498	0.5248	0.6279
129.343	0.5452	0.5196	0.6246
129.675	0.5423	0.5133	0.6176
130.007	0.5402	0.5066	0.62
130.34	0.5352	0.5051	0.6203
130.673	0.5356	0.4995	0.6155
131.005	0.5314	0.5011	0.6123
131.338	0.5268	0.4995	0.6112
131.67	0.5256	0.4941	0.6086
132.002	0.5233	0.4923	0.6075
132.335	0.5168	0.4844	0.6052
132.667	0.5182	0.4833	0.6062
133	0.5145	0.4781	0.6002
133.333	0.5136	0.4759	0.601
133.665	0.5153	0.4749	0.5969
133.998	0.5115	0.4732	0.5974
134.33	0.5113	0.4706	0.5992
134.662	0.5074	0.465	0.5917
134.995	0.5039	0.4603	0.5949
135.327	0.5021	0.4606	0.5912
135.66	0.4998	0.4558	0.5878
135.993	0.499	0.4544	0.5862
136.325	0.4896	0.4513	0.5871
136.657	0.4899	0.4477	0.5835
136.99	0.4912	0.4445	0.5818
137.322	0.4868	0.443	0.5809
137.655	0.484	0.4378	0.5798
137.988	0.4834	0.4357	0.5782
138.32	0.4836	0.4355	0.5768
138.653	0.4798	0.4325	0.5763
138.985	0.4759	0.4295	0.5751
139.317	0.4778	0.4259	0.5718
139.65	0.476	0.4263	0.574
139.982	0.4746	0.4261	0.5729
140.315	0.4719	0.4231	0.568
140.648	0.4679	0.4185	0.5678
140.98	0.4654	0.4145	0.5632
141.312	0.4644	0.4138	0.5642
141.645	0.4617	0.4098	0.5628
141.977	0.4624	0.4072	0.563
142.31	0.4567	0.4037	0.5612
142.643	0.4564	0.4017	0.564
142.975	0.4543	0.4017	0.5569
143.308	0.4559	0.4009	0.5526
143.64	0.451	0.3947	0.56
143.972	0.4495	0.393	0.558
144.305	0.4489	0.3894	0.5546
144.637	0.4474	0.3894	0.5537
144.97	0.4445	0.3865	0.5523
145.303	0.4444	0.3809	0.5528
145.635	0.4427	0.3802	0.5494
145.968	0.4441	0.3774	0.549
146.3	0.4386	0.3745	0.5466
146.632	0.439	0.3737	0.5478
146.965	0.4347	0.3702	0.5478
147.298	0.432	0.3699	0.5425
147.63	0.4308	0.3676	0.5432
147.963	0.4309	0.3651	0.5427
148.295	0.4294	0.3631	0.5432
148.627	0.429	0.3645	0.5439
148.96	0.4262	0.3607	0.5389
149.292	0.4251	0.355	0.5381
149.625	0.4223	0.3584	0.5387
149.958	0.4239	0.354	0.5389
150.29	0.4201	0.3518	0.5353
150.623	0.4197	0.3497	0.5362
150.955	0.4175	0.3475	0.5359
151.287	0.4211	0.3446	0.5329
151.62	0.417	0.3433	0.5351
151.952	0.4143	0.3433	0.5326
152.285	0.4136	0.3395	0.5299
152.618	0.4111	0.336	0.5317
152.95	0.4112	0.3316	0.5272
153.282	0.4089	0.3326	0.5253
153.615	0.4097	0.3329	0.5279
153.947	0.408	0.3315	0.5269
154.28	0.4066	0.3308	0.5257
154.613	0.4053	0.3289	0.5246
154.945	0.404	0.3224	0.5225
155.278	0.4056	0.3228	0.5202
155.61	0.4017	0.3222	0.5206
155.942	0.4003	0.322	0.5195
156.275	0.3954	0.3173	0.5215
156.607	0.3979	0.3144	0.5181
156.94	0.3958	0.3169	0.5191
157.273	0.3953	0.3147	0.518
157.605	0.3941	0.3103	0.5226
157.938	0.391	0.3106	0.5168
158.27	0.3949	0.3095	0.5169
158.602	0.3917	0.308	0.5202
158.935	0.3893	0.3062	0.5157
159.268	0.3878	0.3038	0.5174
159.6	0.3842	0.3008	0.5158
159.933	0.3851	0.302	0.5135
160.265	0.3854	0.2995	0.5121
160.597	0.3856	0.2982	0.5123
160.93	0.3826	0.2967	0.514
161.262	0.3825	0.2919	0.5124
161.595	0.3798	0.2923	0.5111
161.928	0.3799	0.2912	0.5094
162.26	0.3763	0.2881	0.5096
162.593	0.38	0.287	0.5087
162.925	0.3764	0.2846	0.508
163.257	0.3757	0.2855	0.5091
163.59	0.3749	0.2833	0.5064
163.923	0.3747	0.2832	0.5076
164.255	0.3701	0.2821	0.5121
164.588	0.3718	0.2804	0.505
164.92	0.3707	0.2771	0.5049
165.252	0.3669	0.2746	0.5038
165.585	0.3677	0.2777	0.5049
165.917	0.3688	0.278	0.5015
166.25	0.3679	0.2729	0.506
166.583	0.3645	0.2686	0.5024
166.915	0.3659	0.2688	0.5042
167.248	0.3628	0.2685	0.5008
167.58	0.3651	0.2674	0.5034
167.912	0.3618	0.2639	0.4965
168.245	0.3602	0.2643	0.4991
168.577	0.3619	0.2628	0.5001
168.91	0.3625	0.2615	0.4989
169.243	0.3573	0.2593	0.4966
169.575	0.3572	0.2591	0.4983
169.907	0.3585	0.2561	0.4983
170.24	0.3566	0.2565	0.4981
170.572	0.356	0.255	0.4934
170.905	0.3535	0.2539	0.4967
171.238	0.3545	0.2545	0.4983
171.57	0.3521	0.2509	0.4934
171.903	0.351	0.2506	0.4931
172.235	0.3523	0.2465	0.4919
172.567	0.3476	0.2476	0.4942
172.9	0.3515	0.246	0.4926
173.232	0.3475	0.2463	0.4936
173.565	0.3532	0.2445	0.4931
173.898	0.3482	0.2434	0.4913
174.23	0.3467	0.2439	0.4935
174.562	0.3482	0.2431	0.4917
174.895	0.3448	0.2411	0.4893
175.227	0.3444	0.2409	0.4925
175.56	0.3416	0.2394	0.4907
175.893	0.3407	0.2382	0.4928
176.225	0.3408	0.2343	0.4927
176.558	0.3411	0.2354	0.4882
176.89	0.3406	0.2343	0.4912
177.222	0.3426	0.2328	0.4905
177.555	0.3413	0.2315	0.488
177.887	0.3389	0.2325	0.4922
178.22	0.3392	0.2298	0.4886
178.553	0.3392	0.2282	0.4884
178.885	0.3357	0.227	0.4859
179.218	0.3349	0.2272	0.4885
179.55	0.3342	0.2287	0.4871
179.882	0.3335	0.2232	0.4869
180.215	0.3344	0.2222	0.4866
180.548	0.3351	0.2238	0.4864
180.88	0.3327	0.2203	0.4895
181.213	0.3343	0.2198	0.4864
181.545	0.3315	0.2222	0.4826
181.877	0.3306	0.2209	0.4848
182.21	0.3315	0.22	0.4845
182.542	0.3291	0.2198	0.4835
182.875	0.3312	0.2159	0.4846
183.208	0.3293	0.2152	0.4838
183.54	0.3308	0.2156	0.4843
183.873	0.3284	0.2142	0.4851
184.205	0.3276	0.2135	0.4831
184.537	0.3247	0.2137	0.4827
184.87	0.3251	0.2109	0.4837
185.202	0.3236	0.2109	0.4783
185.535	0.3252	0.2109	0.4875
185.868	0.3234	0.2094	0.481
186.2	0.3224	0.2091	0.4824
186.532	0.3238	0.2061	0.4814
186.865	0.3218	0.2076	0.481
187.197	0.3237	0.2076	0.4798
187.53	0.3194	0.2065	0.4794
187.863	0.321	0.2045	0.4798
188.195	0.3212	0.2052	0.4794
188.528	0.3184	0.2024	0.4817
188.86	0.3189	0.2024	0.477
189.192	0.3189	0.2009	0.4787
189.525	0.3176	0.1992	0.48
189.857	0.3157	0.2014	0.4799
190.19	0.3163	0.1984	0.4772
190.523	0.3173	0.1988	0.4799
190.855	0.3169	0.1962	0.4776
191.188	0.314	0.1975	0.4786
191.52	0.3163	0.1968	0.4787
191.852	0.3139	0.1967	0.4774
192.185	0.3117	0.194	0.4784
192.518	0.3139	0.1919	0.4776
192.85	0.3121	0.1935	0.4785
193.183	0.3102	0.1941	0.4737
193.515	0.3138	0.1916	0.4778
193.847	0.3125	0.1895	0.478
194.18	0.3107	0.1911	0.4787
194.512	0.3122	0.1879	0.4768
194.845	0.3088	0.1896	0.4787
195.178	0.3108	0.1874	0.4746
195.51	0.3105	0.1879	0.4763
195.843	0.3086	0.1874	0.4764
196.175	0.3067	0.1863	0.4752
196.507	0.3092	0.186	0.4747
196.84	0.3078	0.1857	0.479
197.173	0.3083	0.1837	0.475
197.505	0.3062	0.1856	0.4789
197.838	0.3046	0.1837	0.4748
198.17	0.3074	0.1832	0.4717
198.502	0.304	0.1827	0.4782
198.835	0.3022	0.1805	0.4773
199.167	0.303	0.1803	0.4782
199.5	0.3031	0.1798	0.4742
199.833	0.3041	0.1809	0.4754
200.165	0.303	0.1804	0.4707
200.498	0.3025	0.1795	0.476
200.83	0.302	0.1778	0.4746
201.162	0.302	0.1768	0.4762
201.495	0.3002	0.1777	0.4731
201.827	0.3015	0.1769	0.4733
202.16	0.3024	0.1767	0.474
202.493	0.3006	0.1737	0.4717
202.825	0.3027	0.1741	0.4708
203.157	0.2993	0.1746	0.4736
203.49	0.3006	0.1743	0.4733
203.822	0.2977	0.1747	0.4747
204.155	0.3003	0.1727	0.4757
204.488	0.3001	0.1738	0.4755
204.82	0.3004	0.1707	0.4707
205.153	0.297	0.1702	0.4741
205.485	0.2966	0.1698	0.4717
205.817	0.2944	0.1696	0.4691
206.15	0.2972	0.1707	0.47
206.482	0.2971	0.168	0.4726
206.815	0.2941	0.1681	0.4695
207.148	0.2942	0.1674	0.4705
207.48	0.2952	0.1677	0.4699
207.812	0.2941	0.1669	0.4736
208.145	0.2927	0.1662	0.4703
208.477	0.2933	0.1662	0.472
208.81	0.2925	0.1651	0.4703
209.143	0.2935	0.1675	0.4716
209.475	0.2923	0.1647	0.4724
209.808	0.2914	0.1666	0.469
210.14	0.292	0.1633	0.4731
210.472	0.2893	0.1626	0.4715
210.805	0.2914	0.1618	0.4731
211.137	0.2907	0.1636	0.4733
211.47	0.2902	0.1632	0.4729
211.803	0.2886	0.1611	0.472
212.135	0.2912	0.1613	0.4693
212.468	0.2879	0.1625	0.4725
212.8	0.2897	0.1601	0.4729
213.132	0.2877	0.161	0.474
213.465	0.2909	0.159	0.4667
213.798	0.2899	0.1593	0.4715
214.13	0.2885	0.1603	0.4711
214.463	0.2884	0.1594	0.4724
214.795	0.2859	0.1569	0.4702
215.127	0.2859	0.1577	0.4696
215.46	0.2862	0.1581	0.4682
215.792	0.2863	0.1571	0.4691
216.125	0.2881	0.156	0.4693
216.458	0.2855	0.1562	0.4692
216.79	0.2847	0.1562	0.4698
217.123	0.2858	0.1556	0.4679
217.455	0.2849	0.1546	0.4685
217.787	0.2886	0.1537	0.4714
218.12	0.2841	0.1554	0.4699
218.452	0.2848	0.1538	0.4669
218.785	0.2813	0.1546	0.4695
219.118	0.2831	0.1524	0.4693
219.45	0.2816	0.1529	0.4718
219.782	0.2807	0.1532	0.4673
220.115	0.2832	0.1505	0.4672
220.447	0.2813	0.1531	0.4689
220.78	0.2813	0.1522	0.4655
221.113	0.2839	0.1507	0.468
221.445	0.2788	0.1516	0.4661
221.778	0.2822	0.1517	0.4702
222.11	0.2813	0.15	0.4688
222.442	0.2811	0.1503	0.4673
222.775	0.2791	0.1501	0.4672
223.107	0.2807	0.1484	0.4688
223.44	0.2777	0.1489	0.4686
223.773	0.2785	0.1484	0.4667
224.105	0.2816	0.1486	0.4711
224.438	0.2788	0.1477	0.4678
224.77	0.2803	0.1473	0.4687
225.102	0.2774	0.1476	0.4674
225.435	0.2792	0.1473	0.4672
225.768	0.2813	0.1479	0.4685
226.1	0.2766	0.1464	0.4699
226.433	0.278	0.1442	0.4685
226.765	0.2749	0.1464	0.4674
227.097	0.2785	0.1442	0.4668
227.43	0.2772	0.1452	0.4702
227.762	0.2756	0.1447	0.4679
228.095	0.2747	0.1454	0.4675
228.428	0.2763	0.1434	0.4668
228.76	0.2757	0.1436	0.4672
229.093	0.2758	0.1445	0.4686
229.425	0.2763	0.1428	0.4663
229.757	0.2741	0.1442	0.4675
230.09	0.2742	0.1431	0.4675
230.423	0.275	0.1427	0.4703
230.755	0.2739	0.1422	0.4663
231.088	0.2704	0.1432	0.4655
231.42	0.2724	0.1419	0.4674
231.752	0.2732	0.1414	0.4673
232.085	0.2729	0.1417	0.4697
232.417	0.273	0.1408	0.4675
232.75	0.2708	0.141	0.4668
233.083	0.274	0.1408	0.4707
233.415	0.2699	0.1401	0.4702
233.748	0.2708	0.1404	0.4702
234.08	0.2706	0.1402	0.4687
234.412	0.2713	0.1392	0.4675
234.745	0.2724	0.1378	0.4683
235.077	0.2708	0.138	0.4691
235.41	0.27	0.1399	0.4674
235.743	0.2726	0.14	0.4652
236.075	0.2723	0.139	0.4678
236.407	0.2686	0.1397	0.4638
236.74	0.2687	0.1376	0.4688
237.072	0.2687	0.1378	0.4682
237.405	0.2684	0.1373	0.4676
237.738	0.2699	0.1374	0.4676
238.07	0.2702	0.1356	0.4675
238.403	0.273	0.1368	0.469
238.735	0.269	0.1364	0.4699
239.067	0.2693	0.1353	0.4658
239.4	0.2677	0.1373	0.4682
239.732	0.2678	0.1353	0.4681
240.065	0.2677	0.1361	0.4676
240.398	0.2657	0.1343	0.4668
240.73	0.2678	0.1345	0.468
241.062	0.2643	0.1351	0.4637
241.395	0.268	0.1367	0.467
241.727	0.2674	0.1361	0.4671
242.06	0.2675	0.1352	0.4661
242.393	0.2655	0.1345	0.4679
242.725	0.2667	0.1358	0.4672
243.058	0.2653	0.136	0.4676
243.39	0.266	0.1337	0.4677
243.722	0.268	0.1333	0.4653
244.055	0.2649	0.1328	0.4638
244.387	0.2645	0.1329	0.4674
244.72	0.2656	0.1327	0.4673
245.053	0.2656	0.1338	0.4638
245.385	0.266	0.1334	0.468
245.718	0.264	0.1326	0.4694
246.05	0.2656	0.1321	0.4685
246.382	0.2638	0.1323	0.4663
246.715	0.2633	0.1336	0.4672
247.048	0.2636	0.131	0.4677
247.38	0.2629	0.1316	0.4684
247.713	0.2615	0.1299	0.4681
248.045	0.2615	0.1315	0.4661
248.377	0.2642	0.1302	0.4663
248.71	0.2615	0.1313	0.4645
249.042	0.2611	0.1306	0.4655
249.375	0.2618	0.1316	0.4645
249.708	0.2629	0.1296	0.4651
250.04	0.2602	0.1317	0.4686
250.373	0.2603	0.1303	0.4687
250.705	0.2618	0.1285	0.4678
251.037	0.2627	0.1289	0.4664
251.37	0.2609	0.13	0.4666
251.702	0.2607	0.1297	0.466
252.035	0.26	0.1288	0.465
252.368	0.2599	0.1296	0.4645
252.7	0.2612	0.1286	0.4643
253.032	0.2602	0.1311	0.4656
253.365	0.2619	0.1307	0.4615
253.697	0.2602	0.1292	0.4657
254.03	0.2591	0.1294	0.4682
254.363	0.2599	0.1273	0.4651
254.695	0.2599	0.1285	0.4634
255.028	0.2589	0.1285	0.4652
255.36	0.2606	0.1293	0.4678
255.692	0.2599	0.1275	0.4652
256.025	0.2568	0.1274	0.4681
256.358	0.2587	0.1275	0.465
256.69	0.2571	0.1284	0.4669
257.022	0.258	0.128	0.4668
257.355	0.2581	0.1266	0.4654
257.688	0.2572	0.1262	0.4618
258.02	0.2584	0.1287	0.4684
258.353	0.2586	0.1257	0.4651
258.685	0.2569	0.1262	0.466
259.017	0.2561	0.1267	0.4659
259.35	0.2573	0.1269	0.4678
259.683	0.2563	0.1273	0.4642
260.015	0.2586	0.1257	0.4683
260.348	0.2552	0.1262	0.4691
260.68	0.2579	0.1254	0.4636
261.012	0.2553	0.1251	0.4652
261.345	0.2552	0.1246	0.4652
261.678	0.2563	0.1252	0.4676
262.01	0.2554	0.1262	0.4655
262.342	0.2556	0.1237	0.4667
262.675	0.2546	0.1259	0.4682
263.007	0.254	0.1266	0.4649
263.34	0.2566	0.1236	0.4642
263.673	0.257	0.1243	0.4674
264.005	0.2557	0.1253	0.4662
264.337	0.2571	0.1249	0.466
264.67	0.2554	0.1253	0.4651
265.002	0.2566	0.1251	0.4631
265.335	0.2545	0.1238	0.4641
265.668	0.2536	0.1249	0.4647
266	0.2544	0.1244	0.4642
266.332	0.2554	0.1239	0.463
266.665	0.2533	0.1227	0.4652
266.998	0.2544	0.1233	0.4658
267.33	0.2506	0.1235	0.464
267.663	0.2513	0.1229	0.4634
267.995	0.2526	0.1216	0.4649
268.327	0.2523	0.1234	0.4652
268.66	0.2528	0.124	0.4634
268.993	0.2527	0.1228	0.4627
269.325	0.2523	0.1218	0.4625
269.658	0.2514	0.1227	0.4659
269.99	0.2529	0.1225	0.4647
270.322	0.252	0.122	0.4655
270.655	0.2537	0.121	0.4628
270.988	0.2505	0.1224	0.464
271.32	0.25	0.1222	0.4645
271.652	0.2516	0.1222	0.4658
271.985	0.2513	0.122	0.4633
272.317	0.2505	0.1209	0.4662
272.65	0.2518	0.1213	0.4642
272.983	0.251	0.1219	0.4652
273.315	0.2505	0.1205	0.4669
273.647	0.2511	0.1209	0.4644
273.98	0.2517	0.1213	0.463
274.312	0.2498	0.1209	0.4635
274.645	0.2503	0.1214	0.464
274.978	0.2501	0.1208	0.4682
275.31	0.2479	0.1217	0.4629
275.642	0.2514	0.121	0.463
275.975	0.2505	0.1209	0.4646
276.308	0.2493	0.1204	0.4651
276.64	0.2491	0.1216	0.4663
276.973	0.2496	0.1202	0.4679
277.305	0.2513	0.1202	0.467
277.637	0.2459	0.119	0.4663
277.97	0.2482	0.1193	0.4653
278.303	0.2484	0.1194	0.4637
278.635	0.249	0.1195	0.4653
278.967	0.2502	0.1188	0.4624
279.3	0.249	0.1185	0.4638
279.632	0.2479	0.1199	0.4656
279.965	0.2481	0.1178	0.4664
280.298	0.2483	0.1177	0.4652
280.63	0.2477	0.1199	0.4648
280.962	0.2485	0.1181	0.4637
281.295	0.2462	0.1199	0.4646
281.627	0.2468	0.1202	0.4649
281.96	0.2477	0.1183	0.4663
282.293	0.2476	0.1193	0.4639
282.625	0.2474	0.1183	0.464
282.957	0.2487	0.1186	0.4666
283.29	0.2465	0.1178	0.4635
283.623	0.2467	0.1182	0.4651
283.955	0.2466	0.1187	0.4645
284.288	0.2458	0.1187	0.4612
284.62	0.2498	0.1176	0.4637
284.952	0.2456	0.1185	0.4662
285.285	0.2476	0.1174	0.4639
285.618	0.2476	0.1176	0.4636
285.95	0.2465	0.1176	0.4604
286.283	0.2463	0.117	0.4613
286.615	0.2452	0.1167	0.4626
286.947	0.2456	0.1164	0.4607
287.28	0.2463	0.1176	0.4636
287.613	0.2441	0.1173	0.4648
287.945	0.2449	0.1182	0.4643
288.277	0.2471	0.1155	0.4662
288.61	0.2442	0.1178	0.4634
288.942	0.244	0.1169	0.4646
289.275	0.2454	0.118	0.4665
289.608	0.2453	0.1173	0.4667
289.94	0.2453	0.1176	0.462
290.272	0.242	0.1176	0.4613
290.605	0.2459	0.1161	0.4621
290.938	0.2439	0.1168	0.4656
291.27	0.2439	0.1166	0.4613
291.603	0.2428	0.118	0.4639
291.935	0.2442	0.1158	0.4635
292.267	0.2448	0.1161	0.4652
292.6	0.2446	0.1166	0.463
292.933	0.245	0.116	0.465
293.265	0.2431	0.1154	0.4663
293.598	0.2428	0.1169	0.4681
293.93	0.243	0.1156	0.464
294.262	0.2443	0.1151	0.4652
294.595	0.2448	0.1153	0.464
294.928	0.2433	0.1167	0.4647
295.26	0.2413	0.116	0.4639
295.592	0.2434	0.1158	0.4639
295.925	0.2416	0.1166	0.4629
296.257	0.2418	0.1158	0.4629
296.59	0.2442	0.1171	0.464
296.923	0.2404	0.1137	0.4656
297.255	0.243	0.1148	0.4649
297.587	0.2436	0.1154	0.4675
297.92	0.2408	0.1151	0.4619
298.252	0.2438	0.1157	0.463
298.585	0.2423	0.1168	0.4641
298.918	0.2405	0.1156	0.4645
299.25	0.2427	0.1153	0.4637
299.582	0.2405	0.1142	0.4653
299.915	0.24	0.1154	0.4633
300.248	0.2404	0.1141	0.4642
300.58	0.2409	0.1143	0.4627
300.913	0.2389	0.1151	0.4647
301.245	0.2418	0.1145	0.4635
301.577	0.2403	0.1142	0.4626
301.91	0.2397	0.1134	0.4612
302.243	0.2405	0.1153	0.4666
302.575	0.2395	0.1145	0.4638
302.908	0.2397	0.1153	0.4644
303.24	0.2381	0.1139	0.4661
303.572	0.2398	0.1139	0.4643
303.905	0.2404	0.1146	0.4631
304.238	0.2357	0.1145	0.4648
304.57	0.2374	0.1139	0.4646
304.902	0.2395	0.1136	0.4642
305.235	0.2397	0.1133	0.4627
305.567	0.2406	0.1148	0.4644
305.9	0.2364	0.1153	0.4666
306.233	0.238	0.1132	0.4613
306.565	0.2407	0.1136	0.4624
306.897	0.237	0.1148	0.4641
307.23	0.2404	0.113	0.4628
307.562	0.2401	0.1133	0.4637
307.895	0.2382	0.1133	0.4621
308.228	0.2392	0.1133	0.4651
308.56	0.2373	0.1136	0.464
308.892	0.2387	0.1133	0.4643
309.225	0.2365	0.1141	0.4652
309.558	0.2365	0.1133	0.4619
309.89	0.2396	0.1135	0.4644
310.223	0.2375	0.1134	0.4635
310.555	0.2363	0.1133	0.4644
310.887	0.237	0.1136	0.4637
311.22	0.2372	0.1129	0.4648
311.553	0.2391	0.1137	0.4617
311.885	0.2364	0.1112	0.465
312.217	0.2385	0.1126	0.4616
312.55	0.2368	0.1125	0.4636
312.882	0.2377	0.1128	0.4632
313.215	0.2384	0.1126	0.4648
313.548	0.2381	0.1126	0.464
313.88	0.2348	0.1122	0.4646
314.212	0.2362	0.1134	0.4643
314.545	0.2353	0.1137	0.463
314.877	0.2354	0.1114	0.4611
315.21	0.2374	0.1119	0.4615
315.543	0.2365	0.1137	0.4661
315.875	0.2362	0.1127	0.4632
316.207	0.2364	0.1122	0.4657
316.54	0.2368	0.1122	0.4583
316.873	0.2383	0.1119	0.4625
317.205	0.2358	0.1117	0.4624
317.538	0.236	0.1129	0.4626
317.87	0.2342	0.1117	0.4592
318.202	0.2361	0.111	0.4657
318.535	0.2353	0.1123	0.4627
318.868	0.2359	0.112	0.462
319.2	0.2355	0.1121	0.4618
319.533	0.2345	0.1117	0.4595
319.865	0.2349	0.1121	0.4621
320.197	0.2366	0.1109	0.4639
320.53	0.2349	0.1114	0.4646
320.863	0.2339	0.111	0.4617
321.195	0.2336	0.1113	0.4647
321.527	0.2324	0.112	0.4668
321.86	0.2362	0.1129	0.4636
322.192	0.2322	0.1115	0.4621
322.525	0.2334	0.1104	0.467
322.858	0.2346	0.112	0.4613
323.19	0.2347	0.1104	0.4654
323.522	0.2335	0.1106	0.4618
323.855	0.2349	0.1117	0.4621
324.188	0.2331	0.1104	0.4629
324.52	0.2348	0.1114	0.4624
324.853	0.2333	0.1107	0.4605
325.185	0.2321	0.1121	0.4612
325.517	0.2339	0.1108	0.4638
325.85	0.2359	0.1112	0.4656
326.183	0.2329	0.1098	0.4638
326.515	0.2332	0.1106	0.4608
326.848	0.2329	0.1103	0.4629
327.18	0.2319	0.1094	0.4632
327.512	0.2344	0.1102	0.4629
327.845	0.2345	0.1125	0.4624
328.178	0.2329	0.1107	0.4647
328.51	0.2335	0.1096	0.4628
328.842	0.2331	0.1119	0.4631
329.175	0.2318	0.1091	0.4654
329.507	0.2342	0.1094	0.4635
329.84	0.2319	0.11	0.4614
330.173	0.2312	0.1098	0.4619
330.505	0.2322	0.1107	0.4636
330.837	0.2302	0.1103	0.462
331.17	0.2326	0.1089	0.4649
331.502	0.2326	0.1105	0.4636
331.835	0.2326	0.1099	0.4647
332.168	0.2317	0.1098	0.464
332.5	0.2307	0.11	0.4609
332.832	0.2321	0.1102	0.4604
333.165	0.2329	0.1095	0.4624
333.498	0.2321	0.1105	0.4604
333.83	0.2325	0.111	0.4625
334.163	0.2323	0.1104	0.4644
334.495	0.2308	0.1099	0.4645
334.827	0.2305	0.1107	0.4635
335.16	0.2288	0.1088	0.4601
335.493	0.2303	0.1098	0.459
335.825	0.2305	0.1096	0.4625
336.158	0.2298	0.1102	0.467
336.49	0.2306	0.1096	0.4655
336.822	0.231	0.1091	0.4629
337.155	0.2282	0.1086	0.4617
337.488	0.2305	0.1087	0.4647
337.82	0.2304	0.1094	0.4606
338.152	0.2302	0.1094	0.4624
338.485	0.2296	0.1087	0.4622
338.817	0.2276	0.1081	0.4641
339.15	0.2311	0.1104	0.4618
339.483	0.2281	0.1088	0.4626
339.815	0.2316	0.1089	0.4628
340.147	0.2297	0.1073	0.4641
340.48	0.2291	0.1084	0.4602
340.812	0.2287	0.1092	0.4626
341.145	0.2287	0.1084	0.465
341.478	0.2278	0.1085	0.4609
341.81	0.2291	0.1087	0.4641
342.142	0.23	0.108	0.4602
342.475	0.2311	0.1095	0.4605
342.808	0.2298	0.1096	0.4615
343.14	0.2301	0.1083	0.4606
343.473	0.2299	0.1091	0.4621
343.805	0.2288	0.1086	0.4617
344.137	0.2289	0.1083	0.4617
344.47	0.2282	0.1086	0.4622
344.803	0.2301	0.1092	0.4619
345.135	0.2269	0.1082	0.46
345.467	0.2293	0.1082	0.4626
345.8	0.2281	0.108	0.4617
346.132	0.23	0.1078	0.4623
346.465	0.2273	0.107	0.4641
346.798	0.2284	0.1076	0.4598
347.13	0.229	0.1081	0.457
347.462	0.2275	0.1074	0.4643
347.795	0.2276	0.1075	0.4618
348.127	0.2277	0.1082	0.4609
348.46	0.2273	0.1096	0.4602
348.793	0.2264	0.1074	0.4644
349.125	0.2273	0.1088	0.4633
349.457	0.2254	0.1091	0.4629
349.79	0.2259	0.1084	0.4627
350.123	0.2266	0.1079	0.4592
350.455	0.2253	0.1066	0.4638
350.788	0.2282	0.1087	0.4627
351.12	0.2267	0.1076	0.4607
351.452	0.226	0.1074	0.4609
351.785	0.2266	0.1066	0.4644
352.118	0.226	0.1081	0.461
352.45	0.2267	0.1077	0.46
352.783	0.2257	0.1085	0.463
353.115	0.2251	0.1085	0.4641
353.447	0.225	0.1071	0.4622
353.78	0.2263	0.1073	0.4613
354.113	0.2265	0.1066	0.4624
354.445	0.2231	0.1083	0.4619
354.777	0.2255	0.1073	0.466
355.11	0.2253	0.1072	0.4602
355.442	0.2267	0.1084	0.4603
355.775	0.2279	0.1072	0.462
356.108	0.2241	0.1076	0.4598
356.44	0.2275	0.1069	0.4593
356.772	0.2262	0.1067	0.4607
357.105	0.2257	0.1073	0.4621
357.438	0.2269	0.1069	0.4603
357.77	0.2254	0.1068	0.4601
358.103	0.2245	0.1073	0.4616
358.435	0.2245	0.1083	0.4624
358.767	0.2243	0.1083	0.4623
359.1	0.2259	0.1072	0.4605
359.433	0.2235	0.108	0.4589
359.765	0.2246	0.1059	0.4603
360.098	0.2243	0.1073	0.4615
360.43	0.2249	0.1074	0.4607
360.762	0.2252	0.1083	0.463
361.095	0.222	0.107	0.4636
361.428	0.2239	0.1073	0.4618
361.76	0.2248	0.1057	0.4623
362.092	0.2266	0.1068	0.4605
362.425	0.2261	0.1042	0.464
362.757	0.2247	0.1073	0.4604
363.09	0.2213	0.1076	0.4615
363.423	0.2244	0.1068	0.4638
363.755	0.2247	0.1068	0.4616
364.087	0.2217	0.1065	0.4635
364.42	0.2257	0.1068	0.4619
364.752	0.2231	0.106	0.4642
365.085	0.2229	0.1074	0.4605
365.418	0.2223	0.1066	0.46
365.75	0.2238	0.1071	0.4574
366.082	0.2233	0.1065	0.4635
366.415	0.2223	0.1063	0.46
366.748	0.2223	0.1054	0.459
367.08	0.2227	0.1054	0.4606
367.413	0.2239	0.106	0.4637
367.745	0.2221	0.1065	0.4624
368.077	0.225	0.1059	0.4612
368.41	0.2224	0.1059	0.4596
368.743	0.2225	0.1073	0.4594
369.075	0.2243	0.1049	0.4636
369.408	0.2224	0.106	0.4612
369.74	0.2224	0.107	0.4612
370.072	0.2222	0.1052	0.4615
370.405	0.2233	0.1083	0.4618
370.738	0.2215	0.1059	0.4624
371.07	0.2213	0.1058	0.4602
371.402	0.2226	0.1057	0.4644
371.735	0.2221	0.1065	0.4648
372.067	0.2203	0.1053	0.4587
372.4	0.2239	0.1071	0.4614
372.733	0.2211	0.1053	0.4611
373.065	0.2227	0.1074	0.4577
373.397	0.2244	0.1051	0.4624
373.73	0.2225	0.1065	0.4609
374.062	0.2213	0.1057	0.4613
374.395	0.2201	0.106	0.4666
374.728	0.223	0.1054	0.4616
375.06	0.2211	0.1063	0.4617
375.392	0.2207	0.1061	0.4583
375.725	0.2198	0.1066	0.4629
376.058	0.2211	0.1055	0.4623
376.39	0.2218	0.1068	0.4618
376.723	0.2223	0.1056	0.4605
377.055	0.2201	0.1057	0.4636
377.387	0.2205	0.1051	0.4606
377.72	0.2216	0.1044	0.4611
378.053	0.2219	0.1075	0.4593
378.385	0.2208	0.1047	0.4596
378.717	0.2227	0.1055	0.4633
379.05	0.2198	0.1051	0.4635
379.382	0.2207	0.1061	0.4596
379.715	0.2207	0.1046	0.4614
380.048	0.2198	0.1064	0.4601
380.38	0.221	0.105	0.4602
380.712	0.2204	0.1052	0.4598
381.045	0.2188	0.1045	0.4619
381.377	0.2215	0.1038	0.4616
381.71	0.2194	0.1057	0.458
382.043	0.2201	0.1046	0.4609
382.375	0.2214	0.1062	0.4592
382.707	0.2212	0.1042	0.4594
383.04	0.2192	0.1068	0.4627
383.373	0.2205	0.1055	0.4626
383.705	0.2197	0.1055	0.4632
384.038	0.2187	0.1066	0.4613
384.37	0.22	0.1049	0.4587
384.702	0.2191	0.1052	0.4654
385.035	0.22	0.1048	0.4624
385.368	0.2201	0.1049	0.4624
385.7	0.2186	0.1051	0.4617
386.033	0.2202	0.1041	0.4606
386.365	0.2213	0.1052	0.46
386.697	0.2199	0.1065	0.464
387.03	0.2189	0.1061	0.4613
387.363	0.2188	0.1051	0.4604
387.695	0.2184	0.1032	0.4646
388.027	0.2175	0.1062	0.4644
388.36	0.2198	0.1054	0.4627
388.692	0.2207	0.1046	0.4607
389.025	0.22	0.1043	0.4611
389.358	0.2193	0.105	0.4576
389.69	0.2203	0.1056	0.4632
390.022	0.2174	0.1042	0.4634
390.355	0.2194	0.1045	0.4614
390.688	0.219	0.1041	0.4602
391.02	0.2182	0.1044	0.4554
391.353	0.219	0.1045	0.4627
391.685	0.2193	0.1031	0.4611
392.017	0.2185	0.1045	0.4594
392.35	0.2175	0.1044	0.4612
392.683	0.2188	0.1053	0.459
393.015	0.2205	0.1057	0.4613
393.348	0.2171	0.1054	0.4616
393.68	0.2181	0.1045	0.4603
394.012	0.218	0.1043	0.4598
394.345	0.2191	0.104	0.4645
394.678	0.2182	0.1065	0.4584
395.01	0.2181	0.1033	0.4621
395.342	0.2173	0.104	0.4596
395.675	0.2175	0.1044	0.4598
396.007	0.2184	0.1044	0.4632
396.34	0.2155	0.1045	0.4631
396.673	0.2161	0.1051	0.4637
397.005	0.2165	0.1039	0.4661
397.337	0.2187	0.1048	0.461
397.67	0.2167	0.1044	0.4584
398.002	0.2185	0.1044	0.4599
398.335	0.2167	0.1037	0.4616
398.668	0.218	0.1039	0.4611
399	0.2158	0.1046	0.4612
399.332	0.2165	0.1044	0.462
399.665	0.2145	0.105	0.4593
399.998	0.2167	0.1041	0.461
400.33	0.2173	0.1044	0.462
400.663	0.2161	0.104	0.46
400.995	0.2159	0.1047	0.459
401.327	0.2159	0.1032	0.4602
401.66	0.2156	0.1044	0.4623
401.993	0.2185	0.1038	0.4591
402.325	0.2176	0.1039	0.4578
402.658	0.2185	0.1051	0.4581
402.99	0.2173	0.1037	0.4603
403.322	0.2179	0.1031	0.4618
403.655	0.2152	0.1048	0.4597
403.988	0.2151	0.1024	0.4593
404.32	0.216	0.1037	0.4613
404.652	0.215	0.1034	0.4574
404.985	0.2174	0.103	0.4621
405.317	0.2182	0.1042	0.4599
405.65	0.2177	0.1034	0.4609
405.983	0.2153	0.1041	0.4582
406.315	0.2152	0.103	0.4591
406.647	0.2144	0.1046	0.4617
406.98	0.2181	0.1032	0.4602
407.312	0.2185	0.1042	0.4599
407.645	0.2164	0.1044	0.46
407.978	0.215	0.1033	0.4595
408.31	0.216	0.1044	0.4618
408.642	0.2139	0.1031	0.4582
408.975	0.2134	0.1034	0.4597
409.308	0.2152	0.1031	0.4637
409.64	0.2144	0.1034	0.4632
409.973	0.2144	0.1044	0.4636
410.305	0.2162	0.103	0.459
410.637	0.2145	0.1033	0.4596
410.97	0.2165	0.1026	0.4606
411.303	0.2164	0.1031	0.4603
411.635	0.2159	0.1033	0.4616
411.967	0.2127	0.104	0.46
412.3	0.2146	0.1029	0.4606
412.632	0.2159	0.1031	0.4593
412.965	0.2138	0.1034	0.4619
413.298	0.2158	0.1031	0.4606
413.63	0.2143	0.103	0.4622
413.962	0.2143	0.1038	0.4626
414.295	0.2147	0.1021	0.4625
414.627	0.2143	0.1012	0.4607
414.96	0.2143	0.1022	0.4574
415.293	0.2139	0.1029	0.4603
415.625	0.214	0.1042	0.461
415.957	0.2149	0.1039	0.4601
416.29	0.2132	0.1036	0.4574
416.623	0.2129	0.1025	0.4627
416.955	0.2135	0.1043	0.4633
417.288	0.2146	0.1029	0.4592
417.62	0.213	0.103	0.4607
417.952	0.2143	0.103	0.4622
418.285	0.2121	0.1033	0.4593
418.618	0.2157	0.1041	0.4615
418.95	0.2131	0.1041	0.4607
419.283	0.2144	0.1033	0.4607
419.615	0.2143	0.1029	0.4604
419.947	0.2128	0.1036	0.461
420.28	0.2137	0.1023	0.4581
420.613	0.2144	0.1034	0.4573
420.945	0.2133	0.1028	0.4599
421.277	0.2128	0.1039	0.4587
421.61	0.2113	0.1032	0.4618
421.942	0.2139	0.1035	0.4596
422.275	0.2119	0.1032	0.4609
422.608	0.2126	0.1028	0.4602
422.94	0.2132	0.103	0.4606
423.272	0.2125	0.102	0.4631
423.605	0.2139	0.1033	0.4583
423.938	0.2134	0.1021	0.4585
424.27	0.2135	0.1027	0.4578
424.603	0.2148	0.1026	0.457
424.935	0.2134	0.1043	0.4557
425.267	0.2117	0.1036	0.4565
425.6	0.2119	0.1018	0.4608
425.933	0.2122	0.1026	0.4588
426.265	0.213	0.1031	0.4587
426.598	0.211	0.1031	0.4614
426.93	0.2134	0.1009	0.4587
427.262	0.2123	0.1024	0.4611
427.595	0.2118	0.1041	0.4606
427.928	0.2116	0.1028	0.46
428.26	0.2132	0.1037	0.4574
428.592	0.2117	0.102	0.4617
428.925	0.2114	0.1027	0.4602
429.257	0.2136	0.1031	0.4606
429.59	0.2117	0.1032	0.4599
429.923	0.2128	0.1025	0.4593
430.255	0.2115	0.1021	0.4596
430.587	0.2147	0.1023	0.4587
430.92	0.2121	0.1014	0.4619
431.252	0.2111	0.1026	0.4607
431.585	0.2124	0.1014	0.4585
431.918	0.2122	0.1025	0.4616
432.25	0.2113	0.1023	0.4585
432.582	0.2107	0.1025	0.4595
432.915	0.2121	0.1034	0.4618
433.248	0.2121	0.104	0.4573
433.58	0.2119	0.104	0.4547
433.913	0.2126	0.1023	0.4618
434.245	0.2113	0.102	0.4597
434.577	0.2119	0.1041	0.464
434.91	0.2109	0.1018	0.4592
435.243	0.2111	0.1027	0.4611
435.575	0.2111	0.1016	0.4593
435.908	0.2126	0.1019	0.4597
436.24	0.2114	0.1022	0.4608
436.572	0.2123	0.102	0.4581
436.905	0.2113	0.1023	0.46
437.238	0.2112	0.1014	0.4572
437.57	0.211	0.1017	0.4594
437.902	0.2113	0.1017	0.4579
438.235	0.2091	0.1021	0.46
438.567	0.2112	0.1009	0.4595
438.9	0.2103	0.1032	0.4579
439.233	0.2091	0.1016	0.462
439.565	0.2111	0.1024	0.4603
439.897	0.2108	0.1022	0.4583
440.23	0.2102	0.1023	0.4598
440.562	0.2094	0.103	0.4564
440.895	0.2115	0.1021	0.4613
441.228	0.211	0.1025	0.4622
441.56	0.2101	0.1008	0.4601
441.892	0.2097	0.1018	0.46
442.225	0.2102	0.1035	0.4615
442.558	0.2109	0.101	0.4591
442.89	0.2101	0.1027	0.4595
443.223	0.2109	0.1	0.4569
443.555	0.2107	0.1017	0.46
443.887	0.2077	0.102	0.4593
444.22	0.211	0.1018	0.4568
444.553	0.2101	0.1022	0.4615
444.885	0.21	0.102	0.461
445.217	0.2085	0.1028	0.4602
445.55	0.2109	0.1036	0.4588
445.882	0.2094	0.1022	0.4579
446.215	0.2085	0.1016	0.4605
446.548	0.2101	0.1016	0.4574
446.88	0.209	0.1021	0.4583
447.212	0.2072	0.1025	0.4611
447.545	0.211	0.1021	0.4609
447.877	0.2078	0.1029	0.46
448.21	0.2103	0.1023	0.4598
448.543	0.2083	0.1017	0.455
448.875	0.2097	0.1016	0.4574
449.207	0.2097	0.1021	0.4617
449.54	0.2086	0.1013	0.4589
449.873	0.2087	0.1031	0.4614
450.205	0.2093	0.1015	0.4583
450.538	0.2078	0.1026	0.4597
450.87	0.2091	0.1017	0.4584
451.202	0.2095	0.1012	0.4567
451.535	0.2098	0.103	0.4622
451.868	0.2094	0.1028	0.4598
452.2	0.2087	0.1024	0.4607
452.533	0.2093	0.1013	0.4611
452.865	0.2075	0.1008	0.4613
453.197	0.2093	0.1025	0.4575
453.53	0.2073	0.1012	0.4583
453.863	0.2079	0.1001	0.459
454.195	0.2085	0.1006	0.4591
454.527	0.2071	0.1012	0.4574
454.86	0.2086	0.1015	0.4599
455.192	0.2083	0.1017	0.4591
455.525	0.2074	0.1017	0.459
455.858	0.2078	0.1016	0.4614
456.19	0.2058	0.1015	0.4597
456.522	0.2076	0.1018	0.4587
456.855	0.207	0.1015	0.4597
457.188	0.2079	0.1012	0.4605
457.52	0.2078	0.1023	0.4588
457.853	0.2074	0.102	0.4602
458.185	0.2077	0.1006	0.4606
458.517	0.2093	0.1011	0.4602
458.85	0.2071	0.1023	0.4558
459.183	0.2057	0.1008	0.4607
459.515	0.2065	0.1008	0.4577
459.848	0.2089	0.1015	0.4609
460.18	0.2079	0.1011	0.4597
460.512	0.2069	0.1002	0.4594
460.845	0.2091	0.1014	0.4589
461.178	0.208	0.102	0.4595
461.51	0.208	0.102	0.4585
461.842	0.2078	0.1017	0.4597
462.175	0.2058	0.1019	0.4589
462.507	0.2097	0.1003	0.4573
462.84	0.2087	0.1019	0.458
463.173	0.2083	0.1019	0.4588
463.505	0.2072	0.1023	0.4618
463.837	0.2065	0.1017	0.4599
464.17	0.2052	0.0997	0.4617
464.502	0.2083	0.1012	0.4586
464.835	0.2057	0.102	0.4573
465.168	0.2075	0.1018	0.4598
465.5	0.2052	0.1014	0.4554
465.832	0.2072	0.1013	0.4594
466.165	0.207	0.1011	0.4621
466.498	0.2051	0.1	0.4607
466.83	0.205	0.1004	0.4581
467.163	0.2059	0.1003	0.4596
467.495	0.206	0.1008	0.4607
467.827	0.2066	0.1005	0.4576
468.16	0.2061	0.0994	0.4607
468.493	0.2057	0.1014	0.4625
468.825	0.2057	0.1014	0.4583
469.158	0.2066	0.1017	0.4578
469.49	0.2059	0.0999	0.4587
469.822	0.2056	0.1004	0.4581
470.155	0.206	0.1017	0.4599
470.488	0.2061	0.1015	0.4587
470.82	0.2074	0.1005	0.4571
471.152	0.2068	0.101	0.458
471.485	0.2079	0.1009	0.4605
471.817	0.2061	0.101	0.4604
472.15	0.2078	0.1008	0.4571
472.483	0.2037	0.102	0.4567
472.815	0.2058	0.1002	0.457
473.147	0.2031	0.1006	0.4593
473.48	0.206	0.1014	0.4581
473.812	0.2046	0.1003	0.4609
474.145	0.2038	0.1002	0.4567
474.478	0.2059	0.1025	0.4627
474.81	0.2051	0.1008	0.4589
475.142	0.2038	0.1017	0.4568
475.475	0.2053	0.1009	0.4588
475.808	0.205	0.1013	0.4608
476.14	0.2046	0.1005	0.4587
476.473	0.2074	0.1014	0.4597
476.805	0.2054	0.0996	0.46
477.137	0.2036	0.1013	0.4588
477.47	0.2051	0.1017	0.4601
477.803	0.2051	0.1007	0.4575
478.135	0.2043	0.1009	0.4577
478.467	0.2067	0.1005	0.4575
478.8	0.2036	0.0999	0.4599
479.132	0.2045	0.1001	0.4557
479.465	0.2032	0.1009	0.4569
479.798	0.205	0.1005	0.4568
480.13	0.2049	0.1006	0.4599
480.462	0.2049	0.1012	0.4584
480.795	0.2039	0.1	0.4599
481.127	0.204	0.0999	0.4609
481.46	0.205	0.1005	0.4564
481.793	0.2053	0.1016	0.4583
482.125	0.2029	0.1014	0.4597
482.457	0.2044	0.1018	0.4606
482.79	0.203	0.1002	0.4592
483.123	0.2042	0.1011	0.4581
483.455	0.2031	0.1001	0.4548
483.788	0.2049	0.1002	0.4588
484.12	0.2027	0.1007	0.4577
484.452	0.2042	0.1003	0.4571
484.785	0.2059	0.1004	0.4609
485.118	0.2049	0.1005	0.4588
485.45	0.2048	0.0993	0.4563
485.783	0.2049	0.0996	0.4554
486.115	0.2043	0.1017	0.4596
486.447	0.2046	0.0998	0.4573
486.78	0.2031	0.1001	0.459
487.113	0.2036	0.1024	0.4579
487.445	0.2048	0.099	0.4592
487.777	0.2049	0.1002	0.459
488.11	0.203	0.0997	0.459
488.442	0.2015	0.0994	0.4585
488.775	0.2051	0.1009	0.4569
489.108	0.2038	0.0999	0.4601
489.44	0.2035	0.1003	0.4597
489.772	0.2025	0.1007	0.4597
490.105	0.2023	0.1008	0.4596
490.438	0.2048	0.1012	0.4577
490.77	0.202	0.1009	0.4614
491.103	0.2037	0.0993	0.4577
491.435	0.2032	0.1013	0.4584
491.767	0.2019	0.0996	0.4557
492.1	0.2012	0.1003	0.4605
492.433	0.202	0.1001	0.4556
492.765	0.202	0.0998	0.4609
493.098	0.2044	0.1009	0.4578
493.43	0.2012	0.1008	0.4591
493.762	0.2035	0.1013	0.457
494.095	0.2023	0.099	0.4593
494.428	0.2023	0.101	0.4597
494.76	0.2021	0.1014	0.4565
495.092	0.2032	0.1007	0.4606
495.425	0.2017	0.0994	0.4599
495.757	0.205	0.0988	0.458
496.09	0.2028	0.1007	0.4602
496.423	0.204	0.1017	0.4571
496.755	0.2023	0.1009	0.4609
497.087	0.2016	0.1006	0.4578
497.42	0.2002	0.0998	0.4568
497.752	0.2045	0.1008	0.4587
498.085	0.1991	0.1009	0.4595
498.418	0.2024	0.0992	0.46
498.75	0.2018	0.1005	0.4587
499.082	0.2021	0.1007	0.4569
499.415	0.2017	0.1002	0.458
499.748	0.2025	0.1005	0.4567
500.08	0.2019	0.0994	0.4601
500.413	0.2032	0.0997	0.4593
500.745	0.2028	0.0998	0.4568
501.077	0.2037	0.0996	0.4585
501.41	0.2007	0.1003	0.4591
501.743	0.2028	0.1001	0.4579
502.075	0.2031	0.0999	0.4582
502.408	0.2008	0.1001	0.456
502.74	0.2025	0.1004	0.4576
503.072	0.2024	0.1	0.4579
503.405	0.2022	0.0996	0.4606
503.738	0.2029	0.0991	0.4561
504.07	0.2027	0.1008	0.4582
504.402	0.2034	0.0993	0.4535
504.735	0.1997	0.0994	0.4596
505.067	0.202	0.1006	0.4578
505.4	0.202	0.1006	0.4579
505.733	0.2007	0.0991	0.4576
506.065	0.2026	0.0992	0.4603
506.397	0.2025	0.0997	0.4578
506.73	0.2017	0.0995	0.461
507.062	0.2004	0.1006	0.4565
507.395	0.1996	0.0987	0.4626
507.728	0.2007	0.1004	0.4558
508.06	0.2003	0.1006	0.4574
508.392	0.2014	0.0993	0.4562
508.725	0.2009	0.0997	0.458
509.058	0.2024	0.1003	0.4592
509.39	0.1998	0.1008	0.4558
509.723	0.2014	0.1021	0.4551
510.055	0.1997	0.0994	0.4569
510.387	0.2001	0.1	0.4568
510.72	0.1997	0.0987	0.4568
511.053	0.2018	0.0986	0.4593
511.385	0.199	0.0997	0.4616
511.717	0.2015	0.0996	0.458
512.05	0.2009	0.0993	0.4569
512.383	0.2	0.0996	0.4569
512.715	0.1996	0.1021	0.4582
513.048	0.2012	0.0987	0.4553
513.38	0.1993	0.1005	0.4581
513.712	0.1996	0.0994	0.4536
514.045	0.2	0.0988	0.4564
514.378	0.2003	0.0996	0.4553
514.71	0.2024	0.0993	0.4574
515.043	0.2016	0.0993	0.457
515.375	0.2011	0.0996	0.4604
515.707	0.2001	0.0997	0.4561
516.04	0.2003	0.1	0.4569
516.372	0.2003	0.1002	0.4566
516.705	0.1979	0.0998	0.4585
517.038	0.2004	0.1004	0.4581
517.37	0.2003	0.1	0.4538
517.702	0.1984	0.0997	0.457
518.035	0.2005	0.1007	0.4557
518.367	0.2001	0.0998	0.4585
518.7	0.1985	0.0996	0.4593
519.033	0.198	0.0981	0.4545
519.365	0.1994	0.1005	0.4586
519.697	0.1998	0.0984	0.4541
520.03	0.2008	0.0983	0.4591
520.362	0.1992	0.0997	0.4582
520.695	0.1982	0.0986	0.4572
521.028	0.1988	0.0984	0.4578
521.36	0.2016	0.0986	0.4584
521.692	0.1993	0.0986	0.4601
522.025	0.1995	0.0997	0.4603
522.357	0.1995	0.1001	0.458
522.69	0.1999	0.0998	0.4588
523.023	0.1992	0.0995	0.4588
523.355	0.1992	0.0993	0.4579
523.688	0.1993	0.0996	0.4583
524.02	0.1989	0.1005	0.4587
524.352	0.2012	0.1005	0.4578
524.685	0.2007	0.0991	0.4613
525.018	0.1993	0.0997	0.455
525.35	0.1997	0.0985	0.4589
525.683	0.1995	0.0989	0.4594
526.015	0.1985	0.0994	0.4577
526.347	0.1981	0.0998	0.4557
526.68	0.1999	0.0987	0.4581
527.013	0.2	0.0992	0.4549
527.345	0.1994	0.0991	0.4588
527.678	0.2003	0.099	0.456
528.01	0.1965	0.0994	0.4573
528.342	0.2004	0.0976	0.4575
528.675	0.1986	0.1007	0.4569
529.008	0.1986	0.0999	0.4561
529.34	0.1977	0.0992	0.4577
529.673	0.1979	0.0993	0.4557
530.005	0.1975	0.0973	0.4592
530.337	0.1957	0.0989	0.4574
530.67	0.1977	0.0984	0.4557
531.003	0.1984	0.0999	0.4542
531.335	0.1981	0.0993	0.4561
531.668	0.1979	0.0984	0.4598
532	0.1998	0.0991	0.4549
532.332	0.1978	0.0999	0.4566
532.665	0.1999	0.099	0.4577
532.997	0.1987	0.099	0.4575
533.33	0.1971	0.1002	0.4574
533.663	0.1975	0.0996	0.4572
533.995	0.1988	0.0989	0.4602
534.327	0.1962	0.1002	0.4607
534.66	0.201	0.0996	0.4569
534.992	0.1991	0.1001	0.4569
535.325	0.1962	0.0984	0.4582
535.658	0.197	0.0987	0.4586
535.99	0.1985	0.1003	0.4563
536.322	0.1997	0.0995	0.4573
536.655	0.1991	0.1007	0.455
536.987	0.1993	0.0981	0.4578
537.32	0.1993	0.0992	0.4574
537.653	0.1987	0.0995	0.46
537.985	0.1979	0.0979	0.4584
538.317	0.1973	0.0996	0.4572
538.65	0.199	0.0998	0.4566
538.982	0.1978	0.0989	0.4554
539.315	0.1979	0.0985	0.4574
539.648	0.1981	0.0985	0.4589
539.98	0.1971	0.0988	0.4614
540.312	0.1976	0.0994	0.4561
540.645	0.198	0.0983	0.4551
540.977	0.1982	0.0981	0.4572
541.31	0.1965	0.0995	0.4556
541.643	0.1964	0.0991	0.459
541.975	0.1987	0.0989	0.4558
542.308	0.1974	0.1015	0.4579
542.64	0.1973	0.0978	0.4588
542.972	0.1963	0.0989	0.4586
543.305	0.1956	0.0984	0.4566
543.638	0.1977	0.0985	0.4571
543.97	0.1976	0.0985	0.4567
544.303	0.1965	0.1002	0.4553
544.635	0.1968	0.0998	0.4586
544.967	0.1971	0.0989	0.4552
545.3	0.1979	0.0989	0.4579
545.633	0.1974	0.0991	0.458
545.965	0.1957	0.0998	0.4588
546.298	0.1978	0.0995	0.4579
546.63	0.1984	0.099	0.4551
546.962	0.1954	0.0989	0.4544
547.295	0.1998	0.0971	0.4568
547.628	0.1969	0.099	0.4571
547.96	0.198	0.0984	0.4554
548.293	0.1958	0.0991	0.4559
548.625	0.199	0.0998	0.4581
548.957	0.1972	0.0987	0.4562
549.29	0.1984	0.0988	0.4555
549.622	0.1962	0.0984	0.4571
549.955	0.1985	0.0983	0.4568
550.288	0.1984	0.0987	0.4569
550.62	0.1951	0.0993	0.4564
550.952	0.1965	0.0982	0.4582
551.285	0.1975	0.098	0.4563
551.617	0.1943	0.0994	0.4567
551.95	0.1955	0.0983	0.458
552.283	0.1972	0.099	0.459
552.615	0.1961	0.0992	0.4575
552.947	0.1967	0.0989	0.4535
553.28	0.1973	0.099	0.4581
553.612	0.1963	0.1001	0.4558
553.945	0.1971	0.0982	0.4569
554.278	0.1962	0.0996	0.4571
554.61	0.1968	0.0981	0.4534
554.942	0.1977	0.099	0.4588
555.275	0.1952	0.0985	0.4556
555.607	0.1948	0.098	0.4563
555.94	0.1959	0.0969	0.4574
556.273	0.1957	0.0992	0.458
556.605	0.1968	0.0997	0.455
556.938	0.1966	0.0991	0.4563
557.27	0.1949	0.0969	0.4564
557.602	0.1944	0.0972	0.4558
557.935	0.1941	0.0985	0.4548
558.268	0.196	0.0997	0.4544
558.6	0.1965	0.0981	0.4557
558.933	0.1952	0.0993	0.4559
559.265	0.1971	0.0976	0.4541
559.597	0.194	0.0975	0.4555
559.93	0.1965	0.0987	0.4568
560.263	0.1964	0.0986	0.4561
560.595	0.1959	0.0992	0.4549
560.928	0.1948	0.0983	0.4589
561.26	0.197	0.098	0.4587
561.592	0.1954	0.0991	0.4568
561.925	0.1966	0.098	0.456
562.258	0.194	0.0992	0.4552
562.59	0.1953	0.0983	0.4565
562.923	0.1944	0.098	0.4592
563.255	0.1951	0.098	0.4575
563.587	0.1952	0.0972	0.4541
563.92	0.1944	0.0977	0.4563
564.253	0.1967	0.0993	0.4568
564.585	0.1938	0.0986	0.4536
564.918	0.1942	0.0992	0.4582
565.25	0.1953	0.0968	0.4578
565.582	0.1945	0.0994	0.4557
565.915	0.1941	0.0996	0.4584
566.247	0.1953	0.0978	0.4585
566.58	0.1956	0.0984	0.4569
566.913	0.1943	0.0969	0.4564
567.245	0.1942	0.099	0.4579
567.577	0.1953	0.099	0.4563
567.91	0.1953	0.0978	0.457
568.242	0.1951	0.0987	0.4567
568.575	0.1944	0.0979	0.4545
568.908	0.1966	0.0985	0.4585
569.24	0.1948	0.0995	0.4593
569.572	0.193	0.0981	0.4559
569.905	0.1946	0.0979	0.4587
570.237	0.1955	0.0979	0.4561
570.57	0.1946	0.0976	0.4562
570.903	0.1931	0.099	0.458
571.235	0.195	0.0981	0.46
571.567	0.1947	0.0975	0.4573
571.9	0.1942	0.0984	0.4559
572.232	0.1944	0.0986	0.454
572.565	0.1927	0.099	0.4554
572.898	0.1943	0.0993	0.456
573.23	0.194	0.098	0.4563
573.562	0.1943	0.0988	0.4558
573.895	0.1951	0.0984	0.4533
574.227	0.1961	0.0985	0.4539
574.56	0.1947	0.0971	0.4576
574.893	0.195	0.0987	0.4558
575.225	0.1925	0.0983	0.4583
575.558	0.1938	0.098	0.452
575.89	0.1938	0.0984	0.4566
576.222	0.1941	0.0986	0.4577
576.555	0.1952	0.098	0.4549
576.888	0.1957	0.099	0.4563
577.22	0.1941	0.0983	0.4563
577.553	0.1942	0.0982	0.454
577.885	0.1931	0.098	0.4544
578.217	0.194	0.0985	0.4562
578.55	0.1963	0.0974	0.4549
578.883	0.192	0.0995	0.459
579.215	0.193	0.0983	0.4577
579.548	0.1952	0.0995	0.4534
579.88	0.1935	0.0985	0.4547
580.212	0.1942	0.0992	0.4567
580.545	0.1961	0.0978	0.4562
580.878	0.194	0.0991	0.4542
581.21	0.1922	0.0968	0.4593
581.543	0.1924	0.0999	0.455
581.875	0.194	0.0983	0.456
582.207	0.1948	0.0994	0.4551
582.54	0.1939	0.0984	0.4577
582.872	0.1942	0.0985	0.4556
583.205	0.1932	0.0993	0.4568
583.538	0.1948	0.0974	0.4554
583.87	0.193	0.0983	0.4539
584.202	0.1917	0.0981	0.4553
584.535	0.1933	0.0978	0.4562
584.867	0.1944	0.0973	0.4563
585.2	0.1922	0.0988	0.4593
585.533	0.1932	0.099	0.4573
585.865	0.1942	0.0981	0.4567
586.197	0.1931	0.0979	0.4596
586.53	0.1935	0.0991	0.4542
586.862	0.1922	0.0977	0.4568
587.195	0.1919	0.0988	0.4579
587.528	0.1911	0.0972	0.456
587.86	0.1942	0.0974	0.4567
588.192	0.1919	0.0972	0.455
588.525	0.1943	0.0991	0.4549
588.857	0.192	0.0982	0.4523
589.19	0.1919	0.098	0.4551
589.523	0.192	0.0984	0.4559
589.855	0.1922	0.0978	0.4559
590.188	0.1924	0.0971	0.4564
590.52	0.1913	0.0977	0.4582
590.852	0.1923	0.0988	0.4544
591.185	0.1919	0.0988	0.4524
591.518	0.1918	0.0985	0.4564
591.85	0.1927	0.0977	0.4561
592.183	0.1912	0.0968	0.454
592.515	0.1918	0.0966	0.4583
592.847	0.1922	0.0988	0.4574
593.18	0.1924	0.097	0.4558
593.513	0.1925	0.0975	0.4547
593.845	0.1924	0.099	0.4554
594.178	0.192	0.0967	0.4541
594.51	0.1931	0.0987	0.4567
594.842	0.1917	0.0969	0.4554
595.175	0.1926	0.0984	0.4524
595.508	0.1932	0.098	0.4547
595.84	0.1945	0.0984	0.4561
596.173	0.1924	0.0976	0.4555
596.505	0.1935	0.0964	0.454
596.837	0.1908	0.0983	0.4571
597.17	0.194	0.0979	0.4557
597.503	0.1921	0.0978	0.4561
597.835	0.1901	0.0978	0.4564
598.168	0.1929	0.0989	0.4566
598.5	0.1922	0.0983	0.4567
598.832	0.1919	0.0979	0.4547
599.165	0.1931	0.0988	0.453
599.497	0.1916	0.0982	0.4596
599.83	0.1908	0.0986	0.4555
600.163	0.1923	0.0994	0.4582
600.495	0.1921	0.0982	0.4555
600.827	0.1915	0.097	0.453
601.16	0.1888	0.0988	0.4559
601.492	0.192	0.0975	0.4564
601.825	0.1905	0.0985	0.4556
602.158	0.1927	0.0984	0.4551
602.49	0.1897	0.0985	0.4515
602.822	0.1903	0.0991	0.4577
603.155	0.191	0.0987	0.4526
603.487	0.1904	0.0973	0.4545
603.82	0.1908	0.097	0.4551
604.153	0.1908	0.098	0.4558
604.485	0.1908	0.0978	0.4557
604.817	0.1914	0.0968	0.4538
605.15	0.1915	0.0971	0.4572
605.482	0.1893	0.0977	0.458
605.815	0.1919	0.0979	0.4555
606.148	0.1905	0.097	0.4546
606.48	0.1912	0.0981	0.458
606.812	0.1897	0.0986	0.4554
607.145	0.1936	0.098	0.454
607.477	0.1928	0.0991	0.4541
607.81	0.1903	0.0972	0.4569
608.143	0.1899	0.0975	0.4576
608.475	0.1907	0.0974	0.4534
608.808	0.1911	0.0986	0.4544
609.14	0.1919	0.0981	0.4539
609.472	0.1921	0.0982	0.4564
609.805	0.1921	0.0978	0.4569
610.138	0.19	0.0974	0.4548
610.47	0.1923	0.0972	0.4538
610.803	0.1927	0.0967	0.459
611.135	0.1922	0.0975	0.4538
611.467	0.1898	0.0984	0.456
611.8	0.1893	0.0982	0.4563
612.133	0.1919	0.0971	0.4551
612.465	0.1911	0.0982	0.4538
612.798	0.1899	0.0965	0.4563
613.13	0.1907	0.0991	0.4542
613.462	0.1902	0.0968	0.4545
613.795	0.1916	0.0976	0.457
614.128	0.1904	0.0976	0.4549
614.46	0.1916	0.0981	0.4565
614.793	0.19	0.098	0.4543
615.125	0.1915	0.0983	0.4574
615.457	0.1893	0.0975	0.4576
615.79	0.1893	0.096	0.4553
616.122	0.1902	0.0982	0.4554
616.455	0.1891	0.0986	0.4593
616.788	0.1899	0.0965	0.4546
617.12	0.1921	0.0972	0.4579
617.452	0.1898	0.0977	0.4544
617.785	0.1908	0.096	0.4576
618.117	0.1897	0.0988	0.4551
618.45	0.1895	0.097	0.4572
618.783	0.1873	0.0976	0.456
619.115	0.1904	0.0966	0.4568
619.447	0.1892	0.0979	0.4528
619.78	0.1897	0.0972	0.4563
620.112	0.1893	0.0965	0.4577
620.445	0.1873	0.0981	0.4577
620.778	0.188	0.0968	0.4538
621.11	0.1896	0.0977	0.4544
621.442	0.1898	0.0968	0.4567
621.775	0.1892	0.097	0.4558
622.107	0.1893	0.0987	0.4554
622.44	0.1911	0.098	0.4581
622.773	0.1883	0.0973	0.4599
623.105	0.1893	0.0978	0.4552
623.438	0.1915	0.0976	0.4591
623.77	0.1913	0.097	0.4557
624.102	0.1887	0.0977	0.4539
624.435	0.1911	0.0966	0.4538
624.768	0.1878	0.0976	0.4555
625.1	0.1889	0.0984	0.4547
625.433	0.188	0.0972	0.4569
625.765	0.1876	0.0974	0.4538
626.097	0.1881	0.0973	0.4536
626.43	0.1892	0.0984	0.4551
626.763	0.1897	0.097	0.4559
627.095	0.1884	0.0977	0.4543
627.428	0.1896	0.0967	0.4541
627.76	0.1872	0.0985	0.457
628.092	0.189	0.0976	0.4565
628.425	0.1899	0.097	0.4566
628.758	0.1888	0.0963	0.4518
629.09	0.19	0.0987	0.456
629.423	0.1899	0.0986	0.4562
629.755	0.1903	0.0966	0.4564
630.087	0.1888	0.099	0.4567
630.42	0.1883	0.0965	0.4529
630.753	0.1883	0.0976	0.4542
631.085	0.1899	0.0974	0.455
631.418	0.1883	0.0971	0.4518
631.75	0.1889	0.0977	0.4537
632.082	0.1892	0.0983	0.4548
632.415	0.1899	0.0966	0.4538
632.747	0.1897	0.0971	0.4572
633.08	0.1893	0.0966	0.454
633.413	0.1883	0.0967	0.4577
633.745	0.1878	0.097	0.4564
634.077	0.1899	0.0975	0.4563
634.41	0.1887	0.0965	0.454
634.742	0.1881	0.097	0.4544
635.075	0.1907	0.0971	0.4547
635.408	0.1892	0.0979	0.459
635.74	0.1906	0.0967	0.4546
636.072	0.1888	0.0982	0.4577
636.405	0.1879	0.0981	0.4553
636.737	0.1878	0.0968	0.4569
637.07	0.1904	0.0967	0.4561
637.403	0.1888	0.0983	0.4564
637.735	0.1896	0.0965	0.4568
638.067	0.1884	0.0975	0.4578
638.4	0.1879	0.0969	0.4572
638.732	0.1882	0.0964	0.4534
639.065	0.1914	0.0965	0.4548
639.398	0.1885	0.0982	0.4557
639.73	0.1902	0.0982	0.4548
640.062	0.1885	0.098	0.4537
640.395	0.1902	0.0976	0.4518
640.727	0.189	0.0973	0.4563
641.06	0.1892	0.0967	0.4569
641.393	0.1893	0.0965	0.4552
641.725	0.1863	0.0959	0.4548
642.058	0.1892	0.0966	0.4558
642.39	0.1872	0.096	0.4524
642.722	0.1873	0.097	0.4594
643.055	0.1877	0.0974	0.456
643.388	0.1895	0.0985	0.4543
643.72	0.1875	0.0972	0.4517
644.053	0.1901	0.0977	0.4549
644.385	0.1861	0.0961	0.4544
644.717	0.1896	0.0989	0.4544
645.05	0.189	0.0957	0.4584
645.383	0.1895	0.0978	0.455
645.715	0.1871	0.0979	0.4583
646.048	0.1882	0.0959	0.4539
646.38	0.1882	0.0978	0.4555
646.712	0.1861	0.0961	0.4567
647.045	0.1886	0.0969	0.4532
647.378	0.1871	0.0971	0.4553
647.71	0.1874	0.0957	0.4544
648.043	0.1877	0.0966	0.4518
648.375	0.1867	0.0974	0.453
648.707	0.1847	0.0961	0.4554
649.04	0.1884	0.0968	0.4545
649.372	0.1866	0.0973	0.4548
649.705	0.1877	0.0967	0.4535
650.038	0.188	0.0974	0.4563
650.37	0.1903	0.0974	0.4585
650.702	0.1873	0.096	0.4548
651.035	0.1863	0.0972	0.4569
651.367	0.1852	0.0968	0.4556
651.7	0.188	0.096	0.4534
652.033	0.189	0.0974	0.4548
652.365	0.1892	0.097	0.4546
652.697	0.1864	0.0982	0.4561
653.03	0.1886	0.0971	0.4567
653.362	0.1877	0.0964	0.4563
653.695	0.186	0.0956	0.4569
654.028	0.1867	0.0975	0.4578
654.36	0.1891	0.0971	0.4552
654.692	0.1884	0.0975	0.4536
655.025	0.186	0.0978	0.4555
655.357	0.1871	0.0977	0.4541
655.69	0.1862	0.0966	0.4546
656.023	0.1854	0.0971	0.4552
656.355	0.1866	0.0964	0.454
656.688	0.1884	0.097	0.4513
657.02	0.1871	0.0965	0.4561
657.352	0.1871	0.0969	0.4557
657.685	0.187	0.0974	0.4533
658.018	0.1862	0.098	0.4538
658.35	0.1877	0.0964	0.4575
658.683	0.1866	0.0966	0.4553
659.015	0.1866	0.0978	0.4548
659.347	0.1877	0.0972	0.455
659.68	0.1861	0.0964	0.4522
660.013	0.1875	0.097	0.4544
660.345	0.1868	0.0973	0.4539
660.678	0.1868	0.0968	0.4565
661.01	0.1868	0.0975	0.4545
661.342	0.187	0.098	0.4541
661.675	0.1878	0.0966	0.4519
662.008	0.1875	0.0975	0.4549
662.34	0.1853	0.0958	0.4545
662.673	0.185	0.096	0.4556
663.005	0.1875	0.0959	0.457
663.337	0.1859	0.0977	0.4541
663.67	0.1852	0.0965	0.4529
664.003	0.1857	0.0958	0.4536
664.335	0.1842	0.0967	0.4555
664.668	0.1862	0.098	0.454
[truncated: 1,601 more rows]

## Sheet: POPC-POPG
Time(s)	afTMEM16 0Ca2+	afTMEM16 +Ca2+	Protoein-Free
0.3325	1.0122	0.9941	0.969
0.665	1.0255	0.9907	0.9771
0.9975	1.033	0.9967	0.9721
1.33	1.0214	0.9966	1.0141
1.6625	1.0147	0.9924	1.0145
1.995	1.0151	0.9932	1.0055
2.3275	1.0185	1.0017	1.0086
2.66	1.0221	0.9985	1.0201
2.9925	1.0311	0.9971	1.0123
3.325	1.0196	0.9949	1.0063
3.6575	1.0268	0.9945	1.03
3.99	1.0299	0.9945	1.0038
4.3225	1.0202	0.9961	0.9992
4.655	1.0215	0.992	1.0084
4.9875	1.0251	0.9932	1.0155
5.32	1.0215	1.0004	0.9966
5.6525	1.0143	0.9894	1.0029
5.985	1.0217	0.9969	1.0018
6.3175	1.0118	0.9917	0.9979
6.65	1.0207	0.9987	1.0044
6.9825	1.025	1.0004	1.006
7.315	1.0104	0.9966	0.9964
7.6475	1.0188	0.9893	1.0207
7.98	1.0212	0.99	0.9992
8.3125	1.0068	0.9963	0.9975
8.645	1.0142	0.9935	1.0087
8.9775	1.0189	0.9972	0.9981
9.31	1.0047	0.9942	1.0047
9.6425	1.0123	0.9958	1.0008
9.975	1.0159	0.9885	1.0025
10.3075	1.008	0.9952	0.9964
10.64	1.008	0.99	1.0055
10.9725	1.0174	0.9983	0.9941
11.305	1.0149	0.995	1.0016
11.6375	1.0072	0.9894	1.0033
11.97	1.0136	0.9884	1.0117
12.3025	1.0244	1.0041	1.011
12.635	1.0143	0.999	1.0084
12.9675	1.0119	0.9929	0.9984
13.3	1.0108	0.9986	1.0018
13.6325	1.0076	0.9908	1.0072
13.965	1.0056	0.9957	1.0065
14.2975	1.0089	0.9975	1.0085
14.63	1.0127	0.992	1.0032
14.9625	1.0166	0.9926	1.0081
15.295	1.0099	0.9969	1.0048
15.6275	1.0103	0.9991	1.0023
15.96	1.0106	0.9991	1.0052
16.2925	1.0106	0.9927	1.007
16.625	1.0158	0.9905	1.0108
16.9575	1.0125	0.9974	1.0036
17.29	1.0171	0.9941	1.0081
17.6225	1.0101	0.9944	0.999
17.955	1.0157	1.0038	1.01
18.2875	1.0167	0.9954	1.0017
18.62	1.0089	0.9946	1.0011
18.9525	1.0091	0.9982	1.0043
19.285	1.0067	0.9967	0.9966
19.6175	1.0083	1.0005	1.004
19.95	1.0129	0.9965	1.0016
20.2825	1.0114	0.9907	0.9971
20.615	1.0144	1.0033	0.9934
20.9475	1.0136	0.9988	0.9986
21.28	1.016	0.9915	0.9977
21.6125	1.0089	0.9919	1.0054
21.945	1.0086	0.9937	0.9933
22.2775	1.0048	0.9979	1.0008
22.61	1.0073	0.998	1.0004
22.9425	1.0015	0.9837	1.0041
23.275	1.008	0.9943	1.0107
23.6075	1.0086	0.9962	1.0022
23.94	1.0127	0.9984	0.9999
24.2725	1.016	0.9947	1.0022
24.605	1.0013	0.9976	1.0015
24.9375	1.0037	0.99	1.0068
25.27	1.006	0.9887	0.9944
25.6025	1.0097	0.9919	0.9985
25.935	1.0075	0.9933	1.0037
26.2675	1.0039	0.9925	0.9971
26.6	1.0093	0.9968	1.0082
26.9325	1.0078	0.9949	1.0086
27.265	1.0017	0.9917	0.9978
27.5975	1.0075	0.9934	1.0062
27.93	1.0033	0.9906	1.0009
28.2625	1.0043	0.9983	0.9949
28.595	1.0123	1.004	1.012
28.9275	1.0062	0.9959	0.995
29.26	1.0087	0.9914	1.0004
29.5925	1.0006	0.9934	1.0001
29.925	1.0059	0.9892	0.9997
30.2575	1.0049	1.0022	1.0005
30.59	1.0083	0.9963	0.9979
30.9225	0.9985	0.9952	1.0056
31.255	1.0043	0.9983	0.9948
31.5875	1.0102	0.9968	1.0046
31.92	1.0045	0.9867	1.0011
32.2525	1.0052	0.9916	0.9964
32.585	1.0048	0.9944	1.0035
32.9175	1.0066	1.001	1.0073
33.25	1.0025	0.9999	0.9928
33.5825	1.0086	0.9906	1.0067
33.915	1.0113	0.9933	0.994
34.2475	1.007	0.99	0.9996
34.58	0.9976	0.9932	0.9957
34.9125	0.9938	1.0012	0.9976
35.245	1.0105	1.0014	0.9997
35.5775	1.0069	0.9924	1.0004
35.91	1.0049	0.99	1.0065
36.2425	1.0092	1.0011	0.997
36.575	1	0.997	0.9914
36.9075	1.0081	0.997	1.0004
37.24	1.0105	0.9957	0.9956
37.5725	1.0101	0.9948	1.0033
37.905	1.0148	0.9941	0.9959
38.2375	1.0009	0.9949	1.0056
38.57	0.9992	1.0035	0.9993
38.9025	1.0142	0.9952	0.9906
39.235	1.0057	0.9989	1.008
39.5675	1.0041	0.9944	0.9964
39.9	1.0006	0.9907	0.9964
40.2325	1.004	0.9939	1.003
40.565	1.0045	0.9991	1.0016
40.8975	0.9995	0.9885	1.0015
41.23	1.005	0.9926	0.9995
41.5625	1.0114	0.9951	1.0079
41.895	1.0016	1.0001	0.9986
42.2275	1.0052	0.9967	1.0015
42.56	1.0077	0.9934	0.9983
42.8925	1.0025	0.9937	1
43.225	1.0065	0.994	0.9908
43.5575	1.0028	0.9975	1.0054
43.89	1.0066	1.0015	0.9973
44.2225	1.0018	0.9919	1.0059
44.555	0.9995	1.0008	0.996
44.8875	1.0025	0.9906	1.0027
45.22	1.0038	0.9947	1.0025
45.5525	1.0041	0.9944	1.0072
45.885	1.0063	0.999	1.0011
46.2175	1.0009	0.9978	1.0011
46.55	1.0095	0.9971	1.0024
46.8825	1.01	1.0024	1.0024
47.215	1.0128	0.9994	0.9996
47.5475	1.0068	0.9976	0.9953
47.88	0.9981	0.9995	1.0021
48.2125	1.0032	0.9943	1.0039
48.545	1.014	0.9938	0.9974
48.8775	1.0048	0.9948	0.9968
49.21	1.0017	1.0019	0.9967
49.5425	1.0018	0.9969	0.9959
49.875	1.007	0.9958	0.9962
50.2075	1.0049	0.9967	0.9935
50.54	1.0015	0.9925	0.9996
50.8725	1.0067	0.9957	1.0016
51.205	1.0072	1.0043	0.9971
51.5375	1.004	1.0035	1.0039
51.87	0.9929	1.0014	1.0017
52.2025	0.9939	0.9951	1.0005
52.535	1.0035	0.998	0.9968
52.8675	1.0038	0.9959	0.9962
53.2	0.9991	0.9971	0.9955
53.5325	1.0033	0.9956	1.0051
53.865	1	0.9998	1.0035
54.1975	1.0043	1.0036	1.0056
54.53	1.0003	0.9937	0.9968
54.8625	1.0017	1.0026	1.0019
55.195	1.0051	0.9985	1.0014
55.5275	1.0101	0.9977	0.9928
55.86	1.0018	0.9995	1.002
56.1925	1.0087	0.9972	1.0017
56.525	1.0003	1.0001	1.0035
56.8575	1.0018	0.9976	0.9953
57.19	1.0081	0.9926	0.9995
57.5225	1.0085	0.999	1.0038
57.855	1.0012	1.0022	0.9994
58.1875	1.0026	1.0009	0.9923
58.52	0.9977	0.9995	1.0063
58.8525	1.0024	1.0004	0.997
59.185	1.0014	1.0021	1.0016
59.5175	0.9959	0.9981	1.0017
59.85	1.0028	0.9994	1.001
60.1825	1.0008	1.0019	1.0082
60.515	0.9998	0.9973	1.0018
60.8475	0.999	1.0003	1.0004
61.18	1.0004	1.0009	1.0018
61.5125	0.9995	0.9906	1.0017
61.845	1.0057	0.9979	1.0011
62.1775	1.0016	0.9995	1.0014
62.51	0.9975	0.9979	1.0007
62.8425	1.0023	0.9974	0.9979
63.175	1.0044	0.999	1.0063
63.5075	1.001	1.0017	0.9971
63.84	0.9997	0.9944	0.9997
64.1725	0.9986	0.9981	1.0042
64.505	1.0031	1	1
64.8375	1.0033	0.999	1.0001
65.17	0.9946	1.0018	0.9979
65.5025	1.0009	0.9969	1.0002
65.835	0.9966	0.9932	0.994
66.1675	1.0032	1.0017	1.0014
66.5	0.9978	0.9956	1.0023
66.8325	0.9911	0.9998	0.996
67.165	0.9948	0.9972	0.9985
67.4975	0.9952	1.0039	0.9896
67.83	0.9992	0.9954	1.0092
68.1625	0.9976	1.0002	1.0066
68.495	0.9962	0.9913	0.9958
68.8275	1.0027	0.9991	0.9918
69.16	1.0046	1.0035	1.0017
69.4925	1.006	1.0037	0.9894
69.825	1.0073	0.9982	0.9997
70.1575	1.0003	0.9986	0.9984
70.49	1.0017	1.0018	1.0074
70.8225	1.0043	0.9972	1.0026
71.155	1.0048	0.9902	0.9936
71.4875	1.0058	0.9981	1.0028
71.82	0.9982	1.0046	0.9969
72.1525	0.9979	0.9998	1.0026
72.485	1.0038	1.0054	1.0033
72.8175	0.9968	1.0016	0.999
73.15	0.9966	1.0051	1.0089
73.4825	0.9978	1.0014	0.9906
73.815	1.0048	0.9985	0.9926
74.1475	1.0023	0.9984	1.0065
74.48	0.9997	0.9976	0.9976
74.8125	0.9994	1	1.0039
75.145	1.0045	0.9982	1.0045
75.4775	0.9955	0.9948	0.9937
75.81	1.0075	0.9957	0.9933
76.1425	1.0034	0.9996	1.0023
76.475	1.0058	0.9935	1.0068
76.8075	1.0006	1.0041	0.9922
77.14	1.0047	0.9951	0.9959
77.4725	1.0056	0.9967	0.9964
77.805	0.9985	1.0044	1.008
78.1375	1.0038	0.9979	1.0003
78.47	1.0001	0.9998	0.9996
78.8025	0.9963	1.0054	0.999
79.135	0.9934	1.0009	0.9985
79.4675	0.9983	0.9979	1.0015
79.8	0.999	0.9963	1.0049
80.1325	1.0036	1.0032	1.0012
80.465	0.9998	1.0029	0.9974
80.7975	1.0029	0.9968	0.9918
81.13	1.0017	0.9998	0.9915
81.4625	0.9946	1.0009	0.9982
81.795	0.9949	1.0042	1.0012
82.1275	0.9945	1.002	0.9967
82.46	1.0036	1.0028	1.0047
82.7925	0.9983	0.9957	1.0073
83.125	0.9951	1.0017	0.9994
83.4575	0.9972	0.997	0.9939
83.79	1.0013	1.0017	1.0055
84.1225	0.9996	0.9963	1.0023
84.455	0.9982	1.0015	1.0022
84.7875	0.9967	1.0053	1.011
85.12	0.9994	0.999	0.9987
85.4525	1.0013	0.9982	0.9998
85.785	0.9955	0.9954	1.0066
86.1175	1.0001	1.0019	1.0014
86.45	0.9986	0.9997	1.0008
86.7825	0.9987	1.0042	1.0039
87.115	0.9982	1.0038	1.0058
87.4475	0.9951	0.9984	0.9937
87.78	0.9988	0.9972	1.0011
88.1125	1.0025	0.9981	1.0005
88.445	0.9985	1.0003	0.999
88.7775	0.9942	1.0076	0.9972
89.11	0.9979	1.0049	0.9904
89.4425	0.9952	1.0052	1.0014
89.775	1.0054	0.9976	0.9918
90.1075	0.9937	1.0026	1.0018
90.44	1.0026	0.9926	0.9993
90.7725	1.0041	1.0033	1.0006
91.105	1.0036	1.0028	0.9992
91.4375	0.9955	1.0001	1.0053
91.77	0.9918	0.9991	0.9922
92.1025	0.9956	0.9937	0.9974
92.435	0.9984	0.9993	1.0018
92.7675	0.9981	1.0015	1.0029
93.1	0.9996	1.0078	0.9959
93.4325	0.9996	1.0075	0.9992
93.765	0.9996	1.0008	1.006
94.0975	0.9942	1.0089	0.9942
94.43	0.9945	1.0008	0.9983
94.7625	0.9886	1.0006	1.0051
95.095	0.9989	1.0047	0.9991
95.4275	0.9966	1.0019	0.9978
95.76	0.9921	1.0039	0.9955
96.0925	0.9945	1.008	0.9928
96.425	1.0038	0.996	1.0007
96.7575	0.9989	0.9979	1.005
97.09	0.9934	1.0007	0.9968
97.4225	0.9984	1.0031	0.9968
97.755	0.9969	0.9993	1.0119
98.0875	0.9929	1.0028	1.0008
98.42	0.9983	0.9946	0.9976
98.7525	0.9982	1.0011	1.012
99.085	0.9936	0.9855	0.9996
99.4175	0.98	0.9755	0.9922
99.75	0.9722	0.9831	0.9823
100.082	0.9664	0.9775	0.9829
100.415	0.9694	0.9709	0.9819
100.748	0.9513	0.9551	0.9643
101.08	0.9508	0.9493	0.9512
101.412	0.9375	0.9334	0.9496
101.745	0.9311	0.9291	0.9341
102.078	0.9235	0.9235	0.9321
102.41	0.9209	0.9174	0.9203
102.743	0.9198	0.914	0.908
103.075	0.9201	0.9006	0.9036
103.407	0.9124	0.9034	0.8886
103.74	0.8978	0.8924	0.8832
104.073	0.8977	0.8903	0.8845
104.405	0.8883	0.8805	0.8786
104.737	0.8884	0.8816	0.87
105.07	0.8768	0.8699	0.8716
105.403	0.875	0.8694	0.8643
105.735	0.8687	0.8645	0.8595
106.067	0.8667	0.8607	0.8449
106.4	0.8582	0.8549	0.8446
106.733	0.8558	0.8462	0.8379
107.065	0.8546	0.8393	0.8398
107.397	0.8504	0.839	0.8319
107.73	0.8433	0.8361	0.8296
108.062	0.8342	0.8286	0.8187
108.395	0.8266	0.8244	0.8144
108.728	0.829	0.817	0.8014
109.06	0.8276	0.8183	0.8099
109.392	0.8225	0.8069	0.8013
109.725	0.8204	0.8083	0.8008
110.058	0.8139	0.802	0.7822
110.39	0.809	0.7918	0.7818
110.722	0.808	0.7952	0.7792
111.055	0.8078	0.7896	0.7898
111.388	0.8034	0.7853	0.7746
111.72	0.7938	0.7808	0.7704
112.052	0.7886	0.7713	0.7714
112.385	0.7908	0.7717	0.7662
112.718	0.7842	0.7667	0.7564
113.05	0.7759	0.76	0.7534
113.382	0.7769	0.7577	0.7512
113.715	0.7695	0.7563	0.7485
114.047	0.7709	0.7493	0.7406
114.38	0.763	0.7456	0.7378
114.713	0.7587	0.7442	0.7407
115.045	0.7515	0.7346	0.7361
115.377	0.7595	0.7239	0.7303
115.71	0.761	0.7295	0.7322
116.043	0.7475	0.7251	0.7218
116.375	0.7416	0.7165	0.7245
116.707	0.7408	0.7167	0.7275
117.04	0.7386	0.7136	0.7201
117.373	0.7348	0.7087	0.7166
117.705	0.7349	0.7085	0.7052
118.037	0.732	0.7004	0.7082
118.37	0.7322	0.6965	0.7064
118.703	0.7206	0.6967	0.7014
119.035	0.726	0.6923	0.6996
119.368	0.7174	0.6849	0.7057
119.7	0.7111	0.6884	0.696
120.032	0.7138	0.6805	0.6895
120.365	0.7078	0.6743	0.6925
120.698	0.7048	0.6739	0.6799
121.03	0.7013	0.6709	0.6813
121.362	0.7004	0.6645	0.6813
121.695	0.7018	0.6557	0.6716
122.028	0.69	0.6553	0.6727
122.36	0.6926	0.658	0.6732
122.692	0.691	0.6506	0.676
123.025	0.6886	0.6488	0.6691
123.358	0.6805	0.6473	0.6637
123.69	0.682	0.6351	0.6533
124.022	0.6814	0.6323	0.6601
124.355	0.6793	0.6331	0.6588
124.688	0.6743	0.6308	0.6538
125.02	0.663	0.6252	0.6629
125.353	0.6645	0.6192	0.654
125.685	0.6647	0.6187	0.6528
126.017	0.6565	0.6148	0.6487
126.35	0.657	0.6151	0.6444
126.683	0.6554	0.6075	0.6451
127.015	0.651	0.6047	0.64
127.347	0.6495	0.6018	0.6408
127.68	0.6478	0.6034	0.6349
128.012	0.6475	0.5981	0.6357
128.345	0.6409	0.589	0.6352
128.678	0.6364	0.5873	0.6349
129.01	0.6412	0.5874	0.6276
129.343	0.6326	0.5896	0.6241
129.675	0.6366	0.5847	0.6258
130.007	0.6315	0.5818	0.6254
130.34	0.6252	0.5756	0.6246
130.673	0.6254	0.5739	0.622
131.005	0.6219	0.5696	0.6232
131.338	0.6205	0.5662	0.6186
131.67	0.622	0.5639	0.6214
132.002	0.618	0.5684	0.6172
132.335	0.6146	0.5574	0.606
132.667	0.6145	0.5571	0.615
133	0.6084	0.5536	0.6162
133.333	0.6081	0.555	0.614
133.665	0.6067	0.5528	0.6093
133.998	0.6069	0.544	0.609
134.33	0.6004	0.5422	0.6133
134.662	0.5976	0.5377	0.6093
134.995	0.6014	0.5341	0.6048
135.327	0.5943	0.5305	0.6032
135.66	0.5908	0.5372	0.6002
135.993	0.5946	0.5297	0.5969
136.325	0.5898	0.5276	0.5958
136.657	0.5901	0.5322	0.5847
136.99	0.5871	0.522	0.5947
137.322	0.585	0.5234	0.5967
137.655	0.5842	0.5191	0.5936
137.988	0.5765	0.5174	0.591
138.32	0.5756	0.5112	0.5928
138.653	0.5804	0.5094	0.5866
138.985	0.574	0.5136	0.5891
139.317	0.578	0.5084	0.5873
139.65	0.5736	0.5075	0.588
139.982	0.5692	0.4988	0.5908
140.315	0.5742	0.4998	0.583
140.648	0.5659	0.4981	0.5852
140.98	0.5589	0.4946	0.5826
141.312	0.5581	0.4935	0.5822
141.645	0.5643	0.4914	0.5792
141.977	0.5581	0.4913	0.5796
142.31	0.5548	0.4877	0.5815
142.643	0.5552	0.4829	0.5804
142.975	0.5538	0.4815	0.5804
143.308	0.5521	0.4782	0.5766
143.64	0.5551	0.4755	0.5728
143.972	0.548	0.4739	0.5757
144.305	0.5489	0.4777	0.5688
144.637	0.5471	0.4661	0.5705
144.97	0.5443	0.4632	0.5706
145.303	0.543	0.4669	0.5646
145.635	0.5399	0.4613	0.564
145.968	0.5347	0.4636	0.5666
146.3	0.5337	0.4602	0.5635
146.632	0.5358	0.4558	0.5697
146.965	0.5343	0.4585	0.5616
147.298	0.5338	0.4529	0.5629
147.63	0.5332	0.4507	0.5555
147.963	0.5286	0.4486	0.5614
148.295	0.5318	0.4481	0.5668
148.627	0.5253	0.4456	0.5632
148.96	0.5194	0.4421	0.5581
149.292	0.5257	0.4391	0.56
149.625	0.5248	0.4345	0.5602
149.958	0.5181	0.441	0.5617
150.29	0.5247	0.434	0.553
150.623	0.5182	0.4356	0.5579
150.955	0.5152	0.4311	0.5489
151.287	0.5136	0.4308	0.5583
151.62	0.5126	0.424	0.5567
151.952	0.5121	0.4299	0.5567
152.285	0.5086	0.4268	0.5552
152.618	0.5118	0.4237	0.5535
152.95	0.5033	0.4181	0.5554
153.282	0.5048	0.4177	0.5549
153.615	0.5064	0.414	0.5522
153.947	0.5023	0.4146	0.548
154.28	0.5054	0.4139	0.5519
154.613	0.4961	0.4112	0.5521
154.945	0.5003	0.4124	0.5524
155.278	0.5006	0.408	0.5501
155.61	0.4962	0.4019	0.5535
155.942	0.4951	0.4038	0.5468
156.275	0.4968	0.3988	0.5457
156.607	0.4968	0.3976	0.5494
156.94	0.4925	0.4059	0.5453
157.273	0.4947	0.3986	0.5461
157.605	0.4874	0.3987	0.5454
157.938	0.4902	0.3918	0.5436
158.27	0.4883	0.3946	0.5423
158.602	0.4843	0.3948	0.5462
158.935	0.4849	0.3878	0.5385
159.268	0.4889	0.3891	0.5427
159.6	0.482	0.3879	0.5435
159.933	0.4759	0.3884	0.5407
160.265	0.4817	0.3842	0.5463
160.597	0.4778	0.3832	0.5428
160.93	0.4765	0.3774	0.5455
161.262	0.4783	0.3793	0.5368
161.595	0.479	0.377	0.5414
161.928	0.4763	0.3767	0.5389
162.26	0.4766	0.3693	0.545
162.593	0.4728	0.3681	0.5414
162.925	0.471	0.373	0.5373
163.257	0.4692	0.3658	0.5417
163.59	0.4717	0.3649	0.5424
163.923	0.4654	0.3613	0.5332
164.255	0.4687	0.3645	0.5305
164.588	0.4643	0.3603	0.5395
164.92	0.4657	0.3591	0.5377
165.252	0.466	0.3626	0.5341
165.585	0.4645	0.3586	0.536
165.917	0.462	0.356	0.5355
166.25	0.4604	0.3578	0.5359
166.583	0.4587	0.355	0.5361
166.915	0.4588	0.3561	0.5302
167.248	0.4575	0.35	0.5357
167.58	0.4557	0.3511	0.5397
167.912	0.4584	0.3492	0.5312
168.245	0.4531	0.3505	0.5425
168.577	0.4517	0.3479	0.5371
168.91	0.4515	0.3454	0.5348
169.243	0.447	0.3466	0.5319
169.575	0.4548	0.3412	0.5326
169.907	0.4494	0.3454	0.5326
170.24	0.4473	0.3423	0.532
170.572	0.446	0.3421	0.5323
170.905	0.4475	0.3359	0.5364
171.238	0.4465	0.3394	0.5339
171.57	0.4422	0.338	0.5326
171.903	0.4435	0.3358	0.5343
172.235	0.4437	0.3337	0.5318
172.567	0.4436	0.3369	0.5321
172.9	0.4396	0.3307	0.5267
173.232	0.4369	0.3293	0.5363
173.565	0.4367	0.3247	0.5265
173.898	0.4378	0.3284	0.5287
174.23	0.4383	0.3279	0.5346
174.562	0.4359	0.3277	0.5319
174.895	0.4329	0.3226	0.5238
175.227	0.4367	0.3223	0.5295
175.56	0.4329	0.3201	0.5273
175.893	0.4382	0.3192	0.5272
176.225	0.4303	0.3186	0.536
176.558	0.4329	0.317	0.5293
176.89	0.4309	0.3166	0.5259
177.222	0.4306	0.316	0.5275
177.555	0.4316	0.3135	0.5288
177.887	0.4296	0.309	0.5262
178.22	0.4248	0.3076	0.5261
178.553	0.428	0.3116	0.5316
178.885	0.4268	0.31	0.5317
179.218	0.4202	0.3123	0.5239
179.55	0.4242	0.3073	0.5248
179.882	0.4235	0.3064	0.5256
180.215	0.4221	0.3071	0.5278
180.548	0.4222	0.3048	0.5275
180.88	0.4204	0.2993	0.5268
181.213	0.4181	0.3023	0.5298
181.545	0.4172	0.304	0.5336
181.877	0.4213	0.3005	0.5285
182.21	0.4187	0.2969	0.5286
182.542	0.4144	0.2951	0.5316
182.875	0.4136	0.2963	0.528
183.208	0.4172	0.2985	0.5236
183.54	0.415	0.2938	0.5257
183.873	0.4137	0.2947	0.5174
184.205	0.4089	0.2938	0.5232
184.537	0.4121	0.2905	0.5272
184.87	0.412	0.2917	0.5255
185.202	0.4121	0.2893	0.5259
185.535	0.4108	0.2868	0.5299
185.868	0.4138	0.2878	0.5202
186.2	0.4071	0.2875	0.5224
186.532	0.4082	0.2842	0.5193
186.865	0.4081	0.2844	0.521
187.197	0.4083	0.2838	0.5204
187.53	0.4038	0.2847	0.5205
187.863	0.3989	0.2819	0.5267
188.195	0.4045	0.2826	0.5241
188.528	0.4006	0.2802	0.532
188.86	0.4036	0.2789	0.5236
189.192	0.4022	0.2792	0.5268
189.525	0.4001	0.2772	0.5228
189.857	0.4051	0.2754	0.5249
190.19	0.4031	0.2779	0.5227
190.523	0.3978	0.2766	0.5263
190.855	0.397	0.2771	0.5305
191.188	0.3997	0.2725	0.5187
191.52	0.397	0.2713	0.5221
191.852	0.3944	0.2754	0.5221
192.185	0.3973	0.2724	0.5251
192.518	0.3988	0.2715	0.5232
192.85	0.3947	0.2697	0.5242
193.183	0.3953	0.2694	0.5303
193.515	0.3946	0.2701	0.5232
193.847	0.3893	0.2674	0.5258
194.18	0.3942	0.265	0.5196
194.512	0.392	0.2643	0.5231
194.845	0.3931	0.2661	0.5223
195.178	0.3886	0.2643	0.5252
195.51	0.3892	0.2577	0.5242
195.843	0.3899	0.2624	0.5222
196.175	0.3885	0.2605	0.5206
196.507	0.3916	0.2591	0.5217
196.84	0.3827	0.2606	0.5254
197.173	0.3848	0.2602	0.5236
197.505	0.3884	0.2588	0.5235
197.838	0.3837	0.259	0.5222
198.17	0.3842	0.2592	0.5243
198.502	0.3834	0.2537	0.5177
198.835	0.3858	0.2573	0.5203
199.167	0.3829	0.2576	0.5233
199.5	0.3843	0.2533	0.523
199.833	0.3814	0.2541	0.5199
200.165	0.3792	0.2524	0.5181
200.498	0.3832	0.2522	0.5239
200.83	0.381	0.2497	0.5156
201.162	0.3817	0.2481	0.52
201.495	0.3815	0.248	0.5206
201.827	0.3837	0.2446	0.5245
202.16	0.3781	0.2474	0.5256
202.493	0.3785	0.2465	0.5189
202.825	0.3761	0.2478	0.5268
203.157	0.3729	0.2462	0.5224
203.49	0.3788	0.2478	0.5249
203.822	0.3772	0.2467	0.5251
204.155	0.3766	0.245	0.5283
204.488	0.3785	0.2422	0.5221
204.82	0.3741	0.2418	0.5263
205.153	0.3725	0.2447	0.5246
205.485	0.376	0.2385	0.5188
205.817	0.3697	0.2393	0.5231
206.15	0.3739	0.2427	0.5225
206.482	0.3722	0.2417	0.5141
206.815	0.3679	0.2384	0.5264
207.148	0.3704	0.2385	0.5221
207.48	0.3705	0.2409	0.5251
207.812	0.371	0.2387	0.5178
208.145	0.3691	0.2384	0.5206
208.477	0.3678	0.2348	0.5189
208.81	0.3689	0.2366	0.5204
209.143	0.369	0.2346	0.526
209.475	0.3663	0.2328	0.5172
209.808	0.3637	0.2351	0.5209
210.14	0.3654	0.2301	0.5226
210.472	0.366	0.2357	0.5214
210.805	0.3656	0.2299	0.5214
211.137	0.366	0.2308	0.52
211.47	0.3657	0.2333	0.5204
211.803	0.3619	0.2332	0.5202
212.135	0.3652	0.2323	0.5158
212.468	0.3631	0.2266	0.5177
212.8	0.3639	0.229	0.52
213.132	0.3631	0.2274	0.5184
213.465	0.3611	0.2238	0.5219
213.798	0.3582	0.226	0.5175
214.13	0.3582	0.2288	0.5171
214.463	0.3589	0.2248	0.5152
214.795	0.3593	0.226	0.5186
215.127	0.3594	0.2234	0.5219
215.46	0.3591	0.2223	0.523
215.792	0.3583	0.2254	0.518
216.125	0.3572	0.2239	0.5181
216.458	0.3575	0.2209	0.5202
216.79	0.3583	0.2228	0.5223
217.123	0.3547	0.2244	0.5178
217.455	0.3548	0.2201	0.5177
217.787	0.3558	0.2198	0.52
218.12	0.3529	0.2162	0.5177
218.452	0.3542	0.2185	0.5178
218.785	0.3522	0.2183	0.5162
219.118	0.3538	0.2192	0.5168
219.45	0.3587	0.2191	0.5253
219.782	0.3554	0.2198	0.5191
220.115	0.356	0.2153	0.5131
220.447	0.3531	0.2149	0.5226
220.78	0.3512	0.2166	0.5187
221.113	0.3518	0.2147	0.5184
221.445	0.3527	0.2157	0.5195
221.778	0.3499	0.2136	0.5215
222.11	0.3484	0.2168	0.5138
222.442	0.349	0.2093	0.5181
222.775	0.3545	0.213	0.5158
223.107	0.3487	0.2118	0.5215
223.44	0.3467	0.2128	0.5213
223.773	0.348	0.2088	0.5218
224.105	0.3479	0.214	0.5191
224.438	0.3442	0.2086	0.5228
224.77	0.3466	0.2081	0.5196
225.102	0.346	0.2093	0.5201
225.435	0.3495	0.2087	0.5188
225.768	0.3455	0.2088	0.5151
226.1	0.3433	0.2088	0.5208
226.433	0.3456	0.2086	0.5156
226.765	0.3462	0.2097	0.5185
227.097	0.3442	0.206	0.5219
227.43	0.3433	0.2067	0.5182
227.762	0.3405	0.2072	0.5134
228.095	0.3461	0.2056	0.5192
228.428	0.3426	0.2032	0.5195
228.76	0.3405	0.2051	0.5195
229.093	0.3451	0.2049	0.5245
229.425	0.3411	0.2049	0.5164
229.757	0.3439	0.2009	0.5132
230.09	0.3372	0.2022	0.5189
230.423	0.3408	0.2017	0.5203
230.755	0.3413	0.2047	0.5201
231.088	0.3406	0.201	0.5256
231.42	0.337	0.2034	0.5182
231.752	0.3399	0.2003	0.5177
232.085	0.3369	0.2026	0.5179
232.417	0.3386	0.2021	0.5159
232.75	0.3399	0.1995	0.5197
233.083	0.3352	0.2008	0.5253
233.415	0.3388	0.1996	0.5198
233.748	0.3363	0.1973	0.5234
234.08	0.3382	0.1978	0.5095
234.412	0.3338	0.1987	0.5185
234.745	0.3374	0.1981	0.5132
235.077	0.3345	0.1986	0.5164
235.41	0.3399	0.1972	0.5122
235.743	0.3351	0.1973	0.5218
236.075	0.3362	0.1956	0.5126
236.407	0.3366	0.1973	0.5183
236.74	0.3347	0.1958	0.517
237.072	0.3355	0.1952	0.5217
237.405	0.3321	0.1965	0.5251
237.738	0.3351	0.1938	0.5171
238.07	0.333	0.1956	0.5192
238.403	0.3321	0.1939	0.5203
238.735	0.3325	0.1945	0.5192
239.067	0.3307	0.1951	0.5198
239.4	0.3297	0.1945	0.5188
239.732	0.3283	0.1935	0.5232
240.065	0.3301	0.1908	0.5177
240.398	0.3307	0.1933	0.5168
240.73	0.3283	0.1918	0.5071
241.062	0.3277	0.191	0.5171
241.395	0.3299	0.1906	0.5163
241.727	0.3296	0.1876	0.5166
242.06	0.3299	0.1883	0.5171
242.393	0.3299	0.1904	0.5141
242.725	0.3254	0.1909	0.5203
243.058	0.3253	0.1897	0.5164
243.39	0.327	0.1883	0.5198
243.722	0.3261	0.1906	0.5195
244.055	0.3264	0.188	0.5145
244.387	0.3292	0.1866	0.5253
244.72	0.3253	0.1852	0.5143
245.053	0.3273	0.1853	0.514
245.385	0.3273	0.1873	0.5181
245.718	0.3228	0.1863	0.5156
246.05	0.3227	0.1868	0.5192
246.382	0.326	0.1871	0.5229
246.715	0.3202	0.1857	0.5178
247.048	0.3249	0.1843	0.5179
247.38	0.3249	0.1863	0.5118
247.713	0.3291	0.1842	0.5157
248.045	0.3201	0.1831	0.5152
248.377	0.3219	0.1848	0.5165
248.71	0.3247	0.1834	0.5201
249.042	0.3211	0.1856	0.5185
249.375	0.3186	0.1834	0.5187
249.708	0.3179	0.1825	0.521
250.04	0.3245	0.1799	0.5175
250.373	0.3234	0.1856	0.515
250.705	0.3229	0.1813	0.5223
251.037	0.3193	0.1825	0.5183
251.37	0.3224	0.1858	0.5115
251.702	0.3189	0.1823	0.5168
252.035	0.3216	0.1815	0.5183
252.368	0.3184	0.1818	0.5181
252.7	0.3217	0.1795	0.5196
253.032	0.3196	0.1817	0.5167
253.365	0.3186	0.181	0.5164
253.697	0.3151	0.1784	0.519
254.03	0.3161	0.179	0.5201
254.363	0.3172	0.177	0.5187
254.695	0.32	0.1771	0.512
255.028	0.3174	0.1805	0.5109
255.36	0.3146	0.1774	0.517
255.692	0.316	0.1764	0.5125
256.025	0.3135	0.1795	0.5212
256.358	0.3174	0.1788	0.5168
256.69	0.3157	0.1769	0.51
257.022	0.3194	0.1768	0.5193
257.355	0.3151	0.176	0.5149
257.688	0.3161	0.1733	0.5156
258.02	0.3166	0.1749	0.515
258.353	0.3159	0.1758	0.5175
258.685	0.3132	0.1738	0.5147
259.017	0.3178	0.1756	0.5131
259.35	0.3123	0.1737	0.5139
259.683	0.3134	0.1755	0.5202
260.015	0.3122	0.1746	0.5213
260.348	0.3124	0.1724	0.5184
260.68	0.3117	0.1728	0.5122
261.012	0.3104	0.174	0.5137
261.345	0.3074	0.1739	0.5199
261.678	0.3064	0.174	0.5215
262.01	0.3096	0.1761	0.5165
262.342	0.3127	0.1718	0.5112
262.675	0.31	0.1729	0.5173
263.007	0.3102	0.1769	0.5114
263.34	0.3138	0.1721	0.5189
263.673	0.3051	0.1723	0.5202
264.005	0.3094	0.1725	0.5181
264.337	0.3089	0.1746	0.518
264.67	0.31	0.1728	0.5131
265.002	0.3082	0.1724	0.513
265.335	0.3099	0.1717	0.5149
265.668	0.3082	0.1724	0.5156
266	0.3092	0.1718	0.5228
266.332	0.3085	0.1728	0.518
266.665	0.3092	0.1683	0.5175
266.998	0.3085	0.1709	0.5171
267.33	0.3058	0.1687	0.5138
267.663	0.3042	0.1707	0.5127
267.995	0.3079	0.17	0.5186
268.327	0.3064	0.1719	0.5193
268.66	0.3088	0.172	0.5222
268.993	0.3069	0.168	0.52
269.325	0.3075	0.1675	0.5175
269.658	0.3048	0.1701	0.5188
269.99	0.3028	0.1676	0.5188
270.322	0.304	0.1684	0.5145
270.655	0.3028	0.1659	0.5122
270.988	0.3034	0.1708	0.5168
271.32	0.3034	0.1684	0.514
271.652	0.305	0.1669	0.5221
271.985	0.3045	0.1673	0.5189
272.317	0.3025	0.1669	0.5204
272.65	0.3016	0.1646	0.5154
272.983	0.3025	0.1662	0.516
273.315	0.3068	0.1654	0.5158
273.647	0.3047	0.162	0.5135
273.98	0.3008	0.1667	0.5139
274.312	0.3016	0.1625	0.5237
274.645	0.3	0.1641	0.5166
274.978	0.3038	0.1688	0.5172
275.31	0.3023	0.165	0.5172
275.642	0.3033	0.1673	0.5186
275.975	0.3016	0.1647	0.5135
276.308	0.3023	0.1653	0.5128
276.64	0.3033	0.1653	0.515
276.973	0.3005	0.1653	0.5131
277.305	0.3007	0.1663	0.5174
277.637	0.2997	0.1628	0.5132
277.97	0.3	0.1623	0.5222
278.303	0.2983	0.1643	0.5161
278.635	0.2986	0.1628	0.5165
278.967	0.2979	0.1614	0.52
279.3	0.3014	0.1604	0.5221
279.632	0.2996	0.1621	0.5171
279.965	0.2993	0.1621	0.5129
280.298	0.2998	0.1631	0.5117
280.63	0.2955	0.1624	0.5187
280.962	0.2975	0.1616	0.5166
281.295	0.2972	0.1601	0.5139
281.627	0.2937	0.1643	0.5112
281.96	0.3014	0.1649	0.517
282.293	0.2996	0.1602	0.5174
282.625	0.2974	0.1635	0.5171
282.957	0.2963	0.159	0.5166
283.29	0.2978	0.1582	0.513
283.623	0.2981	0.1599	0.5175
283.955	0.2942	0.1646	0.5133
284.288	0.2979	0.1628	0.5143
284.62	0.3011	0.1598	0.5219
284.952	0.2963	0.1612	0.5147
285.285	0.295	0.1599	0.5176
285.618	0.2938	0.1593	0.5189
285.95	0.2987	0.1581	0.521
286.283	0.2957	0.1633	0.5192
286.615	0.2952	0.1584	0.5171
286.947	0.2935	0.1587	0.5099
287.28	0.2937	0.1621	0.5167
287.613	0.2911	0.1605	0.5173
287.945	0.2952	0.1585	0.5149
288.277	0.2955	0.1592	0.5206
288.61	0.2929	0.1593	0.5148
288.942	0.294	0.1586	0.514
289.275	0.2947	0.1584	0.5186
289.608	0.2948	0.157	0.5176
289.94	0.2952	0.1601	0.5092
290.272	0.2928	0.1577	0.5163
290.605	0.2924	0.1615	0.5199
290.938	0.2881	0.1596	0.5182
291.27	0.2923	0.1568	0.508
291.603	0.2938	0.1586	0.5176
291.935	0.2909	0.1585	0.5159
292.267	0.2896	0.1578	0.5164
292.6	0.2915	0.1568	0.5198
292.933	0.2895	0.1591	0.5199
293.265	0.2875	0.1571	0.5197
293.598	0.2922	0.1586	0.5193
293.93	0.292	0.1558	0.5165
294.262	0.2957	0.1567	0.5116
294.595	0.2889	0.1569	0.5098
294.928	0.2891	0.1568	0.5172
295.26	0.2871	0.1567	0.5066
295.592	0.2884	0.1591	0.5186
295.925	0.2906	0.1557	0.5152
296.257	0.2901	0.1556	0.5131
296.59	0.2924	0.1569	0.515
296.923	0.2915	0.1554	0.5142
297.255	0.2906	0.154	0.5149
297.587	0.2918	0.1563	0.5162
297.92	0.2859	0.1561	0.5199
298.252	0.2873	0.1538	0.5173
298.585	0.29	0.1561	0.5179
298.918	0.2866	0.1547	0.5165
299.25	0.2893	0.1549	0.511
299.582	0.2904	0.1572	0.5119
299.915	0.2869	0.1521	0.5182
300.248	0.2883	0.1534	0.5184
300.58	0.287	0.1556	0.5162
300.913	0.2878	0.1564	0.5152
301.245	0.2887	0.1538	0.5158
301.577	0.2842	0.154	0.5125
301.91	0.2859	0.1516	0.5141
302.243	0.2831	0.1538	0.5114
302.575	0.2848	0.1532	0.5199
302.908	0.2879	0.1548	0.5193
303.24	0.2837	0.1524	0.5148
303.572	0.2848	0.1506	0.5148
303.905	0.2906	0.1514	0.5143
304.238	0.2883	0.1515	0.5181
304.57	0.2863	0.153	0.515
304.902	0.2855	0.1515	0.513
305.235	0.2867	0.1537	0.5204
305.567	0.2849	0.1529	0.5155
305.9	0.2866	0.1515	0.5142
306.233	0.286	0.1492	0.5142
306.565	0.2828	0.1508	0.5132
306.897	0.2818	0.1485	0.5144
307.23	0.2827	0.1541	0.5155
307.562	0.2846	0.1508	0.5112
307.895	0.2817	0.1498	0.5112
308.228	0.2829	0.1537	0.519
308.56	0.2825	0.1535	0.5205
308.892	0.2838	0.1515	0.5163
309.225	0.2818	0.1489	0.5187
309.558	0.2804	0.1499	0.5112
309.89	0.2836	0.1495	0.5135
310.223	0.2824	0.1512	0.5157
310.555	0.2838	0.1515	0.5115
310.887	0.2776	0.1504	0.5122
311.22	0.2793	0.1504	0.5123
311.553	0.2824	0.1515	0.515
311.885	0.2819	0.1534	0.5098
312.217	0.283	0.1487	0.517
312.55	0.2846	0.1485	0.518
312.882	0.2811	0.1506	0.5187
313.215	0.2829	0.1525	0.5142
313.548	0.2769	0.1491	0.5132
313.88	0.2772	0.1502	0.5145
314.212	0.2795	0.1509	0.5205
314.545	0.2814	0.1492	0.517
314.877	0.2846	0.1493	0.5177
315.21	0.2779	0.1499	0.5138
315.543	0.276	0.1505	0.5152
315.875	0.2784	0.1481	0.5076
316.207	0.2834	0.1488	0.5122
316.54	0.2827	0.1521	0.5163
316.873	0.2781	0.1492	0.5135
317.205	0.2799	0.1505	0.5209
317.538	0.2814	0.1479	0.5141
317.87	0.2802	0.1471	0.5197
318.202	0.2819	0.1483	0.5067
318.535	0.2773	0.1504	0.5152
318.868	0.2789	0.1468	0.5121
319.2	0.2785	0.1481	0.5107
319.533	0.2787	0.1471	0.515
319.865	0.2774	0.1478	0.5121
320.197	0.2783	0.1489	0.5113
320.53	0.2768	0.1459	0.5141
320.863	0.2767	0.1462	0.5131
321.195	0.2771	0.1504	0.5219
321.527	0.2783	0.1482	0.515
321.86	0.2773	0.1491	0.5134
322.192	0.2743	0.1473	0.5173
322.525	0.2765	0.1486	0.5179
322.858	0.2767	0.1477	0.5091
323.19	0.2782	0.1492	0.5149
323.522	0.2765	0.1487	0.5167
323.855	0.2768	0.1442	0.5175
324.188	0.2747	0.1492	0.5111
324.52	0.2772	0.1467	0.5114
324.853	0.2718	0.147	0.5131
325.185	0.2741	0.1466	0.5086
325.517	0.2784	0.1478	0.5102
325.85	0.2749	0.1467	0.5126
326.183	0.2715	0.1463	0.5168
326.515	0.2744	0.1474	0.5129
326.848	0.2722	0.1455	0.5154
327.18	0.2742	0.147	0.506
327.512	0.2736	0.1483	0.5127
327.845	0.2762	0.1447	0.5113
328.178	0.2745	0.142	0.5158
328.51	0.275	0.1481	0.5132
328.842	0.2738	0.143	0.5138
329.175	0.2744	0.1451	0.512
329.507	0.277	0.1465	0.5102
329.84	0.2729	0.1461	0.5214
330.173	0.2772	0.1471	0.5105
330.505	0.2722	0.1446	0.5058
330.837	0.2702	0.1433	0.513
331.17	0.2718	0.1428	0.5131
331.502	0.2721	0.1471	0.5209
331.835	0.2729	0.1447	0.5124
332.168	0.2729	0.1433	0.5125
332.5	0.2691	0.1449	0.5158
332.832	0.2738	0.1443	0.5098
333.165	0.2734	0.1443	0.5166
333.498	0.2725	0.1465	0.5158
333.83	0.2736	0.1422	0.5182
334.163	0.2723	0.1416	0.5156
334.495	0.2757	0.1429	0.5105
334.827	0.2711	0.1441	0.5063
335.16	0.2711	0.1467	0.5076
335.493	0.2708	0.1431	0.5153
335.825	0.2723	0.1433	0.5152
336.158	0.2677	0.1425	0.5206
336.49	0.273	0.1427	0.5181
336.822	0.2702	0.1428	0.5115
337.155	0.2723	0.1442	0.5145
337.488	0.267	0.143	0.5126
337.82	0.268	0.1439	0.514
338.152	0.2698	0.1417	0.5192
338.485	0.2693	0.1452	0.5109
338.817	0.2666	0.1419	0.5173
339.15	0.269	0.1432	0.5143
339.483	0.2722	0.1447	0.52
339.815	0.2699	0.143	0.5087
340.147	0.2685	0.1459	0.5143
340.48	0.2703	0.1415	0.511
340.812	0.2689	0.1447	0.5169
341.145	0.2666	0.1442	0.5143
341.478	0.2673	0.1434	0.5162
341.81	0.2681	0.1448	0.5178
342.142	0.2668	0.1419	0.5147
342.475	0.2663	0.1444	0.5127
342.808	0.2671	0.1429	0.512
343.14	0.2642	0.1426	0.5093
343.473	0.2671	0.1437	0.5136
343.805	0.2678	0.1429	0.5128
344.137	0.2692	0.1455	0.5167
344.47	0.265	0.1411	0.519
344.803	0.2689	0.1435	0.5174
345.135	0.2665	0.1424	0.5131
345.467	0.2699	0.1437	0.5213
345.8	0.2646	0.1432	0.5133
346.132	0.2698	0.1405	0.5125
346.465	0.2623	0.1393	0.5184
346.798	0.2634	0.1415	0.5112
347.13	0.2694	0.1406	0.5145
347.462	0.2633	0.144	0.5135
347.795	0.2674	0.1425	0.5148
348.127	0.2642	0.1428	0.5221
348.46	0.2645	0.1432	0.5117
348.793	0.2675	0.144	0.5156
349.125	0.268	0.1418	0.5137
349.457	0.2642	0.1413	0.5167
349.79	0.2654	0.1401	0.5148
350.123	0.2653	0.1421	0.5122
350.455	0.2653	0.1424	0.5089
350.788	0.2643	0.1401	0.5143
351.12	0.2667	0.145	0.518
351.452	0.2642	0.1411	0.5142
351.785	0.2617	0.1396	0.5183
352.118	0.2621	0.1413	0.5148
352.45	0.2647	0.1409	0.5095
352.783	0.2633	0.1417	0.5121
353.115	0.2615	0.1388	0.507
353.447	0.2645	0.1408	0.5119
353.78	0.2663	0.1421	0.514
354.113	0.2653	0.1418	0.5103
354.445	0.2632	0.1432	0.5143
354.777	0.264	0.1399	0.5091
355.11	0.2636	0.1418	0.5114
355.442	0.2661	0.14	0.5177
355.775	0.2638	0.1393	0.5155
356.108	0.2617	0.142	0.5181
356.44	0.2638	0.14	0.5055
356.772	0.2611	0.1398	0.5132
357.105	0.2624	0.1401	0.5159
357.438	0.2613	0.1387	0.5153
357.77	0.2646	0.1419	0.5166
358.103	0.2613	0.1407	0.5147
358.435	0.2641	0.1403	0.5084
358.767	0.2642	0.1383	0.5104
359.1	0.2623	0.1386	0.5156
359.433	0.2604	0.1382	0.5159
359.765	0.2588	0.1416	0.5131
360.098	0.2617	0.1377	0.5174
360.43	0.2597	0.1408	0.5136
360.762	0.263	0.1397	0.5165
361.095	0.2621	0.1402	0.5163
361.428	0.2603	0.1385	0.5193
361.76	0.2619	0.1407	0.5078
362.092	0.2558	0.1414	0.5136
362.425	0.2606	0.1403	0.5156
362.757	0.2607	0.1405	0.516
363.09	0.263	0.1417	0.5101
363.423	0.2592	0.1391	0.5088
363.755	0.2601	0.1418	0.5158
364.087	0.262	0.1404	0.5097
364.42	0.2596	0.1391	0.5117
364.752	0.2607	0.1399	0.5171
365.085	0.2604	0.14	0.5125
365.418	0.2605	0.14	0.5103
365.75	0.258	0.1387	0.5136
366.082	0.261	0.1389	0.5164
366.415	0.2613	0.1408	0.5052
366.748	0.2565	0.1409	0.5105
367.08	0.2603	0.1403	0.5106
367.413	0.2609	0.1386	0.5091
367.745	0.2577	0.1399	0.5145
368.077	0.2611	0.1368	0.5115
368.41	0.2571	0.1373	0.5124
368.743	0.2621	0.1395	0.5173
369.075	0.2596	0.1359	0.5183
369.408	0.2579	0.1414	0.5148
369.74	0.261	0.1408	0.5143
370.072	0.2573	0.1368	0.518
370.405	0.2601	0.1391	0.5216
370.738	0.2574	0.1385	0.5139
371.07	0.2608	0.1398	0.5103
371.402	0.2559	0.1372	0.5158
371.735	0.2589	0.1399	0.5141
372.067	0.2566	0.1385	0.5108
372.4	0.2599	0.1386	0.5121
372.733	0.2578	0.1361	0.5186
373.065	0.2576	0.1387	0.5186
373.397	0.2556	0.1385	0.5114
373.73	0.2581	0.1385	0.5117
374.062	0.2563	0.1386	0.5147
374.395	0.2604	0.1382	0.5163
374.728	0.2591	0.1402	0.5115
375.06	0.2569	0.1389	0.5158
375.392	0.2579	0.1351	0.5094
375.725	0.257	0.1383	0.5132
376.058	0.255	0.1344	0.51
376.39	0.2569	0.1371	0.5142
376.723	0.2594	0.1375	0.5142
377.055	0.2536	0.1374	0.5153
377.387	0.2572	0.1389	0.5143
377.72	0.2548	0.1372	0.5116
378.053	0.2594	0.1399	0.5148
378.385	0.2563	0.138	0.5138
378.717	0.2566	0.1413	0.5182
379.05	0.2565	0.1365	0.5138
379.382	0.2553	0.1371	0.5083
379.715	0.2584	0.1381	0.506
380.048	0.2576	0.1363	0.5128
380.38	0.2582	0.1343	0.5153
380.712	0.2542	0.1371	0.5115
381.045	0.2538	0.1395	0.5167
381.377	0.2573	0.1353	0.5093
381.71	0.2564	0.1389	0.5177
382.043	0.2573	0.1371	0.5188
382.375	0.2553	0.1354	0.5173
382.707	0.2526	0.1389	0.506
383.04	0.2563	0.1361	0.5162
383.373	0.2525	0.1391	0.5062
383.705	0.2526	0.1372	0.5082
384.038	0.2557	0.1365	0.5102
384.37	0.2547	0.1376	0.515
384.702	0.2529	0.1375	0.5146
385.035	0.2531	0.1383	0.5069
385.368	0.2514	0.1341	0.5142
385.7	0.2557	0.135	0.516
386.033	0.2545	0.1385	0.521
386.365	0.2537	0.1354	0.5152
386.697	0.2548	0.1363	0.5096
387.03	0.2532	0.138	0.508
387.363	0.2518	0.1364	0.5127
387.695	0.2554	0.136	0.5072
388.027	0.251	0.1329	0.518
388.36	0.2528	0.1349	0.5064
388.692	0.2513	0.1367	0.5163
389.025	0.2526	0.1376	0.5163
389.358	0.2528	0.1361	0.5091
389.69	0.2532	0.136	0.5137
390.022	0.2501	0.1365	0.514
390.355	0.2533	0.139	0.5158
390.688	0.2545	0.1364	0.5134
391.02	0.2554	0.1339	0.5093
391.353	0.252	0.1359	0.5129
391.685	0.2536	0.1346	0.5117
392.017	0.2533	0.1372	0.5076
392.35	0.2508	0.1368	0.5149
392.683	0.2506	0.1343	0.5155
393.015	0.2569	0.1355	0.5085
393.348	0.2519	0.1356	0.5113
393.68	0.2492	0.1367	0.5127
394.012	0.2526	0.1369	0.5155
394.345	0.2494	0.1348	0.5162
394.678	0.2531	0.1362	0.5123
395.01	0.2526	0.1359	0.5117
395.342	0.2534	0.1338	0.5142
395.675	0.2528	0.1334	0.5118
396.007	0.2513	0.1341	0.5082
396.34	0.2534	0.1348	0.5156
396.673	0.2488	0.1362	0.5094
397.005	0.2491	0.1346	0.516
397.337	0.2521	0.1335	0.5151
397.67	0.2477	0.1368	0.508
398.002	0.2467	0.1344	0.5146
398.335	0.2482	0.1368	0.513
398.668	0.2514	0.1354	0.5136
399	0.2509	0.1365	0.5187
399.332	0.2495	0.1367	0.5097
399.665	0.2461	0.1377	0.5091
399.998	0.2515	0.1355	0.5108
400.33	0.2503	0.1357	0.5088
400.663	0.2481	0.1354	0.5141
400.995	0.2483	0.1334	0.5129
401.327	0.2476	0.1354	0.5172
401.66	0.252	0.1354	0.5121
401.993	0.2517	0.1352	0.5116
402.325	0.2522	0.1348	0.5128
402.658	0.2498	0.1337	0.5125
402.99	0.2507	0.1351	0.511
403.322	0.2485	0.1345	0.515
403.655	0.2475	0.1339	0.5088
403.988	0.2522	0.1371	0.5204
404.32	0.247	0.1386	0.5141
404.652	0.2466	0.1324	0.5151
404.985	0.2486	0.1353	0.5201
405.317	0.2495	0.1339	0.5183
405.65	0.2479	0.1338	0.5082
405.983	0.2478	0.1343	0.5143
406.315	0.247	0.1338	0.5101
406.647	0.2484	0.1327	0.5131
406.98	0.2484	0.1363	0.5161
407.312	0.2495	0.1339	0.5185
407.645	0.2516	0.1353	0.5122
407.978	0.2503	0.134	0.5073
408.31	0.2474	0.1339	0.506
408.642	0.2446	0.1354	0.5127
408.975	0.2461	0.1334	0.5091
409.308	0.2456	0.1348	0.5104
409.64	0.25	0.1347	0.5121
409.973	0.2466	0.1337	0.5078
410.305	0.247	0.1352	0.5083
410.637	0.2479	0.1355	0.5109
410.97	0.2436	0.1349	0.5063
411.303	0.2492	0.1338	0.5091
411.635	0.2441	0.1345	0.5097
411.967	0.2454	0.1343	0.5038
412.3	0.2474	0.1336	0.5057
412.632	0.2471	0.1336	0.5042
412.965	0.247	0.1365	0.5124
413.298	0.2456	0.1347	0.5099
413.63	0.2442	0.1342	0.5117
413.962	0.2471	0.1345	0.5129
414.295	0.2438	0.1333	0.5131
414.627	0.2464	0.1323	0.5138
414.96	0.2455	0.1344	0.5138
415.293	0.2466	0.1345	0.5096
415.625	0.2467	0.1329	0.5082
415.957	0.2477	0.132	0.5113
416.29	0.2441	0.1344	0.5149
416.623	0.2494	0.1335	0.5091
416.955	0.2449	0.1338	0.5125
417.288	0.2436	0.1332	0.514
417.62	0.2464	0.1324	0.5125
417.952	0.2458	0.133	0.5186
418.285	0.2421	0.1337	0.5124
418.618	0.245	0.1336	0.5119
418.95	0.2477	0.1339	0.5112
419.283	0.2485	0.1334	0.513
419.615	0.2419	0.135	0.5193
419.947	0.2439	0.1354	0.5098
420.28	0.2419	0.134	0.5131
420.613	0.243	0.1328	0.5109
420.945	0.2453	0.1326	0.511
421.277	0.2424	0.1341	0.5073
421.61	0.2439	0.1331	0.5108
421.942	0.2431	0.1342	0.5076
422.275	0.2446	0.1344	0.5125
422.608	0.2447	0.1326	0.5148
422.94	0.2411	0.1332	0.515
423.272	0.244	0.1333	0.5144
423.605	0.2467	0.1327	0.5109
423.938	0.2422	0.1349	0.5083
424.27	0.2435	0.1321	0.5118
424.603	0.2431	0.1322	0.5155
424.935	0.2442	0.1332	0.5104
425.267	0.2465	0.134	0.5103
425.6	0.2436	0.1335	0.5139
425.933	0.2407	0.1315	0.5118
426.265	0.2455	0.1328	0.5117
426.598	0.2454	0.1316	0.5107
426.93	0.2417	0.1335	0.5136
427.262	0.2415	0.1338	0.5108
427.595	0.2425	0.1343	0.5084
427.928	0.2452	0.1331	0.5108
428.26	0.2445	0.1339	0.5096
428.592	0.2447	0.1331	0.5112
428.925	0.2431	0.1306	0.5124
429.257	0.2437	0.1322	0.5132
429.59	0.2412	0.1327	0.5052
429.923	0.2414	0.132	0.5126
430.255	0.2394	0.1308	0.5093
430.587	0.2452	0.1318	0.5159
430.92	0.241	0.1333	0.513
431.252	0.2427	0.1317	0.5074
431.585	0.241	0.1306	0.5065
431.918	0.2416	0.1317	0.5162
432.25	0.2403	0.1326	0.5146
432.582	0.2407	0.1328	0.509
432.915	0.243	0.1324	0.5139
433.248	0.2417	0.1326	0.5106
433.58	0.2402	0.1324	0.5105
433.913	0.2427	0.1334	0.5078
434.245	0.2412	0.1336	0.5108
434.577	0.2416	0.1332	0.5114
434.91	0.2391	0.1341	0.5126
435.243	0.2395	0.1316	0.5132
435.575	0.243	0.132	0.5092
435.908	0.2375	0.1343	0.5132
436.24	0.2398	0.1306	0.508
436.572	0.2398	0.1318	0.5142
436.905	0.2418	0.1325	0.513
437.238	0.2394	0.1311	0.5086
437.57	0.2377	0.1336	0.5098
437.902	0.2398	0.1307	0.5085
438.235	0.2414	0.1342	0.5109
438.567	0.238	0.1312	0.5115
438.9	0.2441	0.1334	0.512
439.233	0.2432	0.1308	0.5048
439.565	0.2448	0.1322	0.5137
439.897	0.2408	0.1309	0.5121
440.23	0.2382	0.1321	0.5099
440.562	0.2403	0.1305	0.5141
440.895	0.2391	0.1301	0.5141
441.228	0.2401	0.1336	0.5071
441.56	0.2398	0.132	0.5093
441.892	0.2385	0.1315	0.5124
442.225	0.2366	0.1338	0.5079
442.558	0.2377	0.1325	0.5138
442.89	0.2362	0.1329	0.5094
443.223	0.2401	0.1298	0.5076
443.555	0.2388	0.1312	0.5131
443.887	0.2394	0.1324	0.5123
444.22	0.2387	0.133	0.5025
444.553	0.2425	0.129	0.5075
444.885	0.2399	0.1324	0.5036
445.217	0.2385	0.1323	0.5094
445.55	0.2348	0.1312	0.5062
445.882	0.2398	0.1292	0.5127
446.215	0.2377	0.1309	0.5076
446.548	0.2374	0.1306	0.5081
446.88	0.2391	0.133	0.5119
447.212	0.2401	0.1332	0.514
447.545	0.2383	0.1296	0.5131
447.877	0.2398	0.1298	0.5094
448.21	0.2366	0.1288	0.5083
448.543	0.2395	0.1296	0.5134
448.875	0.2402	0.131	0.5154
449.207	0.236	0.1293	0.512
449.54	0.2384	0.1307	0.5077
449.873	0.2376	0.1297	0.5082
450.205	0.2375	0.1293	0.5153
450.538	0.2399	0.131	0.5134
450.87	0.239	0.1304	0.5094
451.202	0.2367	0.132	0.509
451.535	0.2349	0.1305	0.5165
451.868	0.2375	0.1321	0.5076
452.2	0.2364	0.1298	0.5152
452.533	0.237	0.1319	0.5082
452.865	0.2371	0.1338	0.5172
453.197	0.2359	0.1316	0.5097
453.53	0.2363	0.1301	0.5106
453.863	0.2347	0.1304	0.5103
454.195	0.2332	0.1296	0.5063
454.527	0.2378	0.1314	0.5113
454.86	0.2398	0.1312	0.5116
455.192	0.2358	0.1288	0.5079
455.525	0.2349	0.131	0.5121
455.858	0.2377	0.1306	0.5104
456.19	0.2354	0.1292	0.511
456.522	0.2366	0.1314	0.5064
456.855	0.2372	0.131	0.5105
457.188	0.2368	0.1326	0.5129
457.52	0.2389	0.1307	0.5145
457.853	0.2382	0.1302	0.52
458.185	0.2357	0.1295	0.5131
458.517	0.2334	0.1291	0.5069
458.85	0.2364	0.1302	0.507
459.183	0.2322	0.1326	0.5158
459.515	0.2365	0.1303	0.5156
459.848	0.2355	0.1288	0.5074
460.18	0.2366	0.1298	0.5141
460.512	0.2376	0.1308	0.5133
460.845	0.2371	0.1287	0.5117
461.178	0.2363	0.1305	0.512
461.51	0.2334	0.1317	0.5099
461.842	0.2363	0.1301	0.509
462.175	0.2338	0.1316	0.5109
462.507	0.234	0.1307	0.509
462.84	0.2374	0.1301	0.512
463.173	0.2327	0.1296	0.51
463.505	0.2335	0.1316	0.5118
463.837	0.2354	0.1292	0.511
464.17	0.2335	0.1306	0.509
464.502	0.2347	0.1316	0.5104
464.835	0.234	0.1309	0.5122
465.168	0.2307	0.1301	0.513
465.5	0.2347	0.129	0.5099
465.832	0.2353	0.1307	0.5091
466.165	0.2361	0.1293	0.512
466.498	0.2357	0.129	0.5139
466.83	0.2321	0.1272	0.516
467.163	0.2362	0.13	0.5131
467.495	0.2346	0.1298	0.509
467.827	0.2353	0.13	0.5133
468.16	0.2327	0.1315	0.5097
468.493	0.2334	0.13	0.5074
468.825	0.2342	0.1278	0.5176
469.158	0.2354	0.1279	0.5066
469.49	0.2349	0.1308	0.5128
469.822	0.2364	0.1286	0.5131
470.155	0.2328	0.1301	0.5058
470.488	0.2318	0.1311	0.5092
470.82	0.2342	0.1324	0.5125
471.152	0.2308	0.1316	0.5119
471.485	0.2349	0.1285	0.5087
471.817	0.2307	0.1295	0.5063
472.15	0.2336	0.1292	0.5091
472.483	0.2318	0.1274	0.5124
472.815	0.2341	0.1283	0.5083
473.147	0.2311	0.1326	0.5113
473.48	0.2267	0.1279	0.5114
473.812	0.2343	0.1304	0.5092
474.145	0.2341	0.1299	0.5091
474.478	0.2342	0.13	0.5097
474.81	0.2319	0.1294	0.51
475.142	0.2304	0.1285	0.5138
475.475	0.232	0.1303	0.5089
475.808	0.2317	0.1298	0.5105
476.14	0.232	0.1286	0.5148
476.473	0.2321	0.1301	0.5132
476.805	0.2331	0.129	0.5179
477.137	0.2319	0.1272	0.5109
477.47	0.2339	0.1325	0.5098
477.803	0.2355	0.1314	0.5023
478.135	0.2307	0.1305	0.5113
478.467	0.2317	0.1283	0.5098
478.8	0.2286	0.1316	0.5059
479.132	0.2358	0.129	0.5074
479.465	0.2316	0.1302	0.5106
479.798	0.2325	0.1291	0.5105
480.13	0.2308	0.1293	0.5199
480.462	0.2328	0.1274	0.5105
480.795	0.2335	0.1284	0.5133
481.127	0.2322	0.1289	0.515
481.46	0.2324	0.1295	0.5134
481.793	0.2334	0.1288	0.5157
482.125	0.2337	0.1295	0.5128
482.457	0.2306	0.1292	0.5086
482.79	0.2307	0.1293	0.5061
483.123	0.2292	0.1279	0.5119
483.455	0.232	0.1301	0.5123
483.788	0.2321	0.1294	0.5157
484.12	0.2335	0.1298	0.511
484.452	0.231	0.1278	0.506
484.785	0.231	0.1265	0.5066
485.118	0.2307	0.1306	0.5134
485.45	0.2335	0.1286	0.5162
485.783	0.2328	0.1271	0.5144
486.115	0.2269	0.1287	0.5118
486.447	0.23	0.1281	0.5096
486.78	0.2317	0.1261	0.5036
487.113	0.2277	0.1258	0.5127
487.445	0.2315	0.1305	0.5118
487.777	0.2303	0.1289	0.5072
488.11	0.229	0.1295	0.5065
488.442	0.2277	0.1292	0.5105
488.775	0.2272	0.129	0.5069
489.108	0.2297	0.1296	0.5066
489.44	0.2323	0.1289	0.5103
489.772	0.2321	0.128	0.513
490.105	0.229	0.1301	0.5134
490.438	0.233	0.1268	0.514
490.77	0.2323	0.1277	0.5139
491.103	0.2296	0.1313	0.5113
491.435	0.228	0.129	0.5165
491.767	0.2266	0.1291	0.5108
492.1	0.2289	0.1275	0.5086
492.433	0.2308	0.1301	0.5121
492.765	0.2277	0.1299	0.5078
493.098	0.2317	0.1304	0.5146
493.43	0.2313	0.1283	0.5078
493.762	0.2282	0.131	0.5131
494.095	0.2273	0.1271	0.5147
494.428	0.2274	0.1287	0.5112
494.76	0.2272	0.1287	0.512
495.092	0.2307	0.1295	0.51
495.425	0.2303	0.1286	0.5156
495.757	0.2291	0.1262	0.5126
496.09	0.2291	0.1293	0.5085
496.423	0.2273	0.1287	0.5119
496.755	0.2274	0.1289	0.5112
497.087	0.2268	0.1281	0.5085
497.42	0.2317	0.1286	0.5075
497.752	0.2325	0.129	0.516
498.085	0.2328	0.1294	0.5086
498.418	0.2259	0.1282	0.5091
498.75	0.2244	0.128	0.5126
499.082	0.2286	0.1286	0.5122
499.415	0.2307	0.1283	0.5182
499.748	0.2265	0.1298	0.5072
500.08	0.2269	0.1297	0.5104
500.413	0.2276	0.1287	0.5084
500.745	0.2278	0.1303	0.5104
501.077	0.2277	0.1286	0.5097
501.41	0.2273	0.1283	0.512
501.743	0.2287	0.13	0.5108
502.075	0.2291	0.128	0.511
502.408	0.2294	0.1293	0.5153
502.74	0.2276	0.1254	0.5189
503.072	0.2288	0.1289	0.5163
503.405	0.2273	0.1283	0.511
503.738	0.2273	0.1282	0.5076
504.07	0.228	0.1293	0.5099
504.402	0.2294	0.1261	0.5123
504.735	0.2305	0.1279	0.5095
505.067	0.2303	0.1297	0.5085
505.4	0.2276	0.1275	0.5097
505.733	0.226	0.1307	0.5085
506.065	0.2242	0.1291	0.5084
506.397	0.2239	0.1286	0.5123
506.73	0.2263	0.1269	0.5133
507.062	0.2259	0.1257	0.5088
507.395	0.2303	0.1297	0.5077
507.728	0.2267	0.1274	0.5107
508.06	0.2283	0.1312	0.5061
508.392	0.2287	0.1287	0.5108
508.725	0.226	0.1292	0.5062
509.058	0.2272	0.1309	0.5063
509.39	0.2264	0.1268	0.5175
509.723	0.2249	0.1271	0.5135
510.055	0.2291	0.1273	0.5044
510.387	0.2263	0.1252	0.5048
510.72	0.2229	0.1284	0.5067
511.053	0.2266	0.1289	0.5139
511.385	0.2288	0.1275	0.511
511.717	0.2279	0.1296	0.5104
512.05	0.2284	0.1281	0.509
512.383	0.2268	0.1278	0.5101
512.715	0.226	0.1302	0.5109
513.048	0.2248	0.1287	0.5201
513.38	0.226	0.1311	0.5136
513.712	0.2285	0.1261	0.5092
514.045	0.2305	0.1281	0.5091
514.378	0.2232	0.1289	0.5102
514.71	0.2275	0.1286	0.5076
515.043	0.2236	0.1316	0.5109
515.375	0.2233	0.1298	0.5146
515.707	0.2281	0.1275	0.5104
516.04	0.224	0.1249	0.5147
516.372	0.2305	0.1272	0.5148
516.705	0.2271	0.1269	0.513
517.038	0.2272	0.1257	0.5131
517.37	0.2272	0.1265	0.5044
517.702	0.2213	0.1292	0.5131
518.035	0.2293	0.1282	0.5057
518.367	0.2257	0.1258	0.5081
518.7	0.2248	0.1284	0.5064
519.033	0.2235	0.1311	0.5102
519.365	0.2253	0.1298	0.5157
519.697	0.224	0.1263	0.5154
520.03	0.2226	0.1297	0.509
520.362	0.2245	0.1296	0.5094
520.695	0.2263	0.1298	0.5108
521.028	0.2238	0.1274	0.5126
521.36	0.2271	0.1277	0.5126
521.692	0.2246	0.1268	0.5165
522.025	0.2265	0.1293	0.5113
522.357	0.2237	0.128	0.5118
522.69	0.2241	0.1287	0.5138
523.023	0.2245	0.1294	0.509
523.355	0.2258	0.1281	0.5082
523.688	0.2261	0.1282	0.5125
524.02	0.2252	0.1275	0.5054
524.352	0.2221	0.1273	0.501
524.685	0.2225	0.1266	0.5123
525.018	0.2261	0.1274	0.5032
525.35	0.2248	0.1284	0.5112
525.683	0.2243	0.127	0.5106
526.015	0.224	0.1273	0.5082
526.347	0.2235	0.1251	0.5131
526.68	0.2218	0.1271	0.506
527.013	0.2224	0.1259	0.5071
527.345	0.2265	0.1262	0.5061
527.678	0.2232	0.1289	0.5054
528.01	0.2259	0.1286	0.5103
528.342	0.2217	0.1298	0.5116
528.675	0.2289	0.1274	0.5149
529.008	0.2257	0.1251	0.5149
529.34	0.2265	0.1268	0.5059
529.673	0.2214	0.1264	0.5094
530.005	0.2209	0.1298	0.5095
530.337	0.226	0.127	0.5123
530.67	0.2234	0.1298	0.5098
531.003	0.2227	0.1275	0.5138
531.335	0.2232	0.1249	0.5109
531.668	0.2223	0.127	0.5129
532	0.2243	0.1265	0.5101
532.332	0.2255	0.1276	0.5084
532.665	0.2228	0.1292	0.5055
532.997	0.2215	0.1264	0.5148
533.33	0.2228	0.1288	0.5069
533.663	0.2203	0.1282	0.5106
533.995	0.2219	0.1278	0.5126
534.327	0.2205	0.1266	0.5085
534.66	0.2221	0.1263	0.5084
534.992	0.2258	0.1263	0.5124
535.325	0.2218	0.1259	0.5104
535.658	0.2248	0.1284	0.5055
535.99	0.2231	0.1249	0.5061
536.322	0.2237	0.1252	0.5053
536.655	0.2215	0.1296	0.5061
536.987	0.2203	0.1268	0.5149
537.32	0.2225	0.1265	0.5137
537.653	0.2203	0.1261	0.5091
537.985	0.2242	0.1264	0.5128
538.317	0.2225	0.1286	0.5069
538.65	0.2207	0.1282	0.5105
538.982	0.2195	0.1276	0.507
539.315	0.2229	0.1265	0.5088
539.648	0.2201	0.1276	0.5118
539.98	0.2209	0.1266	0.5135
540.312	0.2199	0.1262	0.506
540.645	0.2206	0.1273	0.5079
540.977	0.2195	0.1261	0.5133
541.31	0.2243	0.1277	0.5102
541.643	0.2217	0.1282	0.5044
541.975	0.2243	0.1271	0.5027
542.308	0.2192	0.1269	0.5107
542.64	0.2215	0.1258	0.5096
542.972	0.222	0.1253	0.5092
543.305	0.2227	0.1274	0.5105
543.638	0.2209	0.1288	0.5084
543.97	0.225	0.1288	0.5115
544.303	0.2239	0.1265	0.5081
544.635	0.2208	0.1265	0.514
544.967	0.2198	0.1267	0.5025
545.3	0.2239	0.1258	0.506
545.633	0.221	0.1287	0.5176
545.965	0.2212	0.1279	0.5158
546.298	0.2211	0.127	0.503
546.63	0.2192	0.1266	0.5133
546.962	0.2196	0.1274	0.5097
547.295	0.2207	0.1257	0.5122
547.628	0.2201	0.1265	0.5134
547.96	0.2182	0.1267	0.5078
548.293	0.2214	0.1264	0.5042
548.625	0.2232	0.1253	0.5059
548.957	0.2207	0.129	0.5043
549.29	0.2179	0.1268	0.5134
549.622	0.2206	0.1242	0.5119
549.955	0.2194	0.1269	0.5125
550.288	0.2232	0.1258	0.5062
550.62	0.2197	0.1257	0.5102
550.952	0.2198	0.1257	0.5022
551.285	0.2216	0.1276	0.5094
551.617	0.2221	0.1247	0.5109
551.95	0.2172	0.1275	0.5084
552.283	0.2194	0.1246	0.508
552.615	0.225	0.1267	0.5108
552.947	0.2198	0.1262	0.5093
553.28	0.2201	0.1253	0.5124
553.612	0.2208	0.1279	0.4998
553.945	0.222	0.1272	0.504
554.278	0.2204	0.1258	0.5161
554.61	0.2193	0.1268	0.5091
554.942	0.218	0.1257	0.5087
555.275	0.223	0.1248	0.5075
555.607	0.2209	0.1257	0.5142
555.94	0.2209	0.1288	0.5062
556.273	0.2192	0.128	0.5043
556.605	0.2197	0.1269	0.5075
556.938	0.2194	0.1265	0.5054
557.27	0.2185	0.1276	0.5122
557.602	0.2213	0.1287	0.507
557.935	0.2204	0.1286	0.5075
558.268	0.2172	0.1246	0.5106
558.6	0.2192	0.1246	0.5075
558.933	0.2214	0.1256	0.5123
559.265	0.2188	0.1263	0.5109
559.597	0.2189	0.1258	0.5083
559.93	0.2206	0.1257	0.5051
560.263	0.2186	0.1252	0.507
560.595	0.2192	0.1244	0.515
560.928	0.2183	0.1278	0.5096
561.26	0.2215	0.125	0.5069
561.592	0.2195	0.125	0.5091
561.925	0.2193	0.1267	0.5106
562.258	0.2227	0.1264	0.5072
562.59	0.222	0.1274	0.5133
562.923	0.2189	0.1249	0.5052
563.255	0.2185	0.1246	0.5059
563.587	0.2164	0.1238	0.507
563.92	0.2204	0.13	0.5136
564.253	0.2194	0.127	0.514
564.585	0.2167	0.1255	0.5043
564.918	0.2173	0.1254	0.5106
565.25	0.2189	0.1239	0.5051
565.582	0.2184	0.1268	0.5094
565.915	0.219	0.1267	0.5064
566.247	0.214	0.1252	0.5063
566.58	0.2175	0.1254	0.51
566.913	0.2205	0.1262	0.5126
567.245	0.2146	0.1274	0.5103
567.577	0.2194	0.1268	0.5141
567.91	0.2172	0.1273	0.5078
568.242	0.2166	0.1253	0.5034
568.575	0.2183	0.1282	0.5038
568.908	0.2166	0.1241	0.5131
569.24	0.2182	0.1276	0.512
569.572	0.2193	0.1277	0.5059
569.905	0.2175	0.1255	0.5113
570.237	0.2177	0.1253	0.5082
570.57	0.2188	0.1264	0.5058
570.903	0.2165	0.1259	0.5087
571.235	0.2191	0.1283	0.5079
571.567	0.2171	0.1246	0.5113
571.9	0.2148	0.1236	0.5136
572.232	0.2147	0.1265	0.5103
572.565	0.2172	0.1252	0.5086
572.898	0.2179	0.1279	0.5129
573.23	0.2181	0.1256	0.5093
573.562	0.2176	0.1253	0.5081
573.895	0.2204	0.1263	0.51
574.227	0.2188	0.1245	0.5062
574.56	0.2169	0.1259	0.5104
574.893	0.2163	0.1266	0.5119
575.225	0.2154	0.1234	0.5072
575.558	0.217	0.1276	0.5085
575.89	0.2157	0.1234	0.5093
576.222	0.215	0.1278	0.5072
576.555	0.2191	0.1256	0.5135
576.888	0.2166	0.1253	0.5056
577.22	0.2159	0.1228	0.5092
577.553	0.2184	0.1249	0.5105
577.885	0.2162	0.1263	0.5068
578.217	0.2154	0.1258	0.5103
578.55	0.2191	0.1253	0.5112
578.883	0.2165	0.126	0.5052
579.215	0.2174	0.1243	0.5121
579.548	0.2183	0.1255	0.507
579.88	0.2173	0.1257	0.51
580.212	0.2146	0.125	0.5112
580.545	0.2183	0.1272	0.505
580.878	0.2148	0.1261	0.5096
581.21	0.2146	0.1267	0.5025
581.543	0.2153	0.1264	0.5102
581.875	0.2128	0.1249	0.5152
582.207	0.2162	0.1251	0.5088
582.54	0.2137	0.1274	0.5091
582.872	0.2161	0.1244	0.5067
583.205	0.2167	0.1258	0.5072
583.538	0.2153	0.1257	0.5065
583.87	0.2165	0.1251	0.5104
584.202	0.2206	0.1234	0.5067
584.535	0.2138	0.1241	0.51
584.867	0.2141	0.1271	0.5104
585.2	0.2147	0.1268	0.5079
585.533	0.2139	0.1238	0.5088
585.865	0.2187	0.1258	0.5083
586.197	0.2144	0.1258	0.5073
586.53	0.2151	0.127	0.5105
586.862	0.2147	0.1263	0.5072
587.195	0.2151	0.125	0.5113
587.528	0.2183	0.1273	0.5095
587.86	0.2167	0.1243	0.504
588.192	0.2143	0.1243	0.5157
588.525	0.2153	0.1249	0.5102
588.857	0.215	0.1247	0.5066
589.19	0.2147	0.1243	0.5113
589.523	0.217	0.1238	0.5096
589.855	0.2152	0.1247	0.5072
590.188	0.2152	0.1253	0.5053
590.52	0.2121	0.1242	0.5112
590.852	0.2146	0.1256	0.5088
591.185	0.2144	0.1245	0.5109
591.518	0.213	0.1247	0.5057
591.85	0.2174	0.1264	0.5115
592.183	0.2144	0.1258	0.5059
592.515	0.2153	0.1245	0.5039
592.847	0.2176	0.1267	0.5129
593.18	0.2167	0.1259	0.5029
593.513	0.2163	0.1256	0.5072
593.845	0.2154	0.1251	0.5054
594.178	0.2143	0.1263	0.5086
594.51	0.2138	0.1257	0.5109
594.842	0.2147	0.1251	0.5055
595.175	0.2154	0.124	0.5104
595.508	0.2112	0.1238	0.5098
595.84	0.2139	0.1239	0.5167
596.173	0.215	0.125	0.5122
596.505	0.2128	0.125	0.5101
596.837	0.2116	0.1266	0.5048
597.17	0.2151	0.1262	0.5025
597.503	0.2174	0.1239	0.5109
597.835	0.2154	0.124	0.5119
598.168	0.2154	0.1254	0.5006
598.5	0.2143	0.1257	0.5063
598.832	0.2179	0.1243	0.5142
599.165	0.212	0.1258	0.5055
599.497	0.2143	0.1259	0.5081
599.83	0.2142	0.1255	0.509
600.163	0.2122	0.1238	0.5116
600.495	0.2126	0.125	0.5114
600.827	0.2134	0.1247	0.502
601.16	0.2134	0.1268	0.5092
601.492	0.2139	0.1221	0.5122
601.825	0.2151	0.1251	0.5059
602.158	0.2157	0.1253	0.5084
602.49	0.2108	0.1249	0.5129
602.822	0.2157	0.1232	0.5034
603.155	0.2108	0.1267	0.508
603.487	0.2119	0.1263	0.507
603.82	0.2111	0.1257	0.5058
604.153	0.214	0.1268	0.5102
604.485	0.2122	0.1263	0.5107
604.817	0.2118	0.1249	0.51
605.15	0.2124	0.125	0.5046
605.482	0.2131	0.1252	0.5177
605.815	0.2099	0.1244	0.5057
606.148	0.2114	0.1253	0.5087
606.48	0.2135	0.1284	0.5068
606.812	0.2132	0.1261	0.5096
607.145	0.2117	0.1248	0.5018
607.477	0.2125	0.1245	0.5063
607.81	0.2121	0.1251	0.5048
608.143	0.2127	0.1268	0.5059
608.475	0.2151	0.1265	0.5127
608.808	0.2153	0.126	0.5091
609.14	0.21	0.1239	0.5088
609.472	0.2119	0.1251	0.5078
609.805	0.2125	0.1265	0.5074
610.138	0.2152	0.1251	0.504
610.47	0.2093	0.1241	0.5085
610.803	0.2134	0.1264	0.5087
611.135	0.2122	0.1255	0.5039
611.467	0.2118	0.1252	0.4988
611.8	0.213	0.1237	0.5072
612.133	0.2119	0.1249	0.5091
612.465	0.2115	0.1258	0.5071
612.798	0.2125	0.1245	0.5127
613.13	0.2106	0.1259	0.5115
613.462	0.2101	0.1245	0.5074
613.795	0.2124	0.1248	0.51
614.128	0.2104	0.1221	0.5072
614.46	0.212	0.125	0.5034
614.793	0.2075	0.1239	0.5125
615.125	0.2116	0.125	0.5059
615.457	0.2092	0.1232	0.5058
615.79	0.2097	0.1249	0.511
616.122	0.2106	0.1241	0.5106
616.455	0.2137	0.1241	0.508
616.788	0.2145	0.1238	0.5098
617.12	0.2126	0.1237	0.5044
617.452	0.2107	0.1239	0.5085
617.785	0.2112	0.1248	0.5081
618.117	0.2109	0.1277	0.5098
618.45	0.2112	0.1245	0.5034
618.783	0.2115	0.1255	0.5067
619.115	0.2156	0.1248	0.5053
619.447	0.2115	0.124	0.5061
619.78	0.2108	0.125	0.5108
620.112	0.2154	0.1256	0.506
620.445	0.2128	0.1248	0.5034
620.778	0.2079	0.1251	0.5082
621.11	0.2128	0.1233	0.5091
621.442	0.2131	0.125	0.5047
621.775	0.2132	0.126	0.504
622.107	0.2117	0.1223	0.5111
622.44	0.2108	0.1237	0.5114
622.773	0.2147	0.124	0.5092
623.105	0.2096	0.1266	0.5147
623.438	0.209	0.1253	0.5061
623.77	0.2093	0.1246	0.507
624.102	0.2095	0.1236	0.51
624.435	0.2107	0.1241	0.5094
624.768	0.2119	0.1243	0.5037
625.1	0.2122	0.1239	0.5076
625.433	0.2083	0.1267	0.5106
625.765	0.2108	0.1231	0.5071
626.097	0.2121	0.1211	0.5055
626.43	0.2111	0.1222	0.5058
626.763	0.2101	0.1241	0.5056
627.095	0.2096	0.1264	0.5063
627.428	0.2072	0.1246	0.5105
627.76	0.2111	0.1241	0.5054
628.092	0.2124	0.1269	0.5078
628.425	0.2099	0.1252	0.5127
628.758	0.2098	0.1236	0.5103
629.09	0.2103	0.1243	0.5066
629.423	0.2083	0.1251	0.5065
629.755	0.21	0.1206	0.5063
630.087	0.2138	0.1247	0.5128
630.42	0.2092	0.1257	0.5101
630.753	0.2123	0.1272	0.5089
631.085	0.2125	0.1231	0.5038
631.418	0.2093	0.1256	0.5084
631.75	0.2115	0.1242	0.5054
632.082	0.2094	0.1217	0.5068
632.415	0.2095	0.1231	0.511
632.747	0.2098	0.1226	0.5034
633.08	0.2099	0.1236	0.5044
633.413	0.2096	0.124	0.5052
633.745	0.2124	0.1239	0.5093
634.077	0.2101	0.1252	0.5079
634.41	0.2122	0.1235	0.5077
634.742	0.2074	0.1242	0.5075
635.075	0.2088	0.1245	0.504
635.408	0.2103	0.123	0.5094
635.74	0.209	0.123	0.5094
636.072	0.2126	0.1235	0.5108
636.405	0.2119	0.1264	0.5058
636.737	0.2074	0.1232	0.5065
637.07	0.2102	0.122	0.5123
637.403	0.2058	0.1241	0.5023
637.735	0.2062	0.1222	0.5097
638.067	0.2092	0.1241	0.5099
638.4	0.2107	0.1235	0.5095
638.732	0.2098	0.1254	0.5045
639.065	0.2077	0.1229	0.5107
639.398	0.2112	0.1236	0.5094
639.73	0.2113	0.1233	0.5065
640.062	0.2083	0.1235	0.5082
640.395	0.2081	0.125	0.5069
640.727	0.2093	0.1258	0.5025
641.06	0.2081	0.1217	0.5015
641.393	0.2117	0.1245	0.5094
641.725	0.2097	0.1244	0.5071
642.058	0.2053	0.1233	0.5091
642.39	0.2062	0.1245	0.5084
642.722	0.2094	0.1239	0.5047
643.055	0.2091	0.1268	0.5042
643.388	0.2097	0.1227	0.51
643.72	0.2088	0.1239	0.5129
644.053	0.2119	0.1223	0.5121
644.385	0.2069	0.1242	0.5099
644.717	0.2094	0.1233	0.5086
645.05	0.2099	0.1258	0.511
645.383	0.2088	0.1228	0.5036
645.715	0.2073	0.1245	0.5031
646.048	0.2084	0.1245	0.5095
646.38	0.2099	0.1225	0.5136
646.712	0.2079	0.1229	0.506
647.045	0.2083	0.1246	0.5054
647.378	0.2073	0.1245	0.507
647.71	0.207	0.1234	0.5087
648.043	0.2097	0.1239	0.5092
648.375	0.2084	0.1267	0.5053
648.707	0.2056	0.1244	0.5111
649.04	0.2092	0.1261	0.5065
649.372	0.2072	0.123	0.5032
649.705	0.2085	0.124	0.5032
650.038	0.2087	0.1241	0.51
650.37	0.2085	0.1234	0.5088
650.702	0.2075	0.1224	0.5054
651.035	0.208	0.1257	0.5086
651.367	0.2086	0.1225	0.5066
651.7	0.2051	0.123	0.5049
652.033	0.2112	0.1223	0.5023
652.365	0.2075	0.1222	0.5003
652.697	0.2109	0.124	0.507
653.03	0.2077	0.1235	0.5101
653.362	0.2093	0.1245	0.4982
653.695	0.2083	0.1242	0.5029
654.028	0.2087	0.1243	0.5022
654.36	0.2075	0.1257	0.507
654.692	0.2076	0.1245	0.5073
655.025	0.2067	0.124	0.5048
655.357	0.2091	0.1264	0.5072
655.69	0.2067	0.124	0.5042
656.023	0.2074	0.124	0.5065
656.355	0.2091	0.1246	0.5114
656.688	0.2105	0.1241	0.51
657.02	0.2064	0.126	0.5015
657.352	0.2096	0.122	0.5106
657.685	0.2056	0.1243	0.5057
658.018	0.2046	0.1227	0.5052
658.35	0.2096	0.1251	0.5078
658.683	0.2087	0.1232	0.5006
659.015	0.2045	0.1235	0.5021
659.347	0.2076	0.1223	0.5071
659.68	0.2063	0.1205	0.5093
660.013	0.2075	0.1234	0.5015
660.345	0.2089	0.123	0.5076
660.678	0.2055	0.1222	0.504
661.01	0.2057	0.1257	0.5058
661.342	0.2085	0.1232	0.508
661.675	0.2053	0.1215	0.5067
662.008	0.2063	0.1244	0.5114
662.34	0.2061	0.1217	0.5074
662.673	0.2049	0.1242	0.5103
663.005	0.208	0.123	0.5125
663.337	0.2086	0.1234	0.5055
663.67	0.209	0.1248	0.507
664.003	0.2084	0.1238	0.5089
664.335	0.2091	0.1232	0.507
664.668	0.208	0.124	0.5061
[truncated: 1,601 more rows]

## Sheet: DOPC-DOPG
Time(s)	afTMEM16 0Ca2+	afTMEM16 +Ca2+	Protoein-Free
0.3325	0.9106	1.0162	0.864
0.665	0.9028	0.9936	0.7527
0.9975	0.8883	1.0612	0.7894
1.33	0.9882	1.053	0.9207
1.6625	1.0046	1.0533	0.995
1.995	1.032	1.0215	0.941
2.3275	1.051	1.0393	0.9254
2.66	1.0127	1.0341	0.9801
2.9925	1.0224	1.0032	1.0602
3.325	1.026	1.0258	1.0466
3.6575	1.0206	1.0419	1.0262
3.99	1.0044	1.036	1.0327
4.3225	1.009	1.0453	1.0555
4.655	1.006	1.0389	1.036
4.9875	0.9839	1.0288	1.0531
5.32	1.0251	1.0361	1.0331
5.6525	1.0012	1.0308	1.0349
5.985	1.0272	1.0361	1.0329
6.3175	1.0333	1.0412	1.0231
6.65	1.0295	1.0292	1.028
6.9825	1.0339	1.0169	0.9931
7.315	1.0379	1.0281	1.0172
7.6475	1.0305	1.0229	1.0517
7.98	1.0207	1.0355	1.0377
8.3125	1.0222	1.0264	1.0487
8.645	1.0192	1.0327	1.0442
8.9775	1.0283	1.0153	1.0366
9.31	1.0216	1.0289	1.028
9.6425	1.0172	1.0258	1.0344
9.975	1.031	1.0275	1.0383
10.3075	1.026	1.0286	1.0116
10.64	1.0254	1.0348	1.0199
10.9725	1.0264	1.0341	1.0326
11.305	1.034	1.0273	1.0279
11.6375	1.0236	1.0241	1.0119
11.97	1.0158	1.0271	1.0057
12.3025	1.0101	1.0241	1.0129
12.635	1.018	1.0265	1.0181
12.9675	1.0168	1.0297	0.9989
13.3	1.0134	1.0266	1.0083
13.6325	1.0245	1.0193	1.0056
13.965	1.0191	1.0286	1.0303
14.2975	1.0268	1.0295	1.0354
14.63	1.0192	1.0274	1.0299
14.9625	1.0186	1.022	1.0301
15.295	1.0304	1.0243	1.0284
15.6275	1.0162	1.034	1.0187
15.96	1.0137	1.0174	1.0043
16.2925	1.0247	1.0156	1.0127
16.625	1.0159	1.0289	1.016
16.9575	1.0208	1.0259	1.0103
17.29	1.0139	1.0185	1.0222
17.6225	1.0193	1.0138	1.0222
17.955	1.0279	1.0202	1.0287
18.2875	1.0252	1.0233	1.0283
18.62	1.0182	1.0203	1.0255
18.9525	1.0244	1.0212	1.0202
19.285	1.0228	1.0227	1.0088
19.6175	1.0228	1.0187	1.0149
19.95	1.0211	1.0214	1.0296
20.2825	1.012	1.0187	1.0254
20.615	1.0193	1.0267	1.0201
20.9475	1.0159	1.0079	1.0166
21.28	1.0281	1.0142	1.0298
21.6125	1.0123	1.0096	1.0185
21.945	1.0189	1.0306	1.0179
22.2775	1.019	1.0202	1.0247
22.61	1.0179	1.0181	1.0282
22.9425	1.018	1.0169	1.0206
23.275	1.017	1.0243	1.0298
23.6075	1.013	1.0138	1.0118
23.94	1.0099	1.023	1.0186
24.2725	1.0134	1.0212	1.02
24.605	1.0211	1.0246	1.0205
24.9375	1.0238	1.021	1.0164
25.27	1.0258	1.0188	1.0148
25.6025	1.0177	1.0138	1.0232
25.935	1.0205	1.016	1.0114
26.2675	1.0086	1.0142	1.0177
26.6	1.0153	1.0134	1.0157
26.9325	1.0129	1.0174	1.0113
27.265	1.0143	1.0139	1.0204
27.5975	1.0247	1.0114	1.0242
27.93	1.0096	1.0134	1.0103
28.2625	1.0247	1.0156	1.0181
28.595	1.0152	1.0195	1.0055
28.9275	1.0069	1.0082	1.0103
29.26	1.0119	1.0159	1.0089
29.5925	1.0125	1.0154	1.0076
29.925	1.0185	1.0111	1.0067
30.2575	1.0199	1.0139	1.0157
30.59	1.0117	1.0198	1.0121
30.9225	1.0181	1.0139	1.0123
31.255	1.009	1.0203	1.0152
31.5875	1.0163	1.0166	1.0107
31.92	1.0171	1.0167	1.0115
32.2525	1.0082	1.0167	1.0069
32.585	1.0097	1.01	1.0121
32.9175	1.0138	1.0137	1.0082
33.25	1.02	1.0209	1.011
33.5825	1.011	1.0131	1.0234
33.915	1.0251	1.0135	1.0217
34.2475	1.0166	1.0066	1.0047
34.58	1.0069	1.0156	1.0122
34.9125	1.0093	1.0133	1.007
35.245	1.0019	1.015	1.0154
35.5775	1.0111	1.0141	1.0165
35.91	1.0147	1.0234	1.009
36.2425	1.0126	1.0112	1.0122
36.575	1.0223	1.0113	1.0178
36.9075	1.0071	1.0179	1.0055
37.24	1.0203	1.0181	1.0122
37.5725	1.0184	1.0093	1.0173
37.905	1.0217	1.0121	1.0032
38.2375	1.0151	1.0096	1.0104
38.57	0.9989	1.0104	1.0142
38.9025	1.0152	1.0077	1.0144
39.235	1.0073	1.014	1.0129
39.5675	1.0102	1.0126	1.0072
39.9	1.0184	1.0186	1.0167
40.2325	1.0157	1.0114	1.0126
40.565	1.0133	1.0175	1.0151
40.8975	1.0084	1.0081	1.016
41.23	1.0134	1.0182	1.0134
41.5625	1.0152	1.0111	1.014
41.895	1.009	1.0148	1.0039
42.2275	1.0102	1.0072	1.0122
42.56	1.0006	1.0088	1.0199
42.8925	1.0124	1.0108	1.0177
43.225	1.0116	1.0067	0.9974
43.5575	1.0047	1.0116	1.0102
43.89	1.01	1.0132	1.0101
44.2225	1.013	1.0044	1.0142
44.555	1.0033	1.0023	1.0124
44.8875	1.0127	1.0273	1.0043
45.22	1.0069	1.0166	1.0114
45.5525	1.0099	1.0112	1.0149
45.885	1.0106	1.0113	1.0079
46.2175	1.01	1.0164	1.0027
46.55	1.0075	1.0164	1.0091
46.8825	1.0028	1.0087	1.0087
47.215	1.0067	1.0001	1.0101
47.5475	1.0107	1.0069	1.0059
47.88	1.0153	1.0049	1.0077
48.2125	1.0107	1.0064	1.0002
48.545	1.0036	1.0034	1.0015
48.8775	1.0092	1.006	1.0087
49.21	1.0123	1.01	1.0064
49.5425	1.0161	1.0033	1.0072
49.875	1.009	1.0062	1.0025
50.2075	1.0066	1.0031	1.0072
50.54	0.9922	1.0149	1.0009
50.8725	1.0055	1.004	1.0064
51.205	1.0083	1.0076	1.0103
51.5375	1.0109	1.0104	1.0023
51.87	1.0027	1.0113	1.003
52.2025	1.0041	1.0116	1.002
52.535	1.0166	1.0039	1.0137
52.8675	0.9998	1.0048	1.0001
53.2	1.0044	1.0033	1.0106
53.5325	1.0024	1.0028	1.0143
53.865	1.0152	1.0074	1.0136
54.1975	1.0042	1.0023	1.006
54.53	1.0122	1.0002	1.0114
54.8625	1.0106	1.0107	1.0071
55.195	1.0008	1.0041	1.0101
55.5275	1.0052	1.01	1.0169
55.86	1.0051	1.0091	1.0018
56.1925	1.0082	1.002	1.0059
56.525	1.0012	1.0027	1.0049
56.8575	1.0032	1.0118	1.0092
57.19	0.9967	1.0068	1.0053
57.5225	1.0063	0.9984	1.0133
57.855	1.0166	0.9937	1.0134
58.1875	1.0082	0.9979	1.0048
58.52	1.0028	1.0085	1.0151
58.8525	1.0072	1.0057	1.0011
59.185	0.9997	1.0041	1.002
59.5175	1.0111	1.0107	1.0047
59.85	1.0045	1.0085	1.005
60.1825	0.9979	1.0003	1.0066
60.515	1.0015	1.0062	1.0065
60.8475	1.005	1.0025	1.0057
61.18	1.008	0.9971	1.0019
61.5125	1.0054	1.0047	1.0021
61.845	1.007	1.004	1.0097
62.1775	1.0022	1.0022	1.0094
62.51	1.006	0.9969	1.0052
62.8425	1.003	1.0054	0.996
63.175	1.0118	1.0041	1.0121
63.5075	1.0168	1.0073	1.004
63.84	0.9989	1.0101	0.9968
64.1725	1.0098	1.0016	1.0053
64.505	1.0068	1.0041	1.0055
64.8375	1.0095	1.0037	1.0073
65.17	1.0101	0.9977	1.0081
65.5025	0.9999	0.9983	0.9991
65.835	0.9977	1.0128	1.014
66.1675	1.0094	1.0047	1.0069
66.5	1.0106	1.0044	1.0042
66.8325	1.0042	1.0187	1.0061
67.165	1.0061	1.0128	0.9982
67.4975	1.0118	1.005	1.0056
67.83	1.0113	1.014	1.0039
68.1625	0.9936	1.0129	1.0012
68.495	1.0006	1.0087	0.9961
68.8275	1.0055	1.0064	1.0015
69.16	1.0069	0.9952	1.0001
69.4925	0.9996	1.0062	0.9941
69.825	1.0012	1.0024	1.0032
70.1575	1.0026	1.0057	0.9989
70.49	1.009	1.0029	0.9971
70.8225	1.0148	1.0013	0.9981
71.155	1	1.0001	1.0045
71.4875	1.0073	1.0089	0.9973
71.82	0.9971	1.0004	1.0002
72.1525	1.0006	1.0074	1.0013
72.485	0.9973	1.0051	0.9992
72.8175	0.996	1.0015	1.006
73.15	1.0072	1.0052	1.0003
73.4825	0.999	0.9987	1.0031
73.815	1.0046	1.0077	1.0065
74.1475	0.999	1.0057	1.0024
74.48	1.0047	0.9963	0.9986
74.8125	1.0007	1.0024	0.9976
75.145	1.0032	0.9995	1.0047
75.4775	1.002	1.0011	1.0126
75.81	0.9973	1.0092	1.0012
76.1425	0.9999	1.0068	0.9971
76.475	1.0012	1.0036	0.998
76.8075	0.9986	0.9984	0.997
77.14	1.0034	1.0038	1.0002
77.4725	1.0029	1.003	1.0006
77.805	1.0039	0.9998	1.0045
78.1375	0.998	0.9911	1.0009
78.47	1.0102	0.9959	0.9988
78.8025	0.9932	1.0067	1.0013
79.135	0.9984	1.002	0.9989
79.4675	1.0002	0.9917	1.0062
79.8	0.9991	0.9956	0.9993
80.1325	1.0002	1.0041	0.9981
80.465	0.9988	1.0038	0.9944
80.7975	0.9953	1.001	1.0114
81.13	0.9973	0.9982	1.0015
81.4625	0.9986	1.0032	0.9978
81.795	1.001	0.9976	1.0019
82.1275	1.0015	1.0013	0.9979
82.46	1.0029	0.9974	1.0008
82.7925	1.0021	0.9976	1.0031
83.125	0.9995	1.0048	1.0001
83.4575	1.0014	0.9924	1.0007
83.79	1.0056	0.9948	0.9916
84.1225	0.9946	0.9902	1.0019
84.455	0.9975	1.0033	0.9941
84.7875	0.9985	0.9969	1.0071
85.12	0.9926	0.9881	0.9983
85.4525	0.9943	0.9984	0.998
85.785	0.9914	1.0019	1.0002
86.1175	1	0.9949	1.0061
86.45	1.0018	0.9905	0.9922
86.7825	0.9931	0.9919	0.9925
87.115	1.0035	1.0007	0.9987
87.4475	0.9993	1.001	0.998
87.78	1.0015	1.0031	0.9986
88.1125	0.9923	1.002	0.9935
88.445	0.9871	1.0009	1
88.7775	1.0014	0.9889	0.9971
89.11	0.9957	0.9988	0.9956
89.4425	1.0009	0.9931	0.9913
89.775	0.9975	0.9995	1.0021
90.1075	1.0038	1.0015	0.9983
90.44	0.996	0.9936	0.9941
90.7725	1.0023	0.9962	1.0095
91.105	0.9957	1.0009	1.0022
91.4375	0.9998	0.9932	0.9967
91.77	0.9974	0.9949	0.9915
92.1025	0.9907	0.9998	1.0011
92.435	0.9939	0.993	1.0043
92.7675	1.0001	1.0014	0.9976
93.1	0.9973	0.9982	0.9952
93.4325	0.9978	0.9914	1.0029
93.765	0.9922	1.0029	0.9995
94.0975	0.9942	0.9945	0.993
94.43	0.9892	0.9987	1.0107
94.7625	0.9927	0.9902	0.9991
95.095	1.0007	0.9961	0.9988
95.4275	0.9917	0.9928	0.9916
95.76	0.9933	0.9915	1.0024
96.0925	0.9947	0.9994	0.9975
96.425	1.0014	0.9927	0.9974
96.7575	0.9898	0.9983	1.0027
97.09	0.9994	0.9937	0.9979
97.4225	0.9912	1.0049	0.9924
97.755	0.9952	0.9959	0.9938
98.0875	0.9971	0.9959	1.001
98.42	0.9915	0.9992	0.9993
98.7525	0.9931	0.9984	0.9884
99.085	0.9966	0.9787	0.9888
99.4175	0.9901	0.969	0.9934
99.75	0.9692	0.9611	0.9823
100.082	0.9586	0.9581	0.953
100.415	0.9494	0.9371	0.9376
100.748	0.9478	0.9187	0.9266
101.08	0.9421	0.9044	0.9103
101.412	0.9058	0.9038	0.8638
101.745	0.8975	0.8705	0.8429
102.078	0.8728	0.852	0.8108
102.41	0.8445	0.8354	0.7864
102.743	0.8533	0.8237	0.7519
103.075	0.8376	0.8179	0.7823
103.407	0.809	0.8053	0.7381
103.74	0.8046	0.7737	0.7094
104.073	0.8033	0.763	0.6956
104.405	0.794	0.7467	0.6914
104.737	0.7785	0.7404	0.6801
105.07	0.7636	0.7336	0.6758
105.403	0.7557	0.7231	0.6701
105.735	0.7498	0.7116	0.6606
106.067	0.749	0.7018	0.6399
106.4	0.7462	0.6914	0.6306
106.733	0.7312	0.6776	0.6129
107.065	0.7172	0.6637	0.6127
107.397	0.7178	0.6651	0.6107
107.73	0.7042	0.6574	0.6055
108.062	0.6928	0.651	0.5935
108.395	0.694	0.6361	0.5861
108.728	0.6945	0.6216	0.5785
109.06	0.6769	0.6264	0.5839
109.392	0.6752	0.6128	0.5817
109.725	0.665	0.6076	0.569
110.058	0.6617	0.5897	0.5641
110.39	0.657	0.5898	0.5593
110.722	0.6487	0.5796	0.5426
111.055	0.6448	0.5705	0.5506
111.388	0.6384	0.5616	0.5422
111.72	0.6408	0.5608	0.5343
112.052	0.626	0.5591	0.5342
112.385	0.6205	0.5496	0.5343
112.718	0.6196	0.5402	0.5258
113.05	0.6151	0.538	0.5243
113.382	0.6024	0.5259	0.5213
113.715	0.6002	0.5205	0.5204
114.047	0.5973	0.5094	0.5159
114.38	0.5963	0.5156	0.5083
114.713	0.5876	0.4979	0.5068
115.045	0.5877	0.4929	0.5024
115.377	0.5788	0.4933	0.497
115.71	0.5709	0.4875	0.4988
116.043	0.5644	0.479	0.4979
116.375	0.5711	0.4777	0.4981
116.707	0.5655	0.475	0.4948
117.04	0.5577	0.462	0.4852
117.373	0.5519	0.4589	0.4868
117.705	0.5522	0.4547	0.4912
118.037	0.5511	0.4474	0.4846
118.37	0.5448	0.4433	0.4801
118.703	0.5437	0.4388	0.4767
119.035	0.5358	0.4361	0.4791
119.368	0.5373	0.4295	0.4809
119.7	0.5289	0.4279	0.4801
120.032	0.53	0.4234	0.477
120.365	0.5276	0.4181	0.4761
120.698	0.5224	0.4155	0.4801
121.03	0.5203	0.4133	0.4755
121.362	0.5185	0.4022	0.4693
121.695	0.5174	0.4014	0.4728
122.028	0.5145	0.4002	0.473
122.36	0.5097	0.3955	0.4689
122.692	0.5041	0.3908	0.4718
123.025	0.5015	0.394	0.4757
123.358	0.502	0.3805	0.4759
123.69	0.5012	0.3772	0.4679
124.022	0.4965	0.3768	0.4669
124.355	0.4983	0.3758	0.4657
124.688	0.491	0.3729	0.4716
125.02	0.4944	0.3729	0.4691
125.353	0.4887	0.3632	0.4717
125.685	0.4854	0.3629	0.4727
126.017	0.4802	0.3579	0.4661
126.35	0.4811	0.3551	0.464
126.683	0.4808	0.3535	0.4613
127.015	0.4815	0.3535	0.4592
127.347	0.4713	0.3492	0.4668
127.68	0.473	0.3416	0.4645
128.012	0.4714	0.3376	0.472
128.345	0.4717	0.3372	0.4637
128.678	0.4706	0.339	0.4662
129.01	0.4667	0.3339	0.4701
129.343	0.4675	0.3327	0.4668
129.675	0.463	0.3287	0.4644
130.007	0.4634	0.323	0.4659
130.34	0.4624	0.3251	0.4671
130.673	0.4541	0.3232	0.4671
131.005	0.4555	0.3197	0.4661
131.338	0.4514	0.3166	0.469
131.67	0.4546	0.3144	0.4641
132.002	0.451	0.3124	0.4629
132.335	0.4508	0.3112	0.4599
132.667	0.4512	0.3106	0.4667
133	0.4477	0.3068	0.4649
133.333	0.452	0.3023	0.4642
133.665	0.4474	0.3049	0.4683
133.998	0.4422	0.3027	0.4712
134.33	0.4464	0.2948	0.467
134.662	0.4397	0.2959	0.4645
134.995	0.4456	0.2941	0.4614
135.327	0.4326	0.2895	0.4578
135.66	0.4347	0.289	0.4638
135.993	0.4385	0.2832	0.4643
136.325	0.4344	0.2878	0.4644
136.657	0.433	0.2848	0.4615
136.99	0.4349	0.2893	0.4612
137.322	0.4294	0.284	0.465
137.655	0.4251	0.2812	0.461
137.988	0.4271	0.2785	0.4614
138.32	0.4253	0.2785	0.4641
138.653	0.4255	0.2772	0.4698
138.985	0.4173	0.2729	0.4623
139.317	0.423	0.2728	0.4601
139.65	0.4252	0.2711	0.4658
139.982	0.4162	0.27	0.4675
140.315	0.4207	0.2704	0.4637
140.648	0.4221	0.2685	0.4643
140.98	0.4225	0.2723	0.4572
141.312	0.4157	0.2713	0.4657
141.645	0.4192	0.2645	0.4645
141.977	0.4086	0.2633	0.4612
142.31	0.4134	0.2615	0.4635
142.643	0.4049	0.2613	0.4564
142.975	0.4118	0.2612	0.4632
143.308	0.4138	0.2578	0.4639
143.64	0.4093	0.2589	0.4641
143.972	0.4137	0.2584	0.4583
144.305	0.407	0.2565	0.4647
144.637	0.4061	0.2541	0.457
144.97	0.4078	0.2543	0.4616
145.303	0.4066	0.2523	0.4653
145.635	0.4095	0.2485	0.4648
145.968	0.401	0.2545	0.4628
146.3	0.4022	0.2504	0.4567
146.632	0.4016	0.2465	0.4666
146.965	0.4022	0.2512	0.4677
147.298	0.3976	0.2444	0.4569
147.63	0.4024	0.2487	0.4664
147.963	0.4012	0.2447	0.4616
148.295	0.4002	0.2437	0.4651
148.627	0.3909	0.2449	0.4626
148.96	0.3968	0.2489	0.4606
149.292	0.3981	0.2412	0.4587
149.625	0.3934	0.2419	0.4603
149.958	0.3964	0.2378	0.4641
150.29	0.3912	0.2408	0.4634
150.623	0.3926	0.2397	0.4595
150.955	0.3902	0.2398	0.4648
151.287	0.3957	0.2346	0.4608
151.62	0.3901	0.2349	0.4612
151.952	0.3912	0.2345	0.4597
152.285	0.39	0.2405	0.4611
152.618	0.3913	0.236	0.4643
152.95	0.3852	0.2347	0.4638
153.282	0.3888	0.2363	0.4609
153.615	0.3845	0.2324	0.4588
153.947	0.3866	0.2349	0.4585
154.28	0.3886	0.2366	0.4665
154.613	0.3804	0.2331	0.4639
154.945	0.3885	0.2305	0.4488
155.278	0.3871	0.2311	0.4624
155.61	0.3851	0.2296	0.4616
155.942	0.3845	0.2299	0.4634
156.275	0.3785	0.23	0.4564
156.607	0.3821	0.2251	0.4637
156.94	0.3754	0.2303	0.456
157.273	0.3759	0.2236	0.4578
157.605	0.3855	0.229	0.4625
157.938	0.3753	0.2279	0.4697
158.27	0.3778	0.2289	0.4622
158.602	0.3787	0.2235	0.4613
158.935	0.3811	0.2275	0.4604
159.268	0.3752	0.2235	0.4612
159.6	0.3843	0.2223	0.4618
159.933	0.3771	0.2264	0.4612
160.265	0.3745	0.2301	0.4618
160.597	0.3699	0.2224	0.4614
160.93	0.371	0.2215	0.4618
161.262	0.3707	0.2232	0.4587
161.595	0.374	0.2283	0.4609
161.928	0.3722	0.2226	0.4562
162.26	0.3699	0.22	0.4572
162.593	0.3708	0.2213	0.4618
162.925	0.3716	0.2198	0.4625
163.257	0.3707	0.2185	0.4629
163.59	0.3687	0.2214	0.4614
163.923	0.3668	0.2209	0.4626
164.255	0.372	0.2236	0.4613
164.588	0.3703	0.218	0.4612
164.92	0.3704	0.2214	0.4637
165.252	0.3711	0.2208	0.4621
165.585	0.3721	0.2177	0.4639
165.917	0.3641	0.2169	0.4623
166.25	0.3695	0.2197	0.4531
166.583	0.367	0.2213	0.4524
166.915	0.365	0.2161	0.4585
167.248	0.3626	0.2155	0.4571
167.58	0.3581	0.2178	0.4619
167.912	0.3657	0.2191	0.4607
168.245	0.361	0.2161	0.4634
168.577	0.3605	0.217	0.4639
168.91	0.3621	0.2141	0.4627
169.243	0.3657	0.2184	0.4613
169.575	0.3623	0.216	0.4567
169.907	0.3589	0.2201	0.456
170.24	0.3657	0.218	0.4597
170.572	0.367	0.2173	0.4566
170.905	0.3568	0.2186	0.4547
171.238	0.3597	0.2159	0.4582
171.57	0.3611	0.2155	0.4577
171.903	0.359	0.2103	0.4509
172.235	0.359	0.2154	0.4558
172.567	0.3589	0.2086	0.4574
172.9	0.3563	0.2137	0.458
173.232	0.3553	0.2184	0.4559
173.565	0.3564	0.2167	0.4649
173.898	0.3563	0.214	0.4618
174.23	0.3615	0.2107	0.4589
174.562	0.3585	0.2124	0.4546
174.895	0.3526	0.2159	0.4579
175.227	0.3563	0.211	0.4609
175.56	0.3546	0.2125	0.4569
175.893	0.3512	0.2086	0.4614
176.225	0.3543	0.2115	0.4571
176.558	0.3548	0.2079	0.4554
176.89	0.3534	0.2094	0.4562
177.222	0.3493	0.2098	0.4635
177.555	0.3539	0.2128	0.4607
177.887	0.3556	0.2112	0.4602
178.22	0.352	0.2136	0.453
178.553	0.3479	0.214	0.4555
178.885	0.3545	0.2079	0.4593
179.218	0.3538	0.211	0.4554
179.55	0.35	0.2098	0.4551
179.882	0.3514	0.2107	0.4548
180.215	0.3529	0.2069	0.4525
180.548	0.3477	0.2109	0.46
180.88	0.3485	0.2073	0.4578
181.213	0.3487	0.2091	0.4611
181.545	0.3484	0.2094	0.4604
181.877	0.3447	0.2098	0.4547
182.21	0.3457	0.21	0.4554
182.542	0.3491	0.2053	0.4549
182.875	0.3443	0.2106	0.4586
183.208	0.3432	0.2085	0.4575
183.54	0.3494	0.206	0.4571
183.873	0.3408	0.2078	0.4583
184.205	0.3476	0.2085	0.4598
184.537	0.3457	0.2075	0.4607
184.87	0.3483	0.2077	0.4646
185.202	0.3443	0.2106	0.4609
185.535	0.3461	0.21	0.4549
185.868	0.3471	0.2064	0.4568
186.2	0.3529	0.2063	0.4585
186.532	0.3456	0.2068	0.458
186.865	0.3416	0.2043	0.4565
187.197	0.3408	0.2097	0.4568
187.53	0.3421	0.2106	0.4555
187.863	0.3421	0.2063	0.4563
188.195	0.3381	0.2064	0.4594
188.528	0.3423	0.2107	0.4584
188.86	0.3412	0.2076	0.4551
189.192	0.3382	0.207	0.4572
189.525	0.3404	0.2073	0.4571
189.857	0.3414	0.2059	0.4556
190.19	0.3347	0.2067	0.4592
190.523	0.343	0.2061	0.4614
190.855	0.3363	0.206	0.4604
191.188	0.34	0.2046	0.4566
191.52	0.3334	0.207	0.4569
191.852	0.3357	0.2043	0.4512
192.185	0.3365	0.2064	0.4597
192.518	0.33	0.2046	0.4572
192.85	0.3427	0.2075	0.4579
193.183	0.3339	0.2058	0.4567
193.515	0.3361	0.2047	0.4541
193.847	0.3331	0.2052	0.4531
194.18	0.3312	0.2038	0.4577
194.512	0.337	0.2046	0.4621
194.845	0.3368	0.2065	0.462
195.178	0.3367	0.2052	0.4566
195.51	0.3409	0.2011	0.4609
195.843	0.3332	0.205	0.4634
196.175	0.3383	0.2029	0.4546
196.507	0.334	0.2041	0.4536
196.84	0.3344	0.2049	0.4593
197.173	0.3324	0.2013	0.4573
197.505	0.3252	0.2047	0.4555
197.838	0.3297	0.2009	0.4515
198.17	0.329	0.2067	0.4593
198.502	0.3249	0.2051	0.4525
198.835	0.3305	0.2026	0.4554
199.167	0.3334	0.2021	0.4545
199.5	0.3337	0.204	0.4561
199.833	0.3313	0.2054	0.4515
200.165	0.3303	0.2013	0.4538
200.498	0.3311	0.2047	0.4585
200.83	0.3313	0.2021	0.4604
201.162	0.3312	0.2016	0.459
201.495	0.3302	0.2051	0.4561
201.827	0.3309	0.2038	0.4644
202.16	0.3354	0.2031	0.4604
202.493	0.3304	0.2002	0.4548
202.825	0.3246	0.2039	0.4562
203.157	0.3307	0.206	0.4528
203.49	0.3277	0.2052	0.4469
203.822	0.3272	0.203	0.4573
204.155	0.3245	0.2022	0.4487
204.488	0.3298	0.2035	0.4532
204.82	0.3289	0.2047	0.4494
205.153	0.3238	0.1992	0.4543
205.485	0.3277	0.2	0.4539
205.817	0.3273	0.2014	0.4581
206.15	0.324	0.2003	0.4547
206.482	0.3236	0.2022	0.4484
206.815	0.3234	0.2072	0.4553
207.148	0.3258	0.2024	0.4553
207.48	0.3227	0.2037	0.4548
207.812	0.3262	0.2019	0.4489
208.145	0.3216	0.2016	0.4582
208.477	0.3261	0.2013	0.4485
208.81	0.3245	0.2002	0.455
209.143	0.3194	0.2021	0.4551
209.475	0.3246	0.2007	0.4526
209.808	0.319	0.1997	0.4533
210.14	0.3254	0.1991	0.4621
210.472	0.3237	0.1998	0.454
210.805	0.3223	0.1995	0.4526
211.137	0.3212	0.2015	0.4555
211.47	0.3235	0.2015	0.4495
211.803	0.3253	0.2016	0.4515
212.135	0.3231	0.2018	0.4588
212.468	0.3192	0.202	0.4541
212.8	0.3199	0.197	0.4563
213.132	0.3234	0.1987	0.4504
213.465	0.3181	0.2009	0.4522
213.798	0.3179	0.2009	0.4572
214.13	0.3176	0.2019	0.4595
214.463	0.3225	0.2015	0.4543
214.795	0.3227	0.2046	0.4526
215.127	0.3206	0.2025	0.4528
215.46	0.3227	0.2015	0.4461
215.792	0.3205	0.1997	0.4497
216.125	0.3229	0.2017	0.45
216.458	0.3165	0.1962	0.4501
216.79	0.3194	0.2017	0.4526
217.123	0.3161	0.1958	0.455
217.455	0.3152	0.202	0.4526
217.787	0.3244	0.1989	0.4526
218.12	0.311	0.1985	0.4453
218.452	0.3188	0.2023	0.4519
218.785	0.3194	0.1998	0.4522
219.118	0.3179	0.2014	0.4543
219.45	0.3115	0.1987	0.4564
219.782	0.3164	0.2014	0.4488
220.115	0.3131	0.1967	0.4586
220.447	0.3185	0.2011	0.4512
220.78	0.3158	0.1993	0.4558
221.113	0.3116	0.1983	0.4491
221.445	0.3159	0.2003	0.4539
221.778	0.3093	0.1978	0.4502
222.11	0.3184	0.1968	0.4511
222.442	0.316	0.1996	0.4509
222.775	0.3168	0.2012	0.4568
223.107	0.3182	0.1982	0.4566
223.44	0.3105	0.1994	0.4504
223.773	0.316	0.1967	0.4511
224.105	0.3075	0.1993	0.4543
224.438	0.3145	0.1996	0.4527
224.77	0.3089	0.1998	0.4524
225.102	0.3153	0.199	0.4481
225.435	0.3115	0.1983	0.4541
225.768	0.3149	0.199	0.4521
226.1	0.3128	0.1969	0.4565
226.433	0.3148	0.1988	0.4509
226.765	0.3114	0.1992	0.4536
227.097	0.315	0.1981	0.453
227.43	0.3139	0.1967	0.4526
227.762	0.3066	0.1971	0.4529
228.095	0.315	0.1991	0.4524
228.428	0.313	0.201	0.4528
228.76	0.3076	0.1995	0.4485
229.093	0.3076	0.195	0.4584
229.425	0.306	0.2001	0.449
229.757	0.3084	0.1954	0.4531
230.09	0.3157	0.1993	0.4505
230.423	0.3064	0.1972	0.4485
230.755	0.3083	0.2003	0.4473
231.088	0.3098	0.1997	0.4537
231.42	0.3056	0.1973	0.4478
231.752	0.3099	0.1946	0.4526
232.085	0.308	0.1981	0.456
232.417	0.3058	0.197	0.4497
232.75	0.307	0.1975	0.4546
233.083	0.3049	0.1998	0.457
233.415	0.3085	0.198	0.4509
233.748	0.3114	0.1958	0.4549
234.08	0.3049	0.1999	0.4462
234.412	0.3069	0.1998	0.4463
234.745	0.3081	0.1954	0.4496
235.077	0.3052	0.1992	0.4506
235.41	0.3079	0.1963	0.4486
235.743	0.3066	0.1983	0.4503
236.075	0.3052	0.1978	0.4519
236.407	0.3062	0.2003	0.4488
236.74	0.3043	0.1969	0.4513
237.072	0.3072	0.1954	0.4543
237.405	0.3058	0.1931	0.4503
237.738	0.3064	0.1974	0.4526
238.07	0.3022	0.1982	0.4508
238.403	0.2995	0.1938	0.4515
238.735	0.3041	0.1919	0.4511
239.067	0.3105	0.1987	0.4487
239.4	0.2994	0.1938	0.4531
239.732	0.3062	0.1976	0.4465
240.065	0.3088	0.2	0.4502
240.398	0.3013	0.1941	0.4483
240.73	0.3058	0.1941	0.4557
241.062	0.3052	0.1969	0.448
241.395	0.2992	0.1963	0.4536
241.727	0.3053	0.1952	0.4508
242.06	0.2983	0.198	0.453
242.393	0.3072	0.1968	0.448
242.725	0.306	0.1939	0.4506
243.058	0.3052	0.1955	0.4527
243.39	0.3016	0.1995	0.4492
243.722	0.304	0.1945	0.4511
244.055	0.3002	0.195	0.4515
244.387	0.2981	0.195	0.4492
244.72	0.3032	0.1942	0.4456
245.053	0.3002	0.1902	0.4508
245.385	0.2991	0.1976	0.4518
245.718	0.3023	0.1944	0.4517
246.05	0.3014	0.1968	0.448
246.382	0.304	0.1956	0.4452
246.715	0.3012	0.1927	0.4481
247.048	0.3011	0.1936	0.4507
247.38	0.2967	0.1942	0.4486
247.713	0.3018	0.1952	0.4521
248.045	0.3023	0.1949	0.4534
248.377	0.2968	0.1984	0.4456
248.71	0.2993	0.1984	0.4496
249.042	0.2976	0.1935	0.449
249.375	0.2971	0.1947	0.454
249.708	0.2987	0.1939	0.4472
250.04	0.2953	0.1964	0.4451
250.373	0.2982	0.1987	0.454
250.705	0.3027	0.1909	0.4509
251.037	0.2966	0.196	0.4489
251.37	0.293	0.1985	0.4522
251.702	0.3012	0.1901	0.4512
252.035	0.2999	0.1961	0.4463
252.368	0.302	0.1923	0.4501
252.7	0.2964	0.1956	0.4463
253.032	0.2961	0.1941	0.4453
253.365	0.3018	0.1939	0.4481
253.697	0.2944	0.1956	0.4481
254.03	0.294	0.193	0.4491
254.363	0.2985	0.1944	0.4532
254.695	0.3007	0.1956	0.4517
255.028	0.2983	0.1971	0.4437
255.36	0.296	0.1969	0.4567
255.692	0.2965	0.1952	0.452
256.025	0.3013	0.1971	0.445
256.358	0.2941	0.1913	0.4495
256.69	0.2947	0.1926	0.4533
257.022	0.2943	0.1935	0.4487
257.355	0.2916	0.1939	0.4465
257.688	0.2933	0.1968	0.4471
258.02	0.2943	0.1909	0.4517
258.353	0.2884	0.1888	0.4437
258.685	0.296	0.1938	0.4431
259.017	0.2929	0.1944	0.45
259.35	0.2914	0.1925	0.4451
259.683	0.2939	0.193	0.4494
260.015	0.2986	0.1938	0.4466
260.348	0.2902	0.1912	0.4482
260.68	0.2929	0.198	0.4519
261.012	0.2922	0.1942	0.449
261.345	0.2938	0.1945	0.4512
261.678	0.2921	0.194	0.4493
262.01	0.2945	0.1893	0.4519
262.342	0.287	0.1968	0.449
262.675	0.294	0.1972	0.4507
263.007	0.2897	0.1945	0.4491
263.34	0.29	0.1934	0.4494
263.673	0.2909	0.1932	0.445
264.005	0.2879	0.1937	0.4476
264.337	0.2931	0.1947	0.4464
264.67	0.2931	0.1914	0.4466
265.002	0.2943	0.1946	0.4466
265.335	0.2887	0.1901	0.4473
265.668	0.2924	0.1942	0.4513
266	0.2873	0.1957	0.447
266.332	0.2914	0.1972	0.4515
266.665	0.2921	0.1917	0.445
266.998	0.2902	0.191	0.4466
267.33	0.2911	0.1955	0.4473
267.663	0.2863	0.1947	0.4495
267.995	0.2872	0.1913	0.4463
268.327	0.2898	0.1932	0.448
268.66	0.2938	0.1924	0.4454
268.993	0.2917	0.1935	0.4509
269.325	0.2889	0.1939	0.4505
269.658	0.2851	0.189	0.4469
269.99	0.288	0.1896	0.4481
270.322	0.2869	0.1894	0.4412
270.655	0.291	0.1945	0.4475
270.988	0.2908	0.1962	0.451
271.32	0.2842	0.1933	0.4477
271.652	0.2925	0.1925	0.4496
271.985	0.2874	0.1927	0.4469
272.317	0.2846	0.1946	0.4417
272.65	0.2808	0.1927	0.4497
272.983	0.2848	0.1935	0.4516
273.315	0.2884	0.1889	0.4451
273.647	0.2894	0.1917	0.4569
273.98	0.2892	0.1954	0.4485
274.312	0.2903	0.1941	0.4529
274.645	0.2914	0.1924	0.45
274.978	0.2867	0.1939	0.4457
275.31	0.2855	0.1889	0.4408
275.642	0.2827	0.1946	0.449
275.975	0.2876	0.1949	0.4472
276.308	0.2904	0.1954	0.4466
276.64	0.2885	0.1945	0.4488
276.973	0.2842	0.1911	0.442
277.305	0.2889	0.1933	0.4476
277.637	0.2851	0.1924	0.4446
277.97	0.2872	0.1966	0.4456
278.303	0.283	0.1942	0.4432
278.635	0.2865	0.1971	0.4498
278.967	0.2827	0.1949	0.4415
279.3	0.2833	0.1882	0.444
279.632	0.2841	0.1921	0.447
279.965	0.2867	0.1931	0.4498
280.298	0.2823	0.1956	0.4452
280.63	0.287	0.1955	0.4458
280.962	0.2851	0.1891	0.4531
281.295	0.2884	0.1941	0.445
281.627	0.2789	0.1898	0.4435
281.96	0.2839	0.1976	0.4477
282.293	0.2816	0.1886	0.4427
282.625	0.2858	0.1924	0.4495
282.957	0.282	0.1888	0.4444
283.29	0.2852	0.1918	0.4489
283.623	0.2852	0.1933	0.4406
283.955	0.2806	0.1908	0.4459
284.288	0.2821	0.1899	0.4504
284.62	0.2828	0.1921	0.4415
284.952	0.2814	0.1902	0.4439
285.285	0.2825	0.1876	0.4516
285.618	0.282	0.192	0.4482
285.95	0.2849	0.1912	0.4546
286.283	0.2844	0.1923	0.449
286.615	0.2791	0.1927	0.443
286.947	0.2807	0.1938	0.4497
287.28	0.2829	0.192	0.4412
287.613	0.2862	0.1888	0.4431
287.945	0.2786	0.1918	0.4504
288.277	0.284	0.1923	0.4454
288.61	0.286	0.1931	0.4479
288.942	0.2795	0.1925	0.4466
289.275	0.2843	0.1895	0.4418
289.608	0.2816	0.1887	0.4475
289.94	0.2855	0.1942	0.4484
290.272	0.2769	0.1927	0.4441
290.605	0.281	0.1896	0.4432
290.938	0.2806	0.1934	0.4459
291.27	0.2746	0.1931	0.4453
291.603	0.2799	0.1887	0.4445
291.935	0.2783	0.1942	0.4474
292.267	0.2837	0.1928	0.4467
292.6	0.2823	0.1894	0.4497
292.933	0.2814	0.1911	0.445
293.265	0.2821	0.1908	0.4424
293.598	0.2854	0.1888	0.4492
293.93	0.2802	0.1915	0.4486
294.262	0.2777	0.1933	0.4403
294.595	0.2798	0.1932	0.439
294.928	0.2794	0.1895	0.4475
295.26	0.2793	0.1934	0.4373
295.592	0.2833	0.1894	0.4431
295.925	0.2778	0.1898	0.4457
296.257	0.275	0.1943	0.4474
296.59	0.2826	0.1899	0.4446
296.923	0.2814	0.1906	0.4534
297.255	0.2781	0.192	0.443
297.587	0.2776	0.1935	0.443
297.92	0.2772	0.1892	0.4496
298.252	0.2794	0.1895	0.4455
298.585	0.2774	0.1893	0.4455
298.918	0.2764	0.1935	0.4473
299.25	0.2788	0.1897	0.4458
299.582	0.2788	0.1941	0.4393
299.915	0.2782	0.1912	0.4431
300.248	0.2728	0.1883	0.4428
300.58	0.275	0.1909	0.444
300.913	0.2724	0.1905	0.4466
301.245	0.2742	0.1866	0.4461
301.577	0.2755	0.1935	0.4431
301.91	0.2797	0.1886	0.445
302.243	0.2775	0.1931	0.4446
302.575	0.2763	0.1913	0.4498
302.908	0.2764	0.1917	0.4415
303.24	0.276	0.1906	0.442
303.572	0.2752	0.1898	0.4461
303.905	0.2749	0.1896	0.4397
304.238	0.2745	0.1897	0.4475
304.57	0.2765	0.1897	0.4427
304.902	0.2767	0.1897	0.4407
305.235	0.2734	0.19	0.4415
305.567	0.2723	0.1924	0.4388
305.9	0.2763	0.1877	0.4386
306.233	0.276	0.1897	0.4401
306.565	0.2779	0.1927	0.4439
306.897	0.2759	0.1938	0.4322
307.23	0.2735	0.1874	0.4445
307.562	0.2704	0.1887	0.4443
307.895	0.275	0.1873	0.4394
308.228	0.2783	0.1869	0.4398
308.56	0.2713	0.1897	0.4445
308.892	0.2744	0.1924	0.4462
309.225	0.2744	0.1924	0.4416
309.558	0.2763	0.1842	0.4444
309.89	0.2725	0.1893	0.4422
310.223	0.2763	0.189	0.4455
310.555	0.2762	0.1914	0.4439
310.887	0.2725	0.1869	0.4447
311.22	0.2738	0.1913	0.4364
311.553	0.2747	0.1902	0.4445
311.885	0.2783	0.19	0.4452
312.217	0.2728	0.1874	0.4391
312.55	0.2715	0.1904	0.444
312.882	0.269	0.1886	0.4395
313.215	0.2738	0.1845	0.4416
313.548	0.2723	0.187	0.4413
313.88	0.2738	0.19	0.4463
314.212	0.2734	0.1883	0.4384
314.545	0.2735	0.1919	0.4461
314.877	0.2709	0.1902	0.4428
315.21	0.2732	0.1877	0.4386
315.543	0.2691	0.1886	0.4439
315.875	0.2746	0.1892	0.4395
316.207	0.2746	0.1878	0.4416
316.54	0.2728	0.1894	0.4455
316.873	0.2728	0.1859	0.4383
317.205	0.2672	0.1865	0.4447
317.538	0.2773	0.188	0.4466
317.87	0.2685	0.1889	0.4444
318.202	0.2681	0.1928	0.4499
318.535	0.2774	0.1906	0.4467
318.868	0.2725	0.1864	0.4459
319.2	0.2713	0.188	0.4468
319.533	0.2727	0.188	0.4382
319.865	0.2669	0.1921	0.4416
320.197	0.2741	0.1946	0.4447
320.53	0.2687	0.1872	0.4419
320.863	0.2663	0.1905	0.4491
321.195	0.2691	0.1918	0.4419
321.527	0.2733	0.1867	0.4471
321.86	0.267	0.1893	0.4424
322.192	0.2721	0.1942	0.4411
322.525	0.2714	0.19	0.4389
322.858	0.2692	0.1891	0.4444
323.19	0.2662	0.1886	0.436
323.522	0.2695	0.1904	0.4458
323.855	0.2673	0.1873	0.4414
324.188	0.2662	0.1888	0.4403
324.52	0.2658	0.192	0.4467
324.853	0.2672	0.1904	0.4386
325.185	0.2655	0.1858	0.4435
325.517	0.2683	0.1876	0.4352
325.85	0.2721	0.1886	0.4395
326.183	0.2697	0.1903	0.4392
326.515	0.2715	0.1884	0.4418
326.848	0.267	0.19	0.4466
327.18	0.2687	0.1889	0.4325
327.512	0.2702	0.1897	0.4338
327.845	0.2737	0.187	0.4308
328.178	0.2699	0.19	0.4397
328.51	0.264	0.189	0.4372
328.842	0.2682	0.1882	0.4402
329.175	0.268	0.1853	0.4453
329.507	0.2652	0.189	0.4408
329.84	0.2706	0.1918	0.4365
330.173	0.2679	0.1893	0.4378
330.505	0.2682	0.1886	0.4436
330.837	0.2644	0.1852	0.4451
331.17	0.2699	0.1881	0.4429
331.502	0.2662	0.1915	0.4423
331.835	0.2693	0.1858	0.4314
332.168	0.2694	0.188	0.4455
332.5	0.267	0.1879	0.4446
332.832	0.2639	0.1852	0.4421
333.165	0.2653	0.1938	0.4445
333.498	0.2683	0.1875	0.436
333.83	0.2662	0.1904	0.4425
334.163	0.2709	0.187	0.4336
334.495	0.2619	0.1876	0.4398
334.827	0.2654	0.1873	0.443
335.16	0.265	0.1904	0.4395
335.493	0.2651	0.1892	0.4404
335.825	0.2628	0.1862	0.4375
336.158	0.2646	0.1921	0.4432
336.49	0.2656	0.187	0.4364
336.822	0.2641	0.1871	0.4429
337.155	0.2621	0.1892	0.4413
337.488	0.2675	0.1869	0.4384
337.82	0.27	0.1886	0.4354
338.152	0.2667	0.1879	0.441
338.485	0.2644	0.1874	0.4366
338.817	0.2665	0.1879	0.4428
339.15	0.2623	0.1843	0.4359
339.483	0.2653	0.1929	0.4405
339.815	0.2646	0.1844	0.4404
340.147	0.2659	0.19	0.4368
340.48	0.2652	0.1879	0.4364
340.812	0.2587	0.1894	0.4343
341.145	0.2673	0.1868	0.437
341.478	0.2636	0.1846	0.4479
341.81	0.2616	0.1917	0.436
342.142	0.2654	0.1845	0.4415
342.475	0.2622	0.1894	0.4355
342.808	0.2627	0.1926	0.441
343.14	0.2598	0.1883	0.4423
343.473	0.258	0.1898	0.4339
343.805	0.2657	0.1865	0.439
344.137	0.2643	0.1855	0.4354
344.47	0.264	0.1838	0.4375
344.803	0.2619	0.1876	0.4375
345.135	0.2612	0.1889	0.4351
345.467	0.2658	0.1839	0.4331
345.8	0.261	0.19	0.4345
346.132	0.2615	0.187	0.4433
346.465	0.2609	0.1907	0.4343
346.798	0.2635	0.19	0.4353
347.13	0.266	0.1858	0.4329
347.462	0.2611	0.1886	0.4402
347.795	0.2634	0.1876	0.4397
348.127	0.2594	0.1899	0.4415
348.46	0.2635	0.1854	0.442
348.793	0.2636	0.1872	0.4369
349.125	0.2623	0.1888	0.4403
349.457	0.261	0.186	0.4467
349.79	0.2603	0.1876	0.4352
350.123	0.2619	0.1851	0.4356
350.455	0.2667	0.1902	0.436
350.788	0.2632	0.1865	0.4341
351.12	0.2645	0.1877	0.4352
351.452	0.2596	0.1866	0.4394
351.785	0.2641	0.1887	0.4397
352.118	0.2614	0.1863	0.4427
352.45	0.2599	0.1848	0.4326
352.783	0.2625	0.1853	0.4388
353.115	0.2619	0.1864	0.4376
353.447	0.2586	0.1865	0.441
353.78	0.2586	0.1873	0.4427
354.113	0.2618	0.187	0.4389
354.445	0.255	0.187	0.4392
354.777	0.263	0.1867	0.4375
355.11	0.2595	0.1872	0.4363
355.442	0.2565	0.1845	0.4331
355.775	0.2597	0.1872	0.4387
356.108	0.2605	0.1864	0.4356
356.44	0.2594	0.1905	0.4351
356.772	0.2593	0.1832	0.4356
357.105	0.2598	0.1919	0.4441
357.438	0.2589	0.1835	0.4354
357.77	0.259	0.1886	0.4381
358.103	0.2609	0.1919	0.4358
358.435	0.2619	0.1887	0.4299
358.767	0.2588	0.1871	0.4364
359.1	0.2562	0.1895	0.4356
359.433	0.2609	0.187	0.4351
359.765	0.2572	0.1857	0.4372
360.098	0.2596	0.1864	0.4419
360.43	0.2589	0.1844	0.4395
360.762	0.2577	0.1909	0.4389
361.095	0.2605	0.19	0.433
361.428	0.2604	0.189	0.4376
361.76	0.2621	0.1836	0.4364
362.092	0.2594	0.1867	0.4326
362.425	0.2572	0.1847	0.4397
362.757	0.2562	0.1897	0.4373
363.09	0.2562	0.1836	0.4347
363.423	0.258	0.1844	0.4364
363.755	0.2574	0.1877	0.4322
364.087	0.2573	0.1829	0.4405
364.42	0.254	0.1867	0.4383
364.752	0.2559	0.1909	0.4346
365.085	0.2557	0.188	0.4362
365.418	0.2551	0.1857	0.4394
365.75	0.2584	0.1866	0.4296
366.082	0.2595	0.1888	0.4367
366.415	0.2523	0.1849	0.435
366.748	0.2561	0.1812	0.4362
367.08	0.255	0.1841	0.4368
367.413	0.2551	0.1819	0.4393
367.745	0.2558	0.1858	0.4335
368.077	0.257	0.1858	0.4306
368.41	0.2582	0.1915	0.4335
368.743	0.2571	0.184	0.4393
369.075	0.2572	0.1906	0.4397
369.408	0.2567	0.1868	0.4337
369.74	0.2553	0.1865	0.4328
370.072	0.2554	0.1885	0.4346
370.405	0.2598	0.1893	0.4352
370.738	0.258	0.1881	0.4353
371.07	0.2581	0.1841	0.4367
371.402	0.2594	0.1842	0.436
371.735	0.2575	0.187	0.4355
372.067	0.2555	0.1842	0.4347
372.4	0.2503	0.1859	0.4352
372.733	0.256	0.1842	0.4363
373.065	0.2565	0.1819	0.4417
373.397	0.2525	0.1871	0.4357
373.73	0.2508	0.1875	0.4311
374.062	0.2574	0.1858	0.4325
374.395	0.2557	0.1874	0.4371
374.728	0.2554	0.1883	0.4316
375.06	0.2586	0.1866	0.4365
375.392	0.2548	0.1881	0.428
375.725	0.2546	0.1847	0.4329
376.058	0.2526	0.1831	0.432
376.39	0.2552	0.185	0.4406
376.723	0.2563	0.1865	0.4345
377.055	0.2528	0.1839	0.4353
377.387	0.2515	0.1853	0.4287
377.72	0.2566	0.1825	0.4381
378.053	0.2501	0.1867	0.4375
378.385	0.2536	0.1877	0.4316
378.717	0.2535	0.1866	0.4374
379.05	0.2537	0.1895	0.4374
379.382	0.2593	0.184	0.4289
379.715	0.2552	0.1834	0.4355
380.048	0.2578	0.1839	0.4364
380.38	0.258	0.1872	0.4386
380.712	0.2561	0.1859	0.4296
381.045	0.2511	0.183	0.4403
381.377	0.2547	0.1857	0.4369
381.71	0.2554	0.1855	0.4359
382.043	0.2489	0.1879	0.4314
382.375	0.2521	0.1851	0.4318
382.707	0.2534	0.1824	0.4329
383.04	0.2516	0.1877	0.4311
383.373	0.2558	0.1842	0.4335
383.705	0.2548	0.1826	0.4395
384.038	0.2535	0.1835	0.4353
384.37	0.2523	0.1858	0.4326
384.702	0.251	0.185	0.4372
385.035	0.2469	0.1865	0.4326
385.368	0.2546	0.1857	0.428
385.7	0.2563	0.1852	0.4372
386.033	0.2513	0.1852	0.4335
386.365	0.2523	0.1869	0.4364
386.697	0.2528	0.1844	0.4351
387.03	0.2498	0.1881	0.4359
387.363	0.2509	0.1845	0.4305
387.695	0.2532	0.1845	0.4358
388.027	0.2577	0.1832	0.4331
388.36	0.2533	0.1892	0.4292
388.692	0.2517	0.1845	0.4342
389.025	0.2529	0.1844	0.4354
389.358	0.2527	0.1869	0.4365
389.69	0.2542	0.1865	0.4345
390.022	0.2513	0.1843	0.4379
390.355	0.2508	0.184	0.4327
390.688	0.2463	0.1848	0.4312
391.02	0.2529	0.1873	0.4335
391.353	0.248	0.1874	0.4334
391.685	0.2475	0.1848	0.4316
392.017	0.2526	0.1845	0.4285
392.35	0.2493	0.184	0.4361
392.683	0.2528	0.1924	0.431
393.015	0.2479	0.1878	0.4282
393.348	0.2536	0.1841	0.4375
393.68	0.2501	0.1848	0.43
394.012	0.2508	0.1849	0.4342
394.345	0.2482	0.1863	0.4314
394.678	0.2478	0.1848	0.4325
395.01	0.2489	0.186	0.4309
395.342	0.2478	0.186	0.4375
395.675	0.2543	0.1818	0.4296
396.007	0.2514	0.1864	0.4263
396.34	0.2496	0.1879	0.4343
396.673	0.2505	0.1843	0.4298
397.005	0.2454	0.187	0.4359
397.337	0.2517	0.186	0.4288
397.67	0.2521	0.1885	0.4352
398.002	0.2459	0.1861	0.4266
398.335	0.2507	0.1874	0.4313
398.668	0.2492	0.1834	0.434
399	0.2541	0.1854	0.4306
399.332	0.2492	0.1876	0.4309
399.665	0.247	0.1851	0.432
399.998	0.2542	0.1856	0.4288
400.33	0.2425	0.1845	0.4336
400.663	0.252	0.1878	0.4295
400.995	0.2497	0.1872	0.4292
401.327	0.2476	0.1848	0.4328
401.66	0.2496	0.1827	0.4342
401.993	0.2502	0.1843	0.4319
402.325	0.2504	0.183	0.4315
402.658	0.2528	0.1825	0.4293
402.99	0.2475	0.1826	0.4342
403.322	0.2483	0.1842	0.4302
403.655	0.2494	0.1823	0.4298
403.988	0.2462	0.185	0.4333
404.32	0.2496	0.1833	0.4274
404.652	0.2478	0.1838	0.432
404.985	0.2496	0.1869	0.4356
405.317	0.2484	0.181	0.4313
405.65	0.2418	0.1842	0.4324
405.983	0.2498	0.1835	0.426
406.315	0.2476	0.1825	0.4302
406.647	0.2455	0.1845	0.4267
406.98	0.2483	0.1839	0.4304
407.312	0.2471	0.1802	0.4317
407.645	0.2438	0.1868	0.434
407.978	0.2484	0.1842	0.4314
408.31	0.2499	0.1843	0.4277
408.642	0.2515	0.1839	0.4243
408.975	0.2466	0.1843	0.4245
409.308	0.2483	0.1848	0.431
409.64	0.2457	0.1824	0.4347
409.973	0.247	0.1882	0.4252
410.305	0.2493	0.1853	0.4277
410.637	0.2454	0.1858	0.4314
410.97	0.2492	0.1822	0.4271
411.303	0.2456	0.1803	0.4347
411.635	0.249	0.182	0.4359
411.967	0.2448	0.1838	0.4288
412.3	0.2463	0.1859	0.4335
412.632	0.2454	0.1804	0.4245
412.965	0.2453	0.1837	0.43
413.298	0.2453	0.1838	0.4295
413.63	0.2438	0.1891	0.4323
413.962	0.2459	0.1832	0.4325
414.295	0.2436	0.1878	0.4211
414.627	0.2429	0.1805	0.4233
414.96	0.2405	0.1837	0.436
415.293	0.2458	0.1835	0.4255
415.625	0.2438	0.185	0.4289
415.957	0.2434	0.1833	0.4285
416.29	0.2518	0.186	0.4349
416.623	0.243	0.1841	0.4275
416.955	0.2453	0.1827	0.4317
417.288	0.2433	0.1831	0.4288
417.62	0.2484	0.182	0.4342
417.952	0.2441	0.1867	0.4313
418.285	0.2478	0.183	0.4278
418.618	0.2477	0.1833	0.4277
418.95	0.244	0.1808	0.4276
419.283	0.2496	0.1833	0.4272
419.615	0.2441	0.1854	0.428
419.947	0.2458	0.1849	0.436
420.28	0.2423	0.183	0.4275
420.613	0.2463	0.1862	0.4268
420.945	0.2445	0.1828	0.4332
421.277	0.2442	0.1846	0.4237
421.61	0.246	0.1829	0.4301
421.942	0.2432	0.1862	0.431
422.275	0.2461	0.1855	0.4288
422.608	0.2444	0.1866	0.4281
422.94	0.2431	0.1831	0.4303
423.272	0.2478	0.1835	0.4288
423.605	0.2463	0.1787	0.4262
423.938	0.2421	0.1842	0.4295
424.27	0.2442	0.1862	0.4278
424.603	0.2453	0.1848	0.4351
424.935	0.2429	0.1818	0.4236
425.267	0.2453	0.1856	0.4245
425.6	0.2436	0.1847	0.4255
425.933	0.2443	0.1838	0.4279
426.265	0.2457	0.1833	0.4271
426.598	0.2466	0.1868	0.4275
426.93	0.2421	0.1834	0.4245
427.262	0.2406	0.1849	0.4335
427.595	0.245	0.1795	0.4273
427.928	0.2446	0.1839	0.4264
428.26	0.2462	0.1814	0.4327
428.592	0.2452	0.1827	0.4331
428.925	0.2444	0.1801	0.4245
429.257	0.242	0.1797	0.4262
429.59	0.2452	0.184	0.4302
429.923	0.2441	0.1866	0.4251
430.255	0.244	0.1854	0.4282
430.587	0.2423	0.1831	0.4289
430.92	0.2396	0.1835	0.4291
431.252	0.2448	0.1829	0.4247
431.585	0.2412	0.1826	0.4253
431.918	0.2428	0.1769	0.4302
432.25	0.2443	0.1809	0.4228
432.582	0.2411	0.1816	0.4278
432.915	0.2379	0.1813	0.427
433.248	0.2389	0.1805	0.4237
433.58	0.2421	0.1838	0.4259
433.913	0.2406	0.1866	0.4281
434.245	0.24	0.1839	0.4311
434.577	0.2415	0.1812	0.4272
434.91	0.2439	0.1802	0.4278
435.243	0.2404	0.1824	0.4237
435.575	0.2401	0.1823	0.4272
435.908	0.2434	0.181	0.4285
436.24	0.2434	0.1817	0.4295
436.572	0.2412	0.1837	0.4259
436.905	0.2413	0.1836	0.4229
437.238	0.2388	0.1863	0.4231
437.57	0.2401	0.1818	0.4261
437.902	0.243	0.1856	0.4224
438.235	0.2431	0.1831	0.4291
438.567	0.2433	0.1811	0.4277
438.9	0.2414	0.1835	0.4296
439.233	0.2427	0.1853	0.427
439.565	0.2416	0.1825	0.4257
439.897	0.2389	0.1838	0.4249
440.23	0.239	0.1853	0.4278
440.562	0.2435	0.1863	0.4291
440.895	0.2381	0.1837	0.4285
441.228	0.2404	0.182	0.4236
441.56	0.2414	0.1821	0.4247
441.892	0.2419	0.1837	0.4228
442.225	0.2388	0.1844	0.4257
442.558	0.2369	0.1791	0.4242
442.89	0.2389	0.1832	0.4263
443.223	0.2377	0.1817	0.424
443.555	0.2414	0.1832	0.4272
443.887	0.237	0.1846	0.4218
444.22	0.2437	0.1808	0.4284
444.553	0.2415	0.1822	0.4272
444.885	0.2357	0.1816	0.425
445.217	0.2374	0.1848	0.4248
445.55	0.2366	0.1825	0.4277
445.882	0.2389	0.1817	0.4251
446.215	0.2426	0.1797	0.4289
446.548	0.2366	0.1822	0.4284
446.88	0.2397	0.1847	0.4254
447.212	0.236	0.1835	0.4241
447.545	0.239	0.182	0.428
447.877	0.2404	0.1796	0.4194
448.21	0.24	0.1819	0.4242
448.543	0.2396	0.181	0.4247
448.875	0.2363	0.1807	0.4242
449.207	0.2367	0.1819	0.4234
449.54	0.2414	0.184	0.4291
449.873	0.2351	0.1837	0.4276
450.205	0.2392	0.1846	0.426
450.538	0.2412	0.1838	0.4269
450.87	0.2381	0.1793	0.4247
451.202	0.2396	0.1839	0.4265
451.535	0.2389	0.1821	0.4272
451.868	0.2399	0.1816	0.4183
452.2	0.2435	0.1823	0.4271
452.533	0.2385	0.1837	0.421
452.865	0.2406	0.1825	0.421
453.197	0.2399	0.1778	0.4288
453.53	0.2373	0.1799	0.4243
453.863	0.2393	0.1827	0.4194
454.195	0.2408	0.1836	0.4275
454.527	0.2352	0.1824	0.4207
454.86	0.2371	0.1806	0.4313
455.192	0.2369	0.1831	0.4225
455.525	0.2398	0.1806	0.4305
455.858	0.238	0.1831	0.4245
456.19	0.2361	0.1786	0.4176
456.522	0.2417	0.1825	0.4206
456.855	0.2405	0.1811	0.4249
457.188	0.2381	0.1819	0.4221
457.52	0.2383	0.182	0.4242
457.853	0.2383	0.1831	0.4187
458.185	0.235	0.1843	0.427
458.517	0.2356	0.1792	0.4263
458.85	0.2366	0.1838	0.4233
459.183	0.2349	0.1805	0.4229
459.515	0.238	0.183	0.4228
459.848	0.2373	0.1805	0.4271
460.18	0.2374	0.1813	0.4306
460.512	0.2386	0.1826	0.4239
460.845	0.2359	0.1812	0.4204
461.178	0.2339	0.1803	0.4254
461.51	0.2367	0.1809	0.4207
461.842	0.2383	0.1795	0.4296
462.175	0.2381	0.1827	0.4155
462.507	0.2426	0.176	0.4237
462.84	0.2356	0.1807	0.4192
463.173	0.2354	0.183	0.4323
463.505	0.2353	0.1826	0.4194
463.837	0.2345	0.1834	0.4239
464.17	0.2369	0.1837	0.4242
464.502	0.237	0.1832	0.4218
464.835	0.2414	0.1839	0.4246
465.168	0.2372	0.1841	0.423
465.5	0.2348	0.1824	0.422
465.832	0.2359	0.1844	0.4231
466.165	0.2335	0.1818	0.4273
466.498	0.2337	0.182	0.4239
466.83	0.2329	0.1791	0.4219
467.163	0.2364	0.1774	0.4278
467.495	0.237	0.1819	0.4286
467.827	0.2346	0.1786	0.423
468.16	0.2397	0.1832	0.4172
468.493	0.2373	0.1809	0.4212
468.825	0.2339	0.1804	0.4154
469.158	0.2344	0.1819	0.4237
469.49	0.2341	0.1818	0.4233
469.822	0.2359	0.1812	0.4244
470.155	0.2376	0.1818	0.4214
470.488	0.2353	0.1802	0.4247
470.82	0.2364	0.1812	0.4244
471.152	0.2364	0.1826	0.42
471.485	0.235	0.1819	0.4192
471.817	0.2352	0.179	0.4221
472.15	0.2344	0.1828	0.4218
472.483	0.2392	0.18	0.4195
472.815	0.238	0.1795	0.4238
473.147	0.232	0.1817	0.4188
473.48	0.2341	0.1821	0.4158
473.812	0.2315	0.1807	0.4265
474.145	0.2369	0.1797	0.4229
474.478	0.2371	0.1806	0.4258
474.81	0.2335	0.1832	0.421
475.142	0.2347	0.1806	0.4231
475.475	0.231	0.1818	0.4194
475.808	0.2325	0.1784	0.4213
476.14	0.2341	0.1812	0.4178
476.473	0.2354	0.1819	0.4227
476.805	0.2338	0.1805	0.4305
477.137	0.235	0.1804	0.4214
477.47	0.2329	0.1829	0.4222
477.803	0.2347	0.1798	0.4226
478.135	0.2341	0.1838	0.4173
478.467	0.2277	0.184	0.4255
478.8	0.2302	0.1814	0.4235
479.132	0.2347	0.1806	0.4189
479.465	0.2352	0.1789	0.4151
479.798	0.2318	0.1836	0.4209
480.13	0.2357	0.1823	0.422
480.462	0.2336	0.181	0.424
480.795	0.2351	0.1768	0.4182
481.127	0.2328	0.1752	0.4221
481.46	0.2323	0.1809	0.4218
481.793	0.2308	0.1795	0.4205
482.125	0.2324	0.1812	0.4173
482.457	0.2297	0.1802	0.4259
482.79	0.2318	0.1799	0.4233
483.123	0.2315	0.1787	0.4213
483.455	0.2347	0.1765	0.4227
483.788	0.2363	0.1806	0.421
484.12	0.23	0.1777	0.4188
484.452	0.2333	0.1778	0.4172
484.785	0.2304	0.179	0.4204
485.118	0.2378	0.1816	0.4199
485.45	0.2377	0.1808	0.4152
485.783	0.2378	0.1778	0.4195
486.115	0.2336	0.1818	0.4219
486.447	0.2329	0.1803	0.4194
486.78	0.2329	0.1818	0.4176
487.113	0.2349	0.1785	0.4171
487.445	0.232	0.1817	0.4187
487.777	0.2292	0.179	0.4178
488.11	0.2353	0.1788	0.4249
488.442	0.2342	0.1797	0.4184
488.775	0.2366	0.1783	0.4224
489.108	0.2346	0.1843	0.4232
489.44	0.2352	0.1811	0.4216
489.772	0.2306	0.1803	0.4206
490.105	0.2324	0.1838	0.4169
490.438	0.2345	0.1781	0.4184
490.77	0.2331	0.1775	0.419
491.103	0.229	0.1815	0.4145
491.435	0.2339	0.1776	0.418
491.767	0.2317	0.1795	0.4226
492.1	0.2324	0.1806	0.4204
492.433	0.2335	0.1781	0.4228
492.765	0.2315	0.18	0.4202
493.098	0.2318	0.1787	0.4207
493.43	0.2298	0.1794	0.4224
493.762	0.2314	0.1782	0.419
494.095	0.2324	0.1806	0.4193
494.428	0.2334	0.1804	0.4108
494.76	0.2334	0.1776	0.4188
495.092	0.2293	0.1804	0.4183
495.425	0.2298	0.1778	0.4199
495.757	0.2301	0.1804	0.4188
496.09	0.2377	0.1811	0.418
496.423	0.2298	0.1802	0.4161
496.755	0.2305	0.1806	0.4183
497.087	0.2315	0.1793	0.4211
497.42	0.2314	0.1791	0.4171
497.752	0.2298	0.1779	0.4136
498.085	0.2301	0.1833	0.4127
498.418	0.2341	0.1807	0.4197
498.75	0.2311	0.1772	0.4161
499.082	0.2287	0.1822	0.4201
499.415	0.2307	0.1809	0.4161
499.748	0.2277	0.1798	0.4163
500.08	0.233	0.1776	0.4148
500.413	0.2294	0.1794	0.4166
500.745	0.2353	0.179	0.4135
501.077	0.23	0.1821	0.422
501.41	0.2278	0.1756	0.4125
501.743	0.232	0.1785	0.4204
502.075	0.23	0.1822	0.4128
502.408	0.2333	0.1793	0.4215
502.74	0.2304	0.1785	0.4209
503.072	0.228	0.1819	0.4211
503.405	0.2315	0.1767	0.423
503.738	0.2287	0.18	0.4169
504.07	0.232	0.1839	0.4176
504.402	0.2303	0.1793	0.4143
504.735	0.2314	0.175	0.4182
505.067	0.2283	0.178	0.4188
505.4	0.2324	0.1792	0.4165
505.733	0.2261	0.1757	0.4165
506.065	0.2251	0.1774	0.4164
506.397	0.228	0.1785	0.4155
506.73	0.2286	0.1806	0.4106
507.062	0.2312	0.1785	0.4151
507.395	0.2294	0.179	0.4139
507.728	0.2267	0.1795	0.4149
508.06	0.2293	0.1792	0.4116
508.392	0.2266	0.1785	0.4142
508.725	0.228	0.1808	0.4156
509.058	0.2273	0.1752	0.4188
509.39	0.2277	0.1801	0.412
509.723	0.2307	0.1776	0.4182
510.055	0.227	0.1758	0.4198
510.387	0.2279	0.178	0.4116
510.72	0.2296	0.176	0.4191
511.053	0.2288	0.1825	0.4167
511.385	0.2285	0.1775	0.4151
511.717	0.2328	0.1765	0.4157
512.05	0.2302	0.1781	0.4102
512.383	0.229	0.1839	0.4175
512.715	0.2289	0.1815	0.4136
513.048	0.229	0.1811	0.412
513.38	0.2315	0.1782	0.416
513.712	0.2294	0.1763	0.4198
514.045	0.2213	0.1798	0.4187
514.378	0.2277	0.1765	0.4136
514.71	0.2302	0.1789	0.4208
515.043	0.2275	0.1754	0.4161
515.375	0.2253	0.1809	0.4206
515.707	0.2249	0.1757	0.4147
516.04	0.2282	0.1812	0.4161
516.372	0.2259	0.1787	0.4189
516.705	0.2308	0.1785	0.4156
517.038	0.2257	0.1775	0.4143
517.37	0.2267	0.1805	0.418
517.702	0.2299	0.1778	0.4173
518.035	0.2302	0.1796	0.4165
518.367	0.2262	0.1772	0.4137
518.7	0.2294	0.1821	0.4165
519.033	0.2231	0.1778	0.4123
519.365	0.228	0.1782	0.4137
519.697	0.2245	0.1745	0.4151
520.03	0.2261	0.1833	0.4194
520.362	0.2232	0.1818	0.421
520.695	0.2276	0.178	0.4194
521.028	0.2268	0.1755	0.4176
521.36	0.2275	0.1814	0.4138
521.692	0.2263	0.1774	0.4139
522.025	0.2272	0.1805	0.4154
522.357	0.2262	0.179	0.413
522.69	0.2231	0.1783	0.4149
523.023	0.2241	0.1764	0.4167
523.355	0.2228	0.1792	0.4181
523.688	0.2268	0.1768	0.4178
524.02	0.2287	0.1756	0.4148
524.352	0.2265	0.1785	0.4159
524.685	0.2252	0.1794	0.4127
525.018	0.2264	0.1773	0.4169
525.35	0.2298	0.1782	0.4104
525.683	0.2257	0.1781	0.4155
526.015	0.2213	0.1784	0.4158
526.347	0.2292	0.1771	0.4123
526.68	0.2244	0.1773	0.414
527.013	0.2262	0.1786	0.4161
527.345	0.2279	0.1789	0.4212
527.678	0.2275	0.1778	0.4177
528.01	0.2315	0.1781	0.4093
528.342	0.2254	0.1733	0.4134
528.675	0.2233	0.1766	0.4152
529.008	0.2274	0.179	0.4165
529.34	0.2247	0.1792	0.4158
529.673	0.2247	0.1799	0.4138
530.005	0.2251	0.1795	0.4107
530.337	0.226	0.1798	0.4117
530.67	0.225	0.1753	0.4064
531.003	0.2265	0.1762	0.4128
531.335	0.228	0.177	0.4114
531.668	0.2253	0.1777	0.4121
532	0.2247	0.1763	0.4145
532.332	0.2249	0.1763	0.4145
532.665	0.2268	0.1789	0.4153
532.997	0.2255	0.1779	0.4065
533.33	0.2239	0.1775	0.413
533.663	0.2251	0.1768	0.4198
533.995	0.22	0.1743	0.4089
534.327	0.2236	0.1799	0.4137
534.66	0.2221	0.1771	0.4223
534.992	0.2277	0.1767	0.4152
535.325	0.2272	0.1742	0.4143
535.658	0.2242	0.1749	0.4142
535.99	0.2252	0.1757	0.4166
536.322	0.2271	0.1794	0.4207
536.655	0.2212	0.1759	0.4144
536.987	0.2271	0.1808	0.4134
537.32	0.2235	0.1775	0.4116
537.653	0.2253	0.1791	0.4138
537.985	0.2249	0.1754	0.411
538.317	0.2243	0.1784	0.4098
538.65	0.2235	0.1751	0.4158
538.982	0.2251	0.1785	0.414
539.315	0.2246	0.1742	0.4106
539.648	0.2229	0.1761	0.4132
539.98	0.2239	0.1756	0.4127
540.312	0.2274	0.1808	0.4115
540.645	0.2261	0.1784	0.4103
540.977	0.2244	0.1759	0.4122
541.31	0.2249	0.1771	0.4104
541.643	0.2248	0.1736	0.4105
541.975	0.2254	0.1763	0.4143
542.308	0.2228	0.1742	0.4132
542.64	0.2206	0.1742	0.4173
542.972	0.2261	0.1786	0.4094
543.305	0.2217	0.1799	0.4067
543.638	0.2234	0.1745	0.4149
543.97	0.2225	0.1742	0.4092
544.303	0.2225	0.1792	0.4075
544.635	0.2234	0.18	0.4098
544.967	0.222	0.1784	0.4136
545.3	0.2218	0.1798	0.413
545.633	0.2244	0.1793	0.4125
545.965	0.2247	0.1766	0.4092
546.298	0.2252	0.1784	0.4141
546.63	0.2258	0.1791	0.4134
546.962	0.2231	0.1748	0.4076
547.295	0.2179	0.1762	0.4097
547.628	0.2264	0.178	0.4068
547.96	0.2259	0.1778	0.4176
548.293	0.2218	0.1791	0.4101
548.625	0.22	0.1809	0.4116
548.957	0.2264	0.1716	0.4077
549.29	0.22	0.1774	0.4112
549.622	0.2227	0.1741	0.4093
549.955	0.2239	0.1761	0.4143
550.288	0.2214	0.1753	0.4139
550.62	0.2235	0.1784	0.408
550.952	0.2234	0.1764	0.4102
551.285	0.2235	0.1742	0.4174
551.617	0.2245	0.1793	0.4064
551.95	0.22	0.1777	0.411
552.283	0.2206	0.1784	0.4069
552.615	0.2223	0.1782	0.4133
552.947	0.2219	0.1807	0.4129
553.28	0.2233	0.1722	0.4101
553.612	0.2243	0.175	0.4077
553.945	0.2225	0.1766	0.407
554.278	0.2222	0.1763	0.4091
554.61	0.2224	0.1737	0.4123
554.942	0.2212	0.1756	0.4037
555.275	0.2217	0.1775	0.4105
555.607	0.2205	0.1788	0.4148
555.94	0.2227	0.1756	0.4076
556.273	0.2227	0.173	0.4098
556.605	0.2245	0.1747	0.4151
556.938	0.2198	0.1785	0.4085
557.27	0.2218	0.1802	0.4101
557.602	0.221	0.1777	0.408
557.935	0.2196	0.1787	0.41
558.268	0.2214	0.1775	0.4089
558.6	0.2178	0.1774	0.4106
558.933	0.2185	0.1788	0.4091
559.265	0.2251	0.1767	0.4091
559.597	0.2246	0.1765	0.4106
559.93	0.2221	0.1758	0.4077
560.263	0.2222	0.1745	0.4097
560.595	0.2238	0.1767	0.4095
560.928	0.2232	0.1746	0.4073
561.26	0.2214	0.1771	0.414
561.592	0.2152	0.1788	0.4077
561.925	0.2199	0.1807	0.407
562.258	0.2179	0.1784	0.4104
562.59	0.2183	0.1776	0.4093
562.923	0.2188	0.1724	0.4063
563.255	0.2248	0.1798	0.4051
563.587	0.2215	0.1765	0.4035
563.92	0.2206	0.1762	0.4042
564.253	0.2176	0.177	0.4078
564.585	0.2214	0.1773	0.4084
564.918	0.2205	0.176	0.407
565.25	0.216	0.1768	0.4041
565.582	0.224	0.1722	0.4101
565.915	0.222	0.1762	0.4062
566.247	0.2195	0.1764	0.4004
566.58	0.2189	0.1753	0.4071
566.913	0.2203	0.1782	0.4089
567.245	0.2182	0.172	0.408
567.577	0.2185	0.1773	0.4108
567.91	0.2217	0.1732	0.405
568.242	0.22	0.18	0.4119
568.575	0.2189	0.1782	0.4059
568.908	0.2193	0.1724	0.4097
569.24	0.2222	0.1795	0.4048
569.572	0.2222	0.1779	0.4173
569.905	0.2214	0.1705	0.4063
570.237	0.2215	0.1774	0.4093
570.57	0.2177	0.1727	0.409
570.903	0.2215	0.1736	0.4117
571.235	0.2212	0.1781	0.4095
571.567	0.2163	0.1763	0.4107
571.9	0.2158	0.175	0.4065
572.232	0.219	0.1752	0.4041
572.565	0.2125	0.1782	0.4106
572.898	0.2166	0.1738	0.4084
573.23	0.2189	0.177	0.4058
573.562	0.2192	0.1764	0.4083
573.895	0.2217	0.1755	0.4064
574.227	0.2178	0.1748	0.4108
574.56	0.2226	0.1765	0.4028
574.893	0.2216	0.1776	0.4038
575.225	0.2154	0.1734	0.4065
575.558	0.2178	0.174	0.4055
575.89	0.218	0.1757	0.4092
576.222	0.2225	0.174	0.4089
576.555	0.2167	0.1741	0.4058
576.888	0.2207	0.1792	0.4062
577.22	0.2173	0.176	0.4085
577.553	0.2185	0.1728	0.4049
577.885	0.221	0.1748	0.4068
578.217	0.2187	0.1744	0.4056
578.55	0.2189	0.1766	0.4093
578.883	0.2163	0.1767	0.4087
579.215	0.2183	0.1772	0.4066
579.548	0.2221	0.1774	0.4029
579.88	0.2182	0.1763	0.4024
580.212	0.216	0.1757	0.4053
580.545	0.2225	0.1715	0.4134
580.878	0.2145	0.1733	0.4032
581.21	0.2201	0.1738	0.4056
581.543	0.2209	0.1765	0.4017
581.875	0.2164	0.171	0.4015
582.207	0.2163	0.1729	0.3998
582.54	0.2145	0.1762	0.4048
582.872	0.219	0.1729	0.4043
583.205	0.2148	0.1742	0.4066
583.538	0.2181	0.1735	0.4032
583.87	0.2173	0.1759	0.4051
584.202	0.2216	0.1798	0.4065
584.535	0.2152	0.1729	0.4062
584.867	0.2156	0.1725	0.4023
585.2	0.2178	0.174	0.4064
585.533	0.2161	0.1744	0.4023
585.865	0.2159	0.1752	0.407
586.197	0.2179	0.1754	0.4022
586.53	0.2152	0.1752	0.4087
586.862	0.2148	0.1786	0.4054
587.195	0.2156	0.1747	0.402
587.528	0.2152	0.1756	0.4071
587.86	0.2143	0.1761	0.4039
588.192	0.2157	0.1771	0.4041
588.525	0.217	0.1724	0.3992
588.857	0.2169	0.1741	0.403
589.19	0.2155	0.1759	0.4076
589.523	0.2181	0.1795	0.4069
589.855	0.2138	0.174	0.401
590.188	0.2173	0.1741	0.4015
590.52	0.2139	0.1724	0.4052
590.852	0.2155	0.174	0.4003
591.185	0.2175	0.1732	0.4047
591.518	0.216	0.1755	0.4005
591.85	0.2158	0.1778	0.4068
592.183	0.2167	0.1727	0.4015
592.515	0.2181	0.1767	0.4024
592.847	0.2188	0.1747	0.4084
593.18	0.2138	0.174	0.4011
593.513	0.2185	0.1748	0.3991
593.845	0.2169	0.1738	0.4065
594.178	0.2142	0.1771	0.4013
594.51	0.216	0.1709	0.4024
594.842	0.214	0.1724	0.403
595.175	0.215	0.176	0.4015
595.508	0.2141	0.1777	0.4028
595.84	0.2196	0.1752	0.402
596.173	0.2134	0.1759	0.4016
596.505	0.2154	0.1763	0.4061
596.837	0.2172	0.1723	0.4026
597.17	0.2185	0.1733	0.3987
597.503	0.212	0.172	0.4023
597.835	0.2163	0.1742	0.4019
598.168	0.2172	0.1741	0.3961
598.5	0.2187	0.1744	0.4056
598.832	0.214	0.1739	0.4068
599.165	0.2154	0.1702	0.3994
599.497	0.2134	0.1752	0.3982
599.83	0.213	0.1721	0.4056
600.163	0.2168	0.1748	0.4084
600.495	0.213	0.1755	0.4063
600.827	0.2148	0.1744	0.4023
601.16	0.2167	0.1739	0.3985
601.492	0.2135	0.1736	0.4031
601.825	0.2164	0.1742	0.3998
602.158	0.2128	0.173	0.4036
602.49	0.2142	0.1755	0.3997
602.822	0.2142	0.175	0.4044
603.155	0.2127	0.1717	0.4002
603.487	0.2137	0.1749	0.4001
603.82	0.2157	0.1732	0.4067
604.153	0.2134	0.175	0.4015
604.485	0.2155	0.1717	0.4006
604.817	0.2143	0.1757	0.4045
605.15	0.2169	0.1764	0.4021
605.482	0.2173	0.1771	0.3987
605.815	0.2164	0.176	0.4014
606.148	0.2157	0.1724	0.4004
606.48	0.214	0.1769	0.3986
606.812	0.2146	0.1751	0.4
607.145	0.2157	0.1778	0.4021
607.477	0.2135	0.1758	0.3975
607.81	0.2115	0.1754	0.4039
608.143	0.2093	0.1741	0.3989
608.475	0.2135	0.1741	0.4006
608.808	0.2136	0.175	0.4059
609.14	0.2149	0.175	0.3982
609.472	0.2129	0.1734	0.3993
609.805	0.2136	0.1755	0.407
610.138	0.2178	0.176	0.4017
610.47	0.2158	0.1732	0.3969
610.803	0.2122	0.1696	0.4026
611.135	0.2167	0.171	0.4009
611.467	0.2174	0.1719	0.4049
611.8	0.2121	0.1724	0.3994
612.133	0.2093	0.1718	0.3993
612.465	0.2157	0.1727	0.398
612.798	0.2161	0.175	0.401
613.13	0.2108	0.1746	0.4008
613.462	0.2145	0.1728	0.3957
613.795	0.2099	0.1751	0.4062
614.128	0.2129	0.1727	0.4019
614.46	0.2159	0.1711	0.4042
614.793	0.2159	0.1733	0.4049
615.125	0.2124	0.1732	0.3985
615.457	0.2098	0.1751	0.3983
615.79	0.2155	0.1728	0.3997
616.122	0.2121	0.1746	0.3977
616.455	0.2126	0.1735	0.3989
616.788	0.2073	0.1737	0.4044
617.12	0.213	0.171	0.398
617.452	0.2142	0.1699	0.3979
617.785	0.2141	0.1766	0.4027
618.117	0.2109	0.1715	0.3957
618.45	0.2131	0.1773	0.3995
618.783	0.2127	0.1718	0.3997
619.115	0.2115	0.1696	0.3987
619.447	0.2118	0.1714	0.3969
619.78	0.2086	0.1716	0.3951
620.112	0.2136	0.174	0.4022
620.445	0.2137	0.176	0.4041
620.778	0.2113	0.1721	0.4041
621.11	0.2135	0.1728	0.3973
621.442	0.2122	0.1717	0.4003
621.775	0.2129	0.1728	0.3979
622.107	0.2136	0.1719	0.3998
622.44	0.2123	0.1721	0.3998
622.773	0.2127	0.1699	0.3981
623.105	0.2142	0.1736	0.4028
623.438	0.21	0.1726	0.3988
623.77	0.214	0.1732	0.3983
624.102	0.2116	0.1717	0.3978
624.435	0.2155	0.1744	0.4002
624.768	0.2153	0.173	0.3968
625.1	0.2137	0.1752	0.4023
625.433	0.2103	0.1736	0.3979
625.765	0.2153	0.1742	0.3959
626.097	0.2129	0.1738	0.3952
626.43	0.211	0.1695	0.4019
626.763	0.2131	0.1709	0.4021
627.095	0.2126	0.1745	0.3978
627.428	0.211	0.1699	0.4007
627.76	0.2148	0.1682	0.4063
628.092	0.2151	0.1741	0.4006
628.425	0.2143	0.1751	0.3992
628.758	0.2112	0.1721	0.3991
629.09	0.2099	0.171	0.3991
629.423	0.2116	0.1767	0.3945
629.755	0.2119	0.1732	0.4002
630.087	0.2081	0.1738	0.3966
630.42	0.2107	0.1741	0.394
630.753	0.2125	0.1762	0.3983
631.085	0.2113	0.1736	0.3969
631.418	0.2152	0.1753	0.3966
631.75	0.2107	0.1681	0.3954
632.082	0.2064	0.1745	0.3957
632.415	0.2114	0.1729	0.3995
632.747	0.213	0.1737	0.3999
633.08	0.2111	0.1732	0.3999
633.413	0.2086	0.1722	0.3945
633.745	0.2133	0.1738	0.3997
634.077	0.2117	0.1734	0.3958
634.41	0.2125	0.1739	0.3967
634.742	0.21	0.1715	0.3982
635.075	0.2133	0.1724	0.3989
635.408	0.2094	0.1723	0.3936
635.74	0.214	0.1709	0.396
636.072	0.2098	0.1741	0.401
636.405	0.2134	0.1738	0.399
636.737	0.2084	0.1744	0.3963
637.07	0.211	0.1738	0.3977
637.403	0.2164	0.1721	0.3978
637.735	0.2117	0.1725	0.3977
638.067	0.212	0.1775	0.3958
638.4	0.2084	0.1724	0.3998
638.732	0.2123	0.1743	0.394
639.065	0.2098	0.1727	0.4028
639.398	0.211	0.1743	0.3896
639.73	0.2094	0.1704	0.3919
640.062	0.2114	0.1778	0.3964
640.395	0.2098	0.1693	0.3897
640.727	0.2118	0.1706	0.3935
641.06	0.2115	0.1722	0.3958
641.393	0.2083	0.1744	0.3957
641.725	0.2118	0.1718	0.3946
642.058	0.2063	0.1691	0.3934
642.39	0.2107	0.1729	0.3951
642.722	0.2087	0.1727	0.3991
643.055	0.2127	0.1713	0.3982
643.388	0.2104	0.1675	0.3924
643.72	0.2112	0.1719	0.3985
644.053	0.2146	0.1721	0.3996
644.385	0.2091	0.1706	0.3908
644.717	0.208	0.1716	0.3954
645.05	0.2109	0.1722	0.3959
645.383	0.2073	0.1689	0.4007
645.715	0.2103	0.17	0.398
646.048	0.2098	0.1741	0.3969
646.38	0.212	0.1694	0.3937
646.712	0.2127	0.1713	0.3968
647.045	0.2101	0.1717	0.3975
647.378	0.2133	0.1707	0.3946
647.71	0.2098	0.1675	0.3988
648.043	0.2075	0.1732	0.3954
648.375	0.2088	0.1738	0.3962
648.707	0.2088	0.1711	0.3922
649.04	0.2111	0.1704	0.3905
649.372	0.208	0.1718	0.3969
649.705	0.208	0.1701	0.3904
650.038	0.2109	0.171	0.3961
650.37	0.2105	0.1708	0.3982
650.702	0.208	0.168	0.3927
651.035	0.213	0.1709	0.3917
651.367	0.21	0.171	0.3995
651.7	0.2083	0.173	0.3975
652.033	0.2067	0.169	0.395
652.365	0.2073	0.1671	0.3882
652.697	0.2068	0.1742	0.3924
653.03	0.2088	0.1722	0.3961
653.362	0.2084	0.1705	0.3976
653.695	0.2052	0.1721	0.3927
654.028	0.2126	0.1704	0.3963
654.36	0.2041	0.1704	0.3961
654.692	0.2024	0.174	0.3982
655.025	0.2105	0.1692	0.393
655.357	0.2072	0.17	0.3932
655.69	0.2109	0.1725	0.3947
656.023	0.2058	0.1692	0.3922
656.355	0.2103	0.1702	0.3876
656.688	0.2058	0.1741	0.3917
657.02	0.2082	0.1733	0.3881
657.352	0.207	0.1714	0.3943
657.685	0.2088	0.1703	0.3965
658.018	0.2083	0.1713	0.3959
658.35	0.207	0.1711	0.3943
658.683	0.209	0.1708	0.3947
659.015	0.2089	0.1688	0.3947
659.347	0.2075	0.1695	0.3939
659.68	0.2069	0.1713	0.3914
660.013	0.2092	0.1705	0.3946
660.345	0.208	0.1703	0.3938
660.678	0.2069	0.1717	0.3898
661.01	0.2115	0.1691	0.3969
661.342	0.2102	0.1712	0.3948
661.675	0.2064	0.1698	0.3884
662.008	0.2059	0.1724	0.3948
662.34	0.2084	0.1678	0.3951
662.673	0.2099	0.1702	0.3974
663.005	0.2061	0.1721	0.3964
663.337	0.2102	0.1706	0.398
663.67	0.2091	0.1718	0.3888
664.003	0.2101	0.1725	0.3894
664.335	0.208	0.1712	0.3922
664.668	0.2028	0.1731	0.3926
[truncated: 1,601 more rows]

## Sheet: DEPC-DEPG
Time(s)	afTMEM16 0Ca2+	afTMEM16 +Ca2+	Protoein-Free
0.3325	1.0476	1.0291	1.0453
0.665	1.0445	1.0362	1.0366
0.9975	1.0354	1.0411	1.0446
1.33	1.0331	1.03	1.0608
1.6625	1.045	1.0392	1.0492
1.995	1.0379	1.0318	1.0504
2.3275	1.0322	1.0308	1.0514
2.66	1.0356	1.0399	1.0462
2.9925	1.0289	1.0317	1.0486
3.325	1.0332	1.0266	1.0465
3.6575	1.0338	1.0392	1.05
3.99	1.0346	1.0272	1.0454
4.3225	1.0357	1.0256	1.0397
4.655	1.0355	1.0324	1.0429
4.9875	1.0317	1.0379	1.0425
5.32	1.0367	1.0265	1.0394
5.6525	1.0321	1.025	1.032
5.985	1.0269	1.0252	1.0337
6.3175	1.0293	1.0279	1.0413
6.65	1.0333	1.0299	1.0438
6.9825	1.024	1.032	1.0346
7.315	1.027	1.0261	1.0362
7.6475	1.0225	1.0288	1.0356
7.98	1.0262	1.0222	1.0382
8.3125	1.0275	1.0218	1.04
8.645	1.0209	1.0253	1.0369
8.9775	1.0204	1.0235	1.0288
9.31	1.0247	1.0263	1.0409
9.6425	1.0242	1.0265	1.0389
9.975	1.0306	1.0248	1.0281
10.3075	1.0227	1.0273	1.0287
10.64	1.0253	1.0162	1.0265
10.9725	1.0153	1.0192	1.0356
11.305	1.0211	1.019	1.039
11.6375	1.024	1.0211	1.0281
11.97	1.0254	1.0202	1.0354
12.3025	1.0265	1.0221	1.0264
12.635	1.0212	1.0189	1.0342
12.9675	1.0191	1.026	1.0287
13.3	1.0164	1.0201	1.0296
13.6325	1.0252	1.0173	1.0288
13.965	1.0315	1.0208	1.0266
14.2975	1.022	1.0216	1.0254
14.63	1.0219	1.0262	1.0296
14.9625	1.0254	1.0211	1.0233
15.295	1.0155	1.0154	1.0263
15.6275	1.0276	1.0174	1.0223
15.96	1.0192	1.0248	1.0282
16.2925	1.0189	1.0183	1.0264
16.625	1.0186	1.0213	1.0278
16.9575	1.0213	1.021	1.0274
17.29	1.0179	1.0104	1.0272
17.6225	1.0203	1.0161	1.0264
17.955	1.0186	1.0181	1.0273
18.2875	1.0216	1.0134	1.0233
18.62	1.0117	1.0172	1.0201
18.9525	1.0116	1.0117	1.0214
19.285	1.0196	1.0174	1.0218
19.6175	1.0172	1.0177	1.0248
19.95	1.0154	1.0134	1.0241
20.2825	1.0169	1.0201	1.0189
20.615	1.0135	1.0149	1.026
20.9475	1.0154	1.0141	1.0218
21.28	1.0216	1.014	1.023
21.6125	1.0136	1.0184	1.0204
21.945	1.0147	1.0182	1.0237
22.2775	1.0143	1.0143	1.0227
22.61	1.0155	1.0143	1.021
22.9425	1.017	1.0149	1.0229
23.275	1.019	1.0175	1.0143
23.6075	1.023	1.0146	1.0268
23.94	1.0169	1.0132	1.027
24.2725	1.0194	1.023	1.0233
24.605	1.0123	1.02	1.0239
24.9375	1.0109	1.0106	1.0203
25.27	1.0203	1.0151	1.021
25.6025	1.0088	1.0138	1.021
25.935	1.0107	1.018	1.0188
26.2675	1.0142	1.0162	1.0208
26.6	1.0174	1.012	1.0203
26.9325	1.0096	1.0166	1.0142
27.265	1.0174	1.0183	1.0179
27.5975	1.0117	1.0113	1.0185
27.93	1.0116	1.0089	1.023
28.2625	1.0138	1.0125	1.0216
28.595	1.0095	1.0151	1.0143
28.9275	1.0165	1.0121	1.0166
29.26	1.0139	1.0164	1.0208
29.5925	1.0147	1.015	1.0258
29.925	1.0158	1.0134	1.015
30.2575	1.018	1.0124	1.0172
30.59	1.0123	1.0101	1.0201
30.9225	1.0122	1.0144	1.0158
31.255	1.0159	1.0129	1.0235
31.5875	1.0125	1.0063	1.0185
31.92	1.0149	1.0106	1.0171
32.2525	1.0131	1.0134	1.0219
32.585	1.0122	1.0095	1.0159
32.9175	1.0129	1.0063	1.0141
33.25	1.017	1.0132	1.0085
33.5825	1.0169	1.0127	1.0218
33.915	1.0111	1.0135	1.014
34.2475	1.0158	1.0108	1.0113
34.58	1.0078	1.0082	1.015
34.9125	1.0134	1.0095	1.0132
35.245	1.017	1.0089	1.0112
35.5775	1.0088	1.0121	1.0149
35.91	1.0108	1.0181	1.0125
36.2425	1.0109	1.0081	1.0208
36.575	1.0102	1.0113	1.0155
36.9075	1.0075	1.0109	1.0152
37.24	1.011	1.0078	1.0162
37.5725	1.0129	1.0095	1.0121
37.905	1.005	1.0057	1.0143
38.2375	1.0104	1.0108	1.0149
38.57	1.0108	1.0059	1.0182
38.9025	1.0051	1.0113	1.0099
39.235	1.0078	1.0138	1.0126
39.5675	1.014	1.0144	1.0152
39.9	1.0164	1.0134	1.0143
40.2325	1.0051	1.0129	1.0116
40.565	1.0043	1.0046	1.012
40.8975	1.0046	1.0118	1.0151
41.23	1.0084	1.0031	1.0182
41.5625	1.0095	1.0105	1.0158
41.895	1.0127	1.0061	1.0097
42.2275	1.0064	1.0099	1.0073
42.56	1.0046	1.0092	1.0118
42.8925	1.0055	1.0071	1.0103
43.225	1.004	1.0094	1.0143
43.5575	1.0077	1.0068	1.0141
43.89	1.0086	1.0136	1.0121
44.2225	1.0034	1.0071	1.0067
44.555	1.0046	1.0064	1.0129
44.8875	1.0061	1.0102	1.0121
45.22	1.0029	1.0102	1.0089
45.5525	1.0027	1.0028	1.0124
45.885	1.0102	1.0126	1.0009
46.2175	1.0038	1.0092	1.0138
46.55	1.0094	1.0071	1.0072
46.8825	1.0062	1.0087	1.0077
47.215	1.0064	1.0073	1.0113
47.5475	1.0059	1.0051	1.0069
47.88	1.0016	1.0059	1.0136
48.2125	1.0091	1.0066	1.0054
48.545	1.0001	1.0096	1.0147
48.8775	1.0014	1.0046	1.0047
49.21	1.0072	1.0079	1.0116
49.5425	1.01	1.0039	1.0074
49.875	1.0061	1.007	1.0126
50.2075	1.0124	1.0055	1.0151
50.54	1.0082	1.0062	1.0132
50.8725	1.0022	1.0002	1.0077
51.205	1.0036	1.0063	1.0097
51.5375	1.0052	1.0057	1.009
51.87	1.0042	1.0053	1.0016
52.2025	1.0025	1.0097	1.0061
52.535	1.0081	1.0084	1.0083
52.8675	1.0045	1.0098	1.002
53.2	1.0056	1.0029	1.0072
53.5325	1.0066	1.0047	1.0036
53.865	1.0078	1.0053	1.0062
54.1975	1.0059	1.009	1.0057
54.53	1.0041	1.0078	1.0104
54.8625	1.0045	1.0028	1.0073
55.195	1.0017	1.0104	1.0055
55.5275	1.0014	1.0033	1.0046
55.86	1.0012	1.0036	1.0088
56.1925	1.0066	1.0061	1.0095
56.525	1.0066	1.0014	1.0097
56.8575	1.0065	1.0018	1.0052
57.19	1.0047	1.0081	1.0091
57.5225	1.0049	1.0006	1.0042
57.855	1.0057	1.0029	1.0102
58.1875	1.012	0.9969	1.0051
58.52	1.0049	0.9919	1.0034
58.8525	1.0045	0.9932	1.0087
59.185	1.0017	0.989	1.0027
59.5175	1.0049	0.9929	1.0103
59.85	1.0023	0.9922	1.0033
60.1825	1.0079	0.9975	1.0096
60.515	1.0088	0.9989	1.0034
60.8475	1.0054	0.9974	1.0048
61.18	1.0059	0.9996	1.0084
61.5125	1.0045	1.0028	1.0053
61.845	1.0106	1.0022	1.0092
62.1775	1.006	1	1.0001
62.51	1.002	1.0025	1.0012
62.8425	1.0047	1.0038	1.0018
63.175	1.0014	1.0003	1.0084
63.5075	1.0054	1.002	0.9984
63.84	1.0051	0.9985	1.006
64.1725	1.003	1.0003	1.0059
64.505	1.0078	0.9908	1.0046
64.8375	1.0017	0.9995	1.0013
65.17	1.0106	1.0003	1.0013
65.5025	0.9977	1.0019	1.0091
65.835	1.0013	0.9984	1.0046
66.1675	1.0022	1.001	1.0048
66.5	1.0015	1.0072	1.0053
66.8325	0.9994	1.0075	1.0026
67.165	1.0039	0.9994	1.0043
67.4975	1	1.0031	0.9994
67.83	0.998	1.0079	1.0017
68.1625	1.001	1.0009	0.9985
68.495	1.0083	0.998	1.0046
68.8275	1.0045	1.0034	1.0018
69.16	1.0042	0.9994	1.0031
69.4925	1.0022	1.0005	1.0016
69.825	1.0018	1.0049	1.0055
70.1575	1.0039	0.9949	1.0018
70.49	1.0014	1.001	1.0034
70.8225	0.9992	1.0033	0.9987
71.155	0.9988	0.9957	1.0019
71.4875	1.0005	1.0016	1.0086
71.82	1.0025	1.004	1.0073
72.1525	1.0013	0.9963	1.0016
72.485	1.0036	1.0043	0.998
72.8175	1.0052	1.003	1.0009
73.15	0.9978	1.0024	1.0023
73.4825	0.9948	0.9962	1.0036
73.815	1.0056	1.0057	0.9979
74.1475	1.0049	1.0016	1.0053
74.48	1.0035	0.9996	1.0036
74.8125	1.0051	0.9987	1.0018
75.145	0.9951	1.0024	1.0022
75.4775	0.9954	0.9992	1.0014
75.81	0.9971	1.0108	1
76.1425	0.9964	1.0001	0.9959
76.475	1.001	0.9986	0.9949
76.8075	1.0023	0.9983	0.9991
77.14	0.997	1.0001	0.9999
77.4725	0.9991	1.007	0.9994
77.805	1.0017	0.9993	0.9966
78.1375	1.0008	1.0056	1.0019
78.47	1.0012	1.0006	0.997
78.8025	0.9987	0.9997	0.996
79.135	0.9961	1.0072	1.0038
79.4675	1.0016	0.9979	0.9997
79.8	1.0043	0.9996	1.0007
80.1325	1	0.9976	0.9958
80.465	0.9944	1.0002	1.0019
80.7975	0.9961	0.9947	1.0003
81.13	0.996	1.0048	1.001
81.4625	1.0013	0.9994	0.9999
81.795	1.0041	0.9989	1.0009
82.1275	1.0028	0.9997	1.0002
82.46	0.9973	1.0043	0.9968
82.7925	0.998	1.0014	1.0005
83.125	0.9991	0.9995	1.0073
83.4575	0.9959	0.9998	1.0012
83.79	0.9968	1.0016	0.9975
84.1225	1.0023	1.0052	1.0009
84.455	1.0038	0.9952	1.0059
84.7875	0.9939	0.9957	1.0023
85.12	0.9963	0.9973	0.9981
85.4525	0.9915	1.0004	0.9948
85.785	1.0042	0.9963	0.9936
86.1175	1.0036	0.9957	1.0028
86.45	0.9991	0.9987	1.0026
86.7825	1.0033	0.9986	0.9988
87.115	1.001	0.9976	0.9988
87.4475	0.9993	0.9953	0.9936
87.78	1.0008	0.9984	0.9974
88.1125	0.9955	0.9933	0.998
88.445	0.9987	0.9975	0.9945
88.7775	1.0019	1.0005	0.9973
89.11	1.0021	1.0002	0.9948
89.4425	1.0006	0.9987	0.9933
89.775	1.0024	0.9935	0.9983
90.1075	0.9932	0.9939	0.9984
90.44	1.0003	0.996	0.9956
90.7725	0.9983	0.9968	0.9952
91.105	0.9998	0.999	0.9899
91.4375	0.9997	0.9963	0.9966
91.77	0.9977	0.9913	1.0005
92.1025	0.9963	1.001	0.9935
92.435	0.9983	0.9969	1.0032
92.7675	0.9953	1.0019	0.9938
93.1	0.9973	0.9987	0.9916
93.4325	0.9951	0.9998	0.9945
93.765	0.9991	0.9953	0.9928
94.0975	0.992	0.998	0.9918
94.43	0.992	0.9934	0.9989
94.7625	1.0004	0.9973	0.9971
95.095	0.9985	0.9964	1.001
95.4275	0.9968	0.9975	0.994
95.76	0.9948	0.9973	0.995
96.0925	0.9995	0.9995	0.9996
96.425	0.9944	0.9961	0.9938
96.7575	0.9925	1.0029	0.9931
97.09	0.9939	0.9958	0.9962
97.4225	0.9956	0.9938	0.9976
97.755	0.9905	0.9923	0.9951
98.0875	1.0009	0.9951	0.9907
98.42	0.9852	0.961	0.9907
98.7525	0.9775	0.9877	0.9899
99.085	0.9592	0.9772	0.9691
99.4175	0.9723	0.9582	0.9582
99.75	0.9577	0.951	0.9428
100.082	0.951	0.9318	0.9041
100.415	0.9372	0.923	0.8933
100.748	0.9247	0.9153	0.8899
101.08	0.9146	0.9022	0.8618
101.412	0.9116	0.9012	0.8747
101.745	0.9008	0.8976	0.85
102.078	0.8972	0.8865	0.8424
102.41	0.8808	0.879	0.8423
102.743	0.8748	0.8778	0.8232
103.075	0.8665	0.8499	0.8076
103.407	0.866	0.852	0.7954
103.74	0.8518	0.84	0.7681
104.073	0.8404	0.8347	0.7712
104.405	0.8481	0.8258	0.7554
104.737	0.8441	0.8157	0.7536
105.07	0.8286	0.8113	0.7366
105.403	0.8265	0.8079	0.7252
105.735	0.8207	0.7973	0.7235
106.067	0.8125	0.7947	0.7096
106.4	0.8063	0.7865	0.7005
106.733	0.8006	0.7842	0.6903
107.065	0.7883	0.7748	0.6872
107.397	0.7937	0.7684	0.7
107.73	0.7823	0.7596	0.6814
108.062	0.7781	0.7552	0.6656
108.395	0.7711	0.7469	0.6655
108.728	0.7708	0.7454	0.6528
109.06	0.7659	0.7434	0.6477
109.392	0.7541	0.7299	0.6348
109.725	0.7494	0.7253	0.6269
110.058	0.7434	0.7234	0.623
110.39	0.7332	0.715	0.6176
110.722	0.7365	0.7145	0.6112
111.055	0.7272	0.7093	0.6056
111.388	0.7299	0.7008	0.6021
111.72	0.7224	0.6945	0.5989
112.052	0.7149	0.6928	0.5942
112.385	0.7111	0.6895	0.5822
112.718	0.7141	0.6804	0.5805
113.05	0.7076	0.6749	0.571
113.382	0.696	0.6695	0.5691
113.715	0.6927	0.6651	0.5634
114.047	0.691	0.6593	0.5588
114.38	0.68	0.656	0.5561
114.713	0.6821	0.6524	0.5461
115.045	0.6749	0.6471	0.5462
115.377	0.673	0.6449	0.5388
115.71	0.6658	0.6391	0.5383
116.043	0.6676	0.6341	0.5305
116.375	0.6577	0.6333	0.5309
116.707	0.6625	0.6259	0.5242
117.04	0.6515	0.6241	0.5218
117.373	0.6553	0.6203	0.5163
117.705	0.6422	0.6164	0.5137
118.037	0.6415	0.6131	0.5105
118.37	0.6431	0.612	0.5092
118.703	0.634	0.6046	0.5013
119.035	0.6331	0.6023	0.4984
119.368	0.6289	0.5985	0.497
119.7	0.6267	0.5901	0.4913
120.032	0.6229	0.5904	0.4898
120.365	0.6184	0.5894	0.4848
120.698	0.6173	0.5876	0.4857
121.03	0.6155	0.5811	0.4812
121.362	0.6126	0.576	0.4793
121.695	0.6057	0.5732	0.476
122.028	0.6022	0.57	0.4756
122.36	0.5977	0.5682	0.4697
122.692	0.5987	0.5641	0.4666
123.025	0.5962	0.557	0.4648
123.358	0.5893	0.5599	0.4616
123.69	0.5906	0.5621	0.4598
124.022	0.5844	0.552	0.453
124.355	0.5794	0.5509	0.4544
124.688	0.5818	0.547	0.4543
125.02	0.5769	0.5461	0.453
125.353	0.5743	0.5408	0.447
125.685	0.5743	0.5375	0.4457
126.017	0.5676	0.5335	0.4482
126.35	0.568	0.5322	0.4432
126.683	0.5658	0.5324	0.4386
127.015	0.5628	0.5301	0.4402
127.347	0.5607	0.5226	0.4412
127.68	0.558	0.5235	0.4358
128.012	0.5586	0.5197	0.4364
128.345	0.5548	0.5189	0.4348
128.678	0.5494	0.5158	0.4312
129.01	0.5489	0.5128	0.4316
129.343	0.5417	0.5088	0.4287
129.675	0.5463	0.5069	0.4258
130.007	0.5433	0.5079	0.4267
130.34	0.5408	0.5035	0.423
130.673	0.5345	0.5047	0.4216
131.005	0.5315	0.4984	0.4196
131.338	0.5308	0.4962	0.4195
131.67	0.5327	0.4911	0.4178
132.002	0.5291	0.493	0.4168
132.335	0.5252	0.4881	0.4128
132.667	0.5223	0.4895	0.4162
133	0.5266	0.4907	0.4104
133.333	0.5189	0.4822	0.408
133.665	0.5188	0.4863	0.4076
133.998	0.5156	0.4837	0.4119
134.33	0.5129	0.4796	0.4085
134.662	0.5122	0.4835	0.4071
134.995	0.5119	0.4724	0.4119
135.327	0.5115	0.4732	0.4084
135.66	0.5132	0.4683	0.4073
135.993	0.5023	0.4704	0.4012
136.325	0.5067	0.4676	0.4031
136.657	0.5052	0.4698	0.402
136.99	0.5033	0.4655	0.402
137.322	0.4999	0.4645	0.3971
137.655	0.5021	0.4597	0.4029
137.988	0.4938	0.4628	0.3984
138.32	0.4944	0.4601	0.3979
138.653	0.491	0.4578	0.3971
138.985	0.497	0.4543	0.4016
139.317	0.4927	0.4502	0.3981
139.65	0.4891	0.4558	0.3941
139.982	0.4898	0.4527	0.3955
140.315	0.4849	0.4506	0.3898
140.648	0.4863	0.4495	0.3955
140.98	0.482	0.4459	0.3956
141.312	0.4834	0.4484	0.3969
141.645	0.4837	0.4436	0.3918
141.977	0.4802	0.4398	0.3926
142.31	0.4742	0.4451	0.393
142.643	0.4781	0.437	0.3889
142.975	0.4769	0.4381	0.3878
143.308	0.4726	0.4361	0.392
143.64	0.4727	0.4359	0.3907
143.972	0.4754	0.4357	0.395
144.305	0.4714	0.4349	0.3872
144.637	0.4706	0.4296	0.388
144.97	0.4661	0.4352	0.3871
145.303	0.4701	0.4303	0.3891
145.635	0.4657	0.4283	0.3906
145.968	0.4672	0.4256	0.3903
146.3	0.4634	0.4259	0.3889
146.632	0.4624	0.4242	0.388
146.965	0.4648	0.4234	0.3892
147.298	0.4581	0.4251	0.3854
147.63	0.4618	0.4237	0.3889
147.963	0.4568	0.4222	0.3853
148.295	0.4617	0.4191	0.3844
148.627	0.4562	0.4176	0.3864
148.96	0.4561	0.4199	0.3815
149.292	0.4572	0.4173	0.3858
149.625	0.4531	0.4134	0.3812
149.958	0.457	0.4116	0.386
150.29	0.4524	0.4146	0.3838
150.623	0.4488	0.4171	0.3841
150.955	0.4492	0.4108	0.3833
151.287	0.4453	0.4122	0.3859
151.62	0.4495	0.4084	0.3838
151.952	0.4454	0.409	0.3812
152.285	0.4469	0.4056	0.3842
152.618	0.4438	0.4052	0.3846
152.95	0.4476	0.4047	0.3841
153.282	0.445	0.4044	0.3854
153.615	0.4436	0.4039	0.3814
153.947	0.4442	0.4052	0.3798
154.28	0.4428	0.4061	0.3807
154.613	0.4387	0.4035	0.3855
154.945	0.4398	0.4012	0.3821
155.278	0.4408	0.4003	0.3787
155.61	0.4379	0.4006	0.3836
155.942	0.4355	0.401	0.3844
156.275	0.4388	0.3954	0.3796
156.607	0.4367	0.3949	0.3817
156.94	0.4387	0.3969	0.3798
157.273	0.4341	0.3963	0.384
157.605	0.4356	0.3927	0.3774
157.938	0.4331	0.395	0.3788
158.27	0.4327	0.3931	0.3808
158.602	0.4329	0.3923	0.3794
158.935	0.4314	0.3986	0.3779
159.268	0.4296	0.3923	0.378
159.6	0.432	0.3907	0.3788
159.933	0.4314	0.3878	0.3789
160.265	0.431	0.3898	0.378
160.597	0.4266	0.3897	0.3792
160.93	0.4235	0.3889	0.3786
161.262	0.4235	0.3864	0.3827
161.595	0.4264	0.3901	0.3801
161.928	0.4265	0.3867	0.3793
162.26	0.4244	0.3859	0.3795
162.593	0.4259	0.3832	0.3779
162.925	0.4237	0.3838	0.384
163.257	0.4232	0.3845	0.38
163.59	0.4203	0.3842	0.3752
163.923	0.4201	0.3834	0.3754
164.255	0.4238	0.3808	0.3772
164.588	0.4236	0.383	0.377
164.92	0.4236	0.3805	0.3794
165.252	0.4186	0.3805	0.3805
165.585	0.4226	0.3798	0.3797
165.917	0.4195	0.3824	0.3773
166.25	0.4168	0.3815	0.3798
166.583	0.4157	0.3771	0.3796
166.915	0.4207	0.3798	0.3808
167.248	0.4176	0.3797	0.3789
167.58	0.4146	0.3759	0.3763
167.912	0.4181	0.3756	0.3756
168.245	0.4167	0.3771	0.3813
168.577	0.413	0.3766	0.3802
168.91	0.4186	0.3776	0.3808
169.243	0.4135	0.3769	0.3764
169.575	0.4155	0.3745	0.379
169.907	0.4139	0.3737	0.3774
170.24	0.4123	0.3744	0.3771
170.572	0.4111	0.3724	0.3783
170.905	0.4137	0.3701	0.3777
171.238	0.415	0.3725	0.3793
171.57	0.4145	0.3719	0.3795
171.903	0.4127	0.3738	0.3774
172.235	0.4111	0.3735	0.3792
172.567	0.4122	0.3682	0.3769
172.9	0.41	0.3716	0.3779
173.232	0.4081	0.3711	0.3749
173.565	0.4076	0.3688	0.377
173.898	0.4122	0.3687	0.3761
174.23	0.4082	0.3697	0.3805
174.562	0.4096	0.3704	0.3797
174.895	0.4085	0.3716	0.3787
175.227	0.4076	0.3695	0.3803
175.56	0.4108	0.3667	0.3809
175.893	0.4082	0.3675	0.3799
176.225	0.4084	0.3684	0.3746
176.558	0.4123	0.3726	0.3772
176.89	0.4087	0.365	0.3786
177.222	0.407	0.3671	0.3749
177.555	0.4041	0.3655	0.377
177.887	0.4061	0.3623	0.3791
178.22	0.409	0.3663	0.3767
178.553	0.4039	0.368	0.376
178.885	0.4073	0.3657	0.3758
179.218	0.4016	0.3673	0.3778
179.55	0.4055	0.3646	0.3763
179.882	0.4053	0.3671	0.3792
180.215	0.4042	0.3646	0.3764
180.548	0.4071	0.3647	0.3781
180.88	0.402	0.3634	0.3771
181.213	0.4035	0.3634	0.3772
181.545	0.4058	0.3647	0.3727
181.877	0.4007	0.3657	0.3781
182.21	0.3994	0.3652	0.3796
182.542	0.4039	0.3655	0.3798
182.875	0.4044	0.3626	0.3779
183.208	0.4021	0.3617	0.3781
183.54	0.3982	0.3663	0.3804
183.873	0.4017	0.3664	0.3773
184.205	0.4041	0.3586	0.3778
184.537	0.3985	0.3613	0.3778
184.87	0.4016	0.3598	0.381
185.202	0.3975	0.3623	0.376
185.535	0.4001	0.3638	0.3776
185.868	0.4005	0.3594	0.3805
186.2	0.4049	0.3622	0.3786
186.532	0.3977	0.3588	0.3793
186.865	0.399	0.3606	0.3737
187.197	0.4002	0.3573	0.376
187.53	0.3994	0.3583	0.3764
187.863	0.3966	0.357	0.3804
188.195	0.3966	0.3571	0.3766
188.528	0.3999	0.3565	0.3797
188.86	0.3976	0.3555	0.3766
189.192	0.3977	0.3565	0.3798
189.525	0.3912	0.3575	0.3785
189.857	0.398	0.3559	0.377
190.19	0.4008	0.3585	0.3744
190.523	0.3993	0.3562	0.3756
190.855	0.3978	0.3553	0.3758
191.188	0.3958	0.3556	0.3765
191.52	0.3998	0.3567	0.3777
191.852	0.3993	0.3555	0.3752
192.185	0.3958	0.3543	0.3751
192.518	0.3934	0.3548	0.3758
192.85	0.3967	0.356	0.3747
193.183	0.3959	0.3531	0.3782
193.515	0.3945	0.3559	0.375
193.847	0.3967	0.3534	0.3712
194.18	0.3934	0.3501	0.379
194.512	0.3959	0.3543	0.3782
194.845	0.3942	0.3514	0.3751
195.178	0.3943	0.3513	0.3721
195.51	0.3955	0.3524	0.3761
195.843	0.3969	0.3546	0.3745
196.175	0.3945	0.3565	0.3765
196.507	0.3932	0.3517	0.3746
196.84	0.3901	0.3543	0.3744
197.173	0.3946	0.3518	0.3764
197.505	0.3956	0.3537	0.3747
197.838	0.392	0.3557	0.379
198.17	0.3936	0.3524	0.3767
198.502	0.3924	0.3561	0.3773
198.835	0.3915	0.3539	0.3756
199.167	0.3934	0.353	0.3783
199.5	0.3909	0.352	0.374
199.833	0.3911	0.3539	0.373
200.165	0.3921	0.3538	0.3737
200.498	0.3962	0.3521	0.3758
200.83	0.3944	0.3504	0.3725
201.162	0.3909	0.3512	0.375
201.495	0.3933	0.3526	0.378
201.827	0.3917	0.3501	0.3762
202.16	0.3926	0.3516	0.3782
202.493	0.3908	0.3506	0.3776
202.825	0.3895	0.3514	0.3724
203.157	0.3926	0.3499	0.373
203.49	0.3907	0.3481	0.372
203.822	0.3928	0.3499	0.3751
204.155	0.3904	0.3486	0.3771
204.488	0.3942	0.3535	0.3797
204.82	0.3897	0.3528	0.3753
205.153	0.3929	0.3488	0.3722
205.485	0.3907	0.3501	0.3746
205.817	0.3864	0.3509	0.3748
206.15	0.3918	0.35	0.3722
206.482	0.3923	0.3517	0.3751
206.815	0.391	0.3515	0.3732
207.148	0.3959	0.347	0.3733
207.48	0.3888	0.349	0.376
207.812	0.3887	0.3513	0.375
208.145	0.3901	0.3473	0.3756
208.477	0.3899	0.3486	0.3728
208.81	0.3886	0.3482	0.3766
209.143	0.3905	0.3482	0.3759
209.475	0.3869	0.3496	0.3738
209.808	0.3869	0.3491	0.3719
210.14	0.3889	0.3467	0.378
210.472	0.3906	0.3519	0.3744
210.805	0.3881	0.3495	0.3752
211.137	0.3873	0.3484	0.3783
211.47	0.3912	0.3517	0.3741
211.803	0.3868	0.35	0.3764
212.135	0.3883	0.3501	0.3764
212.468	0.3906	0.3465	0.3731
212.8	0.3889	0.348	0.3762
213.132	0.3876	0.3501	0.3726
213.465	0.3869	0.3465	0.3735
213.798	0.3852	0.3457	0.373
214.13	0.3896	0.3469	0.3804
214.463	0.3897	0.3503	0.3764
214.795	0.3863	0.3457	0.3719
215.127	0.3878	0.3494	0.3769
215.46	0.3878	0.3456	0.3776
215.792	0.3888	0.3464	0.3723
216.125	0.39	0.3489	0.376
216.458	0.3851	0.3476	0.372
216.79	0.3869	0.346	0.3726
217.123	0.3901	0.349	0.3716
217.455	0.3875	0.3482	0.3773
217.787	0.3903	0.3475	0.3729
218.12	0.3894	0.3475	0.3763
218.452	0.3872	0.3493	0.3753
218.785	0.3903	0.347	0.3773
219.118	0.3847	0.3429	0.3761
219.45	0.3887	0.3487	0.3751
219.782	0.3891	0.3465	0.3748
220.115	0.3868	0.3457	0.3726
220.447	0.3878	0.3464	0.3725
220.78	0.3857	0.3453	0.3713
221.113	0.3866	0.3501	0.3753
221.445	0.3882	0.3484	0.3747
221.778	0.3907	0.3464	0.3745
222.11	0.3896	0.349	0.3733
222.442	0.3873	0.3477	0.3751
222.775	0.3855	0.3464	0.3691
223.107	0.3849	0.3463	0.3734
223.44	0.3834	0.3456	0.3756
223.773	0.3885	0.3437	0.3742
224.105	0.3878	0.3485	0.3739
224.438	0.3857	0.3463	0.375
224.77	0.3869	0.3455	0.3714
225.102	0.3844	0.3468	0.3742
225.435	0.3853	0.3459	0.3741
225.768	0.388	0.3463	0.3738
226.1	0.3863	0.3455	0.3754
226.433	0.3867	0.3457	0.3742
226.765	0.3887	0.3436	0.3781
227.097	0.3897	0.3414	0.3722
227.43	0.3874	0.3475	0.3716
227.762	0.3833	0.3421	0.3743
228.095	0.3869	0.3484	0.3713
228.428	0.384	0.3443	0.3719
228.76	0.3867	0.3462	0.3761
229.093	0.3845	0.3452	0.3717
229.425	0.3895	0.3453	0.3751
229.757	0.3871	0.346	0.3711
230.09	0.3863	0.3447	0.3739
230.423	0.3857	0.3435	0.3752
230.755	0.3876	0.3473	0.3762
231.088	0.3867	0.3469	0.3751
231.42	0.3811	0.3414	0.3746
231.752	0.3861	0.3457	0.3756
232.085	0.3861	0.3423	0.3719
232.417	0.3878	0.3441	0.3743
232.75	0.3835	0.3425	0.3706
233.083	0.3858	0.346	0.3722
233.415	0.3851	0.3434	0.37
233.748	0.3851	0.3435	0.3755
234.08	0.3837	0.3436	0.3756
234.412	0.3883	0.346	0.3742
234.745	0.3832	0.3458	0.3741
235.077	0.3843	0.3466	0.3743
235.41	0.3847	0.3436	0.3783
235.743	0.3877	0.3428	0.374
236.075	0.3819	0.3424	0.3719
236.407	0.3846	0.3439	0.3743
236.74	0.3808	0.3443	0.3729
237.072	0.3854	0.3406	0.3732
237.405	0.3831	0.343	0.3701
237.738	0.3855	0.3452	0.3743
238.07	0.3819	0.3448	0.3752
238.403	0.3845	0.3415	0.3745
238.735	0.3813	0.3432	0.3723
239.067	0.385	0.3447	0.3719
239.4	0.3829	0.3446	0.3736
239.732	0.3821	0.3425	0.3747
240.065	0.3856	0.3422	0.3732
240.398	0.3813	0.3384	0.3715
240.73	0.3823	0.3444	0.3723
241.062	0.3821	0.3458	0.3733
241.395	0.3887	0.34	0.3689
241.727	0.381	0.3446	0.375
242.06	0.3817	0.3427	0.3762
242.393	0.3839	0.3425	0.3733
242.725	0.3884	0.3437	0.3734
243.058	0.3844	0.3425	0.3706
243.39	0.3849	0.3403	0.3686
243.722	0.385	0.3414	0.3721
244.055	0.3853	0.3435	0.3727
244.387	0.3858	0.3426	0.3708
244.72	0.3837	0.3422	0.3709
245.053	0.3833	0.3444	0.3741
245.385	0.3842	0.3421	0.3732
245.718	0.385	0.3445	0.3703
246.05	0.3822	0.3435	0.3707
246.382	0.3813	0.3441	0.3719
246.715	0.3808	0.3432	0.3749
247.048	0.3849	0.3438	0.3743
247.38	0.3884	0.3397	0.3717
247.713	0.384	0.3407	0.3722
248.045	0.3845	0.3448	0.3722
248.377	0.3843	0.3401	0.3739
248.71	0.3822	0.3409	0.3718
249.042	0.3836	0.3403	0.3719
249.375	0.3827	0.3436	0.3732
249.708	0.3843	0.3424	0.3744
250.04	0.3829	0.3406	0.3737
250.373	0.3804	0.3402	0.3711
250.705	0.3814	0.3428	0.3764
251.037	0.3843	0.3405	0.3707
251.37	0.3802	0.3407	0.3732
251.702	0.3844	0.3425	0.3703
252.035	0.3878	0.3421	0.3749
252.368	0.3822	0.3376	0.3727
252.7	0.3826	0.3387	0.3736
253.032	0.3798	0.3424	0.377
253.365	0.3824	0.3394	0.3709
253.697	0.3816	0.3415	0.3731
254.03	0.3814	0.3412	0.3742
254.363	0.3847	0.3411	0.3694
254.695	0.3852	0.3426	0.3747
255.028	0.3832	0.3393	0.3718
255.36	0.3877	0.3367	0.3706
255.692	0.384	0.3424	0.3724
256.025	0.3804	0.3405	0.3717
256.358	0.3844	0.3383	0.3724
256.69	0.3814	0.3407	0.3687
257.022	0.379	0.3403	0.3709
257.355	0.3811	0.3433	0.373
257.688	0.381	0.3421	0.3712
258.02	0.3809	0.34	0.3709
258.353	0.3815	0.3399	0.3702
258.685	0.3792	0.3416	0.3713
259.017	0.3807	0.3407	0.3703
259.35	0.383	0.3415	0.3739
259.683	0.3815	0.3386	0.3686
260.015	0.3836	0.3398	0.3719
260.348	0.3827	0.3394	0.3717
260.68	0.3848	0.3379	0.3704
261.012	0.3825	0.3404	0.3685
261.345	0.3844	0.3439	0.3724
261.678	0.3826	0.3404	0.3726
262.01	0.3809	0.3382	0.3689
262.342	0.3832	0.3443	0.3736
262.675	0.3792	0.3432	0.3705
263.007	0.3819	0.3401	0.3711
263.34	0.3808	0.341	0.3741
263.673	0.3792	0.342	0.3713
264.005	0.3796	0.3424	0.3697
264.337	0.381	0.3422	0.3719
264.67	0.3845	0.3377	0.3738
265.002	0.3779	0.3388	0.3724
265.335	0.3807	0.3393	0.3717
265.668	0.3811	0.3397	0.3713
266	0.377	0.3403	0.3716
266.332	0.3861	0.3394	0.3715
266.665	0.382	0.3413	0.3718
266.998	0.3799	0.3391	0.3749
267.33	0.3802	0.34	0.3726
267.663	0.3813	0.3391	0.3697
267.995	0.3815	0.3402	0.3696
268.327	0.3822	0.3395	0.3726
268.66	0.3844	0.3399	0.3709
268.993	0.3823	0.3381	0.369
269.325	0.3763	0.3396	0.3717
269.658	0.3806	0.3371	0.3712
269.99	0.3794	0.3382	0.3715
270.322	0.3826	0.3403	0.3726
270.655	0.3794	0.339	0.3734
270.988	0.3785	0.3375	0.371
271.32	0.3775	0.343	0.3746
271.652	0.38	0.341	0.3739
271.985	0.3781	0.3415	0.3683
272.317	0.3795	0.3372	0.3711
272.65	0.3848	0.3399	0.3673
272.983	0.3806	0.3396	0.3717
273.315	0.3793	0.3395	0.3677
273.647	0.3786	0.3388	0.3728
273.98	0.3809	0.3393	0.3719
274.312	0.379	0.3368	0.3705
274.645	0.3798	0.3352	0.3685
274.978	0.3794	0.3391	0.3702
275.31	0.3771	0.3382	0.3716
275.642	0.3835	0.3383	0.3722
275.975	0.3832	0.3418	0.3681
276.308	0.3782	0.3405	0.3708
276.64	0.3813	0.3406	0.3678
276.973	0.3803	0.3407	0.3722
277.305	0.3776	0.338	0.3708
277.637	0.3819	0.3368	0.3705
277.97	0.3786	0.3371	0.3703
278.303	0.3822	0.3419	0.3686
278.635	0.3749	0.3385	0.3677
278.967	0.3789	0.3361	0.3712
279.3	0.3807	0.3387	0.3704
279.632	0.3776	0.3396	0.3688
279.965	0.3814	0.3383	0.3697
280.298	0.3814	0.3366	0.3702
280.63	0.3794	0.3368	0.3683
280.962	0.3793	0.3381	0.3711
281.295	0.3766	0.3376	0.3672
281.627	0.3833	0.3374	0.3703
281.96	0.3792	0.3397	0.3706
282.293	0.3773	0.336	0.3732
282.625	0.3805	0.3403	0.3728
282.957	0.3783	0.3388	0.3718
283.29	0.3782	0.3358	0.3701
283.623	0.3775	0.3367	0.3729
283.955	0.3784	0.3365	0.3742
284.288	0.3787	0.3369	0.3718
284.62	0.3788	0.3412	0.3703
284.952	0.38	0.3369	0.373
285.285	0.375	0.3354	0.3696
285.618	0.3783	0.3375	0.3727
285.95	0.3813	0.3408	0.3713
286.283	0.3768	0.3372	0.3687
286.615	0.378	0.3367	0.3731
286.947	0.3793	0.3337	0.3693
287.28	0.3786	0.3414	0.3722
287.613	0.3789	0.335	0.371
287.945	0.3763	0.3343	0.3686
288.277	0.3804	0.3408	0.3686
288.61	0.3799	0.3406	0.3757
288.942	0.3816	0.3389	0.3681
289.275	0.3781	0.3374	0.3712
289.608	0.3819	0.3393	0.3652
289.94	0.3754	0.3371	0.3693
290.272	0.378	0.3391	0.3717
290.605	0.377	0.3364	0.3682
290.938	0.3788	0.3348	0.3714
291.27	0.38	0.3336	0.3685
291.603	0.3756	0.336	0.3735
291.935	0.3772	0.3387	0.3689
292.267	0.375	0.3371	0.3699
292.6	0.3805	0.3352	0.3677
292.933	0.3803	0.3349	0.3704
293.265	0.3755	0.3388	0.3693
293.598	0.3768	0.3397	0.3694
293.93	0.3762	0.3345	0.3682
294.262	0.377	0.3348	0.3708
294.595	0.3809	0.3385	0.3697
294.928	0.3766	0.3376	0.3737
295.26	0.3798	0.3382	0.3676
295.592	0.38	0.3368	0.3728
295.925	0.3757	0.3403	0.3727
296.257	0.3782	0.3369	0.3708
296.59	0.3792	0.3367	0.3691
296.923	0.377	0.3346	0.3707
297.255	0.3801	0.337	0.3682
297.587	0.3771	0.3387	0.3687
297.92	0.3771	0.3366	0.3708
298.252	0.3752	0.3347	0.3719
298.585	0.3792	0.3387	0.3684
298.918	0.3741	0.3361	0.3716
299.25	0.3795	0.3358	0.3687
299.582	0.3778	0.3376	0.3727
299.915	0.3763	0.3365	0.3666
300.248	0.3756	0.3379	0.3705
300.58	0.378	0.3344	0.3681
300.913	0.3741	0.3362	0.3717
301.245	0.3755	0.3359	0.3706
301.577	0.3766	0.3349	0.3673
301.91	0.3791	0.3343	0.3712
302.243	0.3733	0.3349	0.3736
302.575	0.3753	0.3348	0.3655
302.908	0.3793	0.3365	0.3682
303.24	0.3743	0.3383	0.3747
303.572	0.3752	0.3353	0.3686
303.905	0.3779	0.3383	0.3659
304.238	0.3756	0.3354	0.3676
304.57	0.3762	0.3335	0.3709
304.902	0.3786	0.3379	0.3714
305.235	0.378	0.3366	0.3648
305.567	0.3803	0.3373	0.3731
305.9	0.3751	0.3363	0.3735
306.233	0.3765	0.3344	0.3711
306.565	0.3754	0.3351	0.3703
306.897	0.3791	0.3352	0.3745
307.23	0.3766	0.3361	0.3688
307.562	0.3779	0.3343	0.3681
307.895	0.3754	0.3361	0.3699
308.228	0.376	0.3353	0.3672
308.56	0.376	0.3364	0.3678
308.892	0.3779	0.334	0.3681
309.225	0.3777	0.3356	0.3691
309.558	0.3778	0.3342	0.3682
309.89	0.3799	0.3374	0.3686
310.223	0.3778	0.3334	0.3705
310.555	0.3768	0.3357	0.368
310.887	0.3758	0.3336	0.3703
311.22	0.3799	0.3349	0.3671
311.553	0.3772	0.335	0.3645
311.885	0.3769	0.3383	0.366
312.217	0.373	0.3344	0.3694
312.55	0.3776	0.3327	0.3691
312.882	0.3766	0.3341	0.3685
313.215	0.375	0.3364	0.369
313.548	0.3747	0.3353	0.3634
313.88	0.3779	0.3325	0.3671
314.212	0.3769	0.3332	0.369
314.545	0.3741	0.3348	0.3689
314.877	0.3741	0.335	0.3687
315.21	0.3769	0.3366	0.3669
315.543	0.376	0.3375	0.3672
315.875	0.377	0.3364	0.3697
316.207	0.3771	0.3362	0.369
316.54	0.374	0.3348	0.3685
316.873	0.377	0.3333	0.3675
317.205	0.3756	0.3351	0.3641
317.538	0.373	0.3378	0.3673
317.87	0.3715	0.3328	0.3672
318.202	0.3761	0.3365	0.3683
318.535	0.3736	0.3371	0.3678
318.868	0.3788	0.3371	0.3658
319.2	0.3775	0.3369	0.368
319.533	0.3736	0.3357	0.3675
319.865	0.3763	0.3351	0.366
320.197	0.3769	0.3364	0.3679
320.53	0.3732	0.3349	0.3678
320.863	0.3697	0.3355	0.3672
321.195	0.374	0.335	0.3661
321.527	0.3741	0.3355	0.3694
321.86	0.3779	0.3367	0.365
322.192	0.3768	0.3332	0.3661
322.525	0.3755	0.3313	0.3669
322.858	0.3699	0.3371	0.3692
323.19	0.3747	0.3352	0.3719
323.522	0.3767	0.3344	0.3715
323.855	0.3778	0.3338	0.3683
324.188	0.3747	0.3344	0.3675
324.52	0.3786	0.3362	0.3675
324.853	0.3767	0.3352	0.3694
325.185	0.3786	0.3336	0.3665
325.517	0.3761	0.3361	0.3693
325.85	0.3789	0.3378	0.3706
326.183	0.3738	0.3339	0.3659
326.515	0.3749	0.3328	0.3672
326.848	0.3763	0.3362	0.3679
327.18	0.3747	0.3318	0.3672
327.512	0.3758	0.3366	0.3699
327.845	0.3796	0.3335	0.372
328.178	0.3749	0.3359	0.3664
328.51	0.3749	0.3322	0.3671
328.842	0.3774	0.3315	0.3676
329.175	0.3774	0.3366	0.3659
329.507	0.3761	0.3348	0.3679
329.84	0.375	0.3364	0.3716
330.173	0.3763	0.3309	0.3671
330.505	0.3781	0.3367	0.3678
330.837	0.3755	0.3349	0.3679
331.17	0.3777	0.3356	0.366
331.502	0.3771	0.3356	0.3674
331.835	0.375	0.3348	0.3693
332.168	0.3734	0.332	0.3701
332.5	0.3759	0.3347	0.3682
332.832	0.376	0.3333	0.3662
333.165	0.3733	0.3325	0.3701
333.498	0.3715	0.3344	0.3697
333.83	0.3769	0.335	0.366
334.163	0.374	0.3344	0.3698
334.495	0.3735	0.3321	0.3673
334.827	0.3755	0.3333	0.3652
335.16	0.3744	0.333	0.369
335.493	0.3741	0.333	0.37
335.825	0.3759	0.3318	0.3717
336.158	0.3719	0.3346	0.3704
336.49	0.3767	0.3337	0.3682
336.822	0.3757	0.3347	0.3688
337.155	0.3732	0.3363	0.3667
337.488	0.3766	0.3342	0.3693
337.82	0.3722	0.331	0.3696
338.152	0.377	0.3352	0.3663
338.485	0.3741	0.3309	0.3693
338.817	0.3714	0.3324	0.3673
339.15	0.3719	0.335	0.3665
339.483	0.3784	0.3346	0.3634
339.815	0.3738	0.3332	0.3677
340.147	0.374	0.3355	0.3683
340.48	0.3759	0.3338	0.368
340.812	0.372	0.3317	0.3646
341.145	0.3748	0.3325	0.3701
341.478	0.3734	0.3341	0.3695
341.81	0.3759	0.3341	0.3651
342.142	0.3765	0.3332	0.3633
342.475	0.3722	0.335	0.3655
342.808	0.3769	0.3344	0.3618
343.14	0.376	0.3325	0.3702
343.473	0.3735	0.3321	0.3673
343.805	0.3738	0.3346	0.3676
344.137	0.3744	0.3318	0.3706
344.47	0.3713	0.3324	0.3677
344.803	0.3748	0.3357	0.3713
345.135	0.3718	0.3318	0.3647
345.467	0.3775	0.3342	0.3694
345.8	0.3744	0.3321	0.368
346.132	0.3741	0.3302	0.3702
346.465	0.3694	0.3318	0.3688
346.798	0.3744	0.3315	0.3678
347.13	0.3725	0.3332	0.3706
347.462	0.3769	0.333	0.3674
347.795	0.3747	0.3328	0.3678
348.127	0.3701	0.3323	0.3691
348.46	0.375	0.3324	0.3652
348.793	0.3739	0.3305	0.3682
349.125	0.3753	0.332	0.3645
349.457	0.3752	0.3346	0.3678
349.79	0.3713	0.3336	0.3694
350.123	0.3746	0.3349	0.3683
350.455	0.3732	0.3316	0.3662
350.788	0.3747	0.3331	0.3673
351.12	0.3738	0.3328	0.3705
351.452	0.3734	0.3324	0.3683
351.785	0.3725	0.3317	0.3632
352.118	0.3744	0.3364	0.3671
352.45	0.3755	0.3331	0.3659
352.783	0.3738	0.3318	0.3649
353.115	0.3732	0.3339	0.3665
353.447	0.3758	0.3318	0.3695
353.78	0.3762	0.333	0.3664
354.113	0.3753	0.3317	0.3686
354.445	0.3714	0.331	0.3659
354.777	0.3742	0.3327	0.3677
355.11	0.376	0.3326	0.3678
355.442	0.374	0.3294	0.3622
355.775	0.3734	0.3318	0.3644
356.108	0.3752	0.3341	0.3667
356.44	0.3757	0.3317	0.3695
356.772	0.3702	0.3314	0.3686
357.105	0.3711	0.3333	0.3638
357.438	0.3723	0.3332	0.3689
357.77	0.371	0.332	0.3682
358.103	0.375	0.3332	0.3671
358.435	0.3764	0.3313	0.3687
358.767	0.3724	0.3341	0.3659
359.1	0.3741	0.3305	0.3655
359.433	0.3694	0.3339	0.3708
359.765	0.3718	0.3335	0.365
360.098	0.3738	0.3315	0.3688
360.43	0.3732	0.3312	0.3652
360.762	0.3733	0.3322	0.3656
361.095	0.3721	0.3304	0.3661
361.428	0.3686	0.329	0.3678
361.76	0.3723	0.3322	0.3659
362.092	0.3702	0.3338	0.3692
362.425	0.372	0.3337	0.3668
362.757	0.3705	0.3334	0.3649
363.09	0.3762	0.3308	0.3679
363.423	0.3702	0.3323	0.3677
363.755	0.374	0.3312	0.3659
364.087	0.3756	0.33	0.3677
364.42	0.3728	0.3317	0.3648
364.752	0.3729	0.3325	0.3666
365.085	0.3758	0.333	0.3673
365.418	0.3722	0.3329	0.3635
365.75	0.3722	0.3313	0.3695
366.082	0.3731	0.3309	0.3658
366.415	0.3759	0.3298	0.365
366.748	0.3691	0.3338	0.3639
367.08	0.3738	0.33	0.3644
367.413	0.3741	0.3328	0.3689
367.745	0.3744	0.3305	0.3704
368.077	0.3734	0.332	0.3659
368.41	0.3715	0.3305	0.3667
368.743	0.3723	0.3334	0.3667
369.075	0.3717	0.3303	0.3633
369.408	0.3722	0.3298	0.3651
369.74	0.3728	0.331	0.3654
370.072	0.3758	0.331	0.3656
370.405	0.3722	0.3309	0.3656
370.738	0.3708	0.3339	0.3627
371.07	0.3745	0.3295	0.3629
371.402	0.3715	0.3317	0.3645
371.735	0.3715	0.3285	0.3666
372.067	0.3727	0.3298	0.3689
372.4	0.3749	0.3303	0.3651
372.733	0.3761	0.3292	0.3672
373.065	0.3715	0.3325	0.3608
373.397	0.3736	0.3331	0.363
373.73	0.3735	0.3334	0.3659
374.062	0.3671	0.3288	0.3695
374.395	0.3703	0.3311	0.3636
374.728	0.3732	0.33	0.3635
375.06	0.3712	0.3322	0.3671
375.392	0.3736	0.3326	0.3651
375.725	0.3748	0.3341	0.3655
376.058	0.3731	0.3324	0.3643
376.39	0.3701	0.327	0.3668
376.723	0.3751	0.3307	0.363
377.055	0.3718	0.3269	0.3662
377.387	0.3713	0.3319	0.3666
377.72	0.3749	0.3303	0.3671
378.053	0.3724	0.3312	0.3652
378.385	0.3725	0.3305	0.3654
378.717	0.3724	0.3308	0.3643
379.05	0.3728	0.3329	0.3647
379.382	0.3711	0.3315	0.3645
379.715	0.3715	0.3327	0.368
380.048	0.3744	0.3288	0.3667
380.38	0.3751	0.3332	0.3637
380.712	0.3735	0.3298	0.3656
381.045	0.3725	0.3293	0.3634
381.377	0.3697	0.332	0.3617
381.71	0.3725	0.3276	0.3672
382.043	0.374	0.332	0.3677
382.375	0.3705	0.3322	0.3622
382.707	0.3694	0.3309	0.3682
383.04	0.3739	0.3311	0.3612
383.373	0.3711	0.333	0.3671
383.705	0.3714	0.3349	0.3673
384.038	0.3694	0.3297	0.3636
384.37	0.3718	0.3305	0.3677
384.702	0.3705	0.3302	0.367
385.035	0.3718	0.3284	0.3637
385.368	0.3691	0.3308	0.3649
385.7	0.3726	0.329	0.3666
386.033	0.3719	0.3292	0.3702
386.365	0.3707	0.3307	0.3679
386.697	0.3711	0.3279	0.3653
387.03	0.37	0.3241	0.3633
387.363	0.3715	0.3273	0.3669
387.695	0.3686	0.3297	0.3612
388.027	0.3728	0.3309	0.3682
388.36	0.3719	0.3318	0.3682
388.692	0.3702	0.3304	0.3657
389.025	0.3702	0.3334	0.3608
389.358	0.3711	0.3314	0.3653
389.69	0.3663	0.3309	0.366
390.022	0.3712	0.3322	0.3648
390.355	0.3724	0.3311	0.3646
390.688	0.372	0.3297	0.3651
391.02	0.3711	0.3271	0.3665
391.353	0.3715	0.3318	0.3639
391.685	0.3686	0.3303	0.3644
392.017	0.3724	0.3315	0.3623
392.35	0.3706	0.3295	0.3625
392.683	0.3725	0.331	0.3665
393.015	0.375	0.33	0.3642
393.348	0.368	0.3306	0.3658
393.68	0.3678	0.3281	0.3649
394.012	0.3709	0.3277	0.3686
394.345	0.3758	0.3259	0.3661
394.678	0.371	0.3328	0.3664
395.01	0.3725	0.331	0.3674
395.342	0.3708	0.328	0.3654
395.675	0.3682	0.3267	0.3662
396.007	0.3703	0.3304	0.3616
396.34	0.371	0.3315	0.3645
396.673	0.3735	0.3276	0.3659
397.005	0.366	0.3289	0.3663
397.337	0.3668	0.33	0.364
397.67	0.3704	0.3253	0.3649
398.002	0.3675	0.3291	0.3662
398.335	0.3678	0.3271	0.3671
398.668	0.372	0.3304	0.3614
399	0.3711	0.3292	0.3654
399.332	0.3737	0.3261	0.3657
399.665	0.3692	0.33	0.3641
399.998	0.3717	0.329	0.3647
400.33	0.3704	0.3301	0.3664
400.663	0.3698	0.3279	0.3654
400.995	0.3724	0.3322	0.3676
401.327	0.3717	0.3304	0.3653
401.66	0.3704	0.3315	0.3656
401.993	0.3699	0.3317	0.367
402.325	0.3682	0.33	0.3669
402.658	0.3699	0.3283	0.3622
402.99	0.365	0.3293	0.3629
403.322	0.3673	0.3288	0.3644
403.655	0.3686	0.3275	0.3627
403.988	0.3708	0.3272	0.3665
404.32	0.3711	0.3285	0.3664
404.652	0.369	0.3286	0.3668
404.985	0.3745	0.3303	0.365
405.317	0.3741	0.3294	0.3651
405.65	0.3699	0.3291	0.3649
405.983	0.3665	0.3265	0.3648
406.315	0.3703	0.33	0.3657
406.647	0.3694	0.3297	0.3628
406.98	0.3682	0.3286	0.3683
407.312	0.3717	0.328	0.3624
407.645	0.3683	0.3265	0.365
407.978	0.3724	0.3312	0.3663
408.31	0.3695	0.33	0.3654
408.642	0.3721	0.3289	0.3622
408.975	0.3705	0.3322	0.3653
409.308	0.3668	0.3285	0.3637
409.64	0.3715	0.327	0.3662
409.973	0.3686	0.3304	0.3653
410.305	0.3732	0.3275	0.3662
410.637	0.3696	0.3278	0.366
410.97	0.3705	0.3283	0.3614
411.303	0.3709	0.3296	0.3637
411.635	0.3682	0.3283	0.3638
411.967	0.3737	0.3279	0.3637
412.3	0.3701	0.3267	0.3636
412.632	0.3647	0.3288	0.3678
412.965	0.369	0.3297	0.3636
413.298	0.3699	0.3299	0.3651
413.63	0.3655	0.3296	0.3665
413.962	0.3724	0.3263	0.3646
414.295	0.3702	0.3293	0.3645
414.627	0.3724	0.3299	0.3631
414.96	0.3673	0.3264	0.3681
415.293	0.3704	0.3277	0.3655
415.625	0.3724	0.3252	0.3661
415.957	0.3707	0.329	0.3661
416.29	0.3705	0.3278	0.3658
416.623	0.3718	0.329	0.3659
416.955	0.3675	0.3283	0.3663
417.288	0.3657	0.3277	0.364
417.62	0.3657	0.329	0.3658
417.952	0.3712	0.3265	0.3659
418.285	0.3749	0.3272	0.3651
418.618	0.3681	0.3247	0.3664
418.95	0.3707	0.3275	0.3679
419.283	0.3683	0.3273	0.3653
419.615	0.3676	0.3266	0.3665
419.947	0.3692	0.3271	0.3662
420.28	0.3698	0.3278	0.3605
420.613	0.368	0.3279	0.3624
420.945	0.3716	0.3271	0.3639
421.277	0.3669	0.3286	0.3655
421.61	0.3644	0.328	0.3646
421.942	0.3736	0.3284	0.3643
422.275	0.3707	0.328	0.3636
422.608	0.3712	0.3286	0.3657
422.94	0.3715	0.3269	0.3637
423.272	0.3704	0.3287	0.3662
423.605	0.3721	0.3275	0.3631
423.938	0.368	0.3267	0.3626
424.27	0.3683	0.328	0.3639
424.603	0.3715	0.3274	0.3655
424.935	0.3689	0.3268	0.3652
425.267	0.3713	0.3284	0.3681
425.6	0.3688	0.3301	0.3662
425.933	0.37	0.3263	0.3655
426.265	0.3716	0.3239	0.3667
426.598	0.3687	0.3297	0.3651
426.93	0.3713	0.3257	0.3626
427.262	0.3688	0.3237	0.3648
427.595	0.3691	0.328	0.3641
427.928	0.3685	0.3292	0.363
428.26	0.3672	0.3283	0.3651
428.592	0.366	0.3275	0.3646
428.925	0.3665	0.3255	0.3632
429.257	0.3727	0.3275	0.3632
429.59	0.37	0.3245	0.3669
429.923	0.3701	0.323	0.3659
430.255	0.3696	0.3269	0.369
430.587	0.3712	0.3269	0.3646
430.92	0.3651	0.3249	0.3656
431.252	0.3693	0.3246	0.362
431.585	0.3698	0.3281	0.364
431.918	0.3684	0.3273	0.3644
432.25	0.3671	0.3276	0.3661
432.582	0.3708	0.3256	0.3646
432.915	0.3707	0.3271	0.3632
433.248	0.3707	0.3287	0.3652
433.58	0.37	0.3285	0.3657
433.913	0.3672	0.3246	0.3642
434.245	0.3675	0.3282	0.3669
434.577	0.3707	0.326	0.3623
434.91	0.3683	0.3243	0.3648
435.243	0.3643	0.3273	0.3627
435.575	0.366	0.3267	0.3627
435.908	0.3676	0.3246	0.3646
436.24	0.3706	0.3293	0.3634
436.572	0.371	0.3276	0.3631
436.905	0.3671	0.3268	0.3647
437.238	0.3687	0.3279	0.3661
437.57	0.3679	0.3248	0.3631
437.902	0.369	0.3311	0.3653
438.235	0.3704	0.3298	0.3645
438.567	0.3675	0.3257	0.364
438.9	0.3683	0.3273	0.3657
439.233	0.3678	0.3243	0.364
439.565	0.368	0.3242	0.3649
439.897	0.3686	0.3269	0.366
440.23	0.3655	0.3278	0.3624
440.562	0.3644	0.3283	0.364
440.895	0.3662	0.3248	0.3627
441.228	0.3682	0.3257	0.3656
441.56	0.3675	0.326	0.3613
441.892	0.3637	0.3262	0.3653
442.225	0.3698	0.3274	0.3612
442.558	0.3677	0.3262	0.3665
442.89	0.369	0.3236	0.3629
443.223	0.3685	0.3253	0.3605
443.555	0.3682	0.3288	0.36
443.887	0.3667	0.325	0.364
444.22	0.3661	0.3285	0.3627
444.553	0.365	0.3299	0.3631
444.885	0.3676	0.3255	0.3619
445.217	0.3677	0.3257	0.3599
445.55	0.3677	0.3293	0.3664
445.882	0.366	0.3234	0.3665
446.215	0.3636	0.3304	0.3643
446.548	0.3683	0.3226	0.3628
446.88	0.3663	0.3243	0.3594
447.212	0.3664	0.3261	0.3625
447.545	0.3656	0.3253	0.3637
447.877	0.3699	0.3311	0.3622
448.21	0.3678	0.3292	0.3626
448.543	0.3697	0.3266	0.3624
448.875	0.366	0.328	0.3646
449.207	0.3693	0.3254	0.3646
449.54	0.3697	0.3242	0.3629
449.873	0.3665	0.327	0.362
450.205	0.3648	0.325	0.3631
450.538	0.3673	0.3257	0.3649
450.87	0.3683	0.3283	0.3635
451.202	0.3687	0.3263	0.3639
451.535	0.3726	0.3272	0.3666
451.868	0.3635	0.3287	0.3622
452.2	0.3667	0.3258	0.3604
452.533	0.3671	0.3252	0.362
452.865	0.3663	0.3274	0.3639
453.197	0.3675	0.3254	0.364
453.53	0.3651	0.3249	0.3647
453.863	0.3689	0.3247	0.3637
454.195	0.3671	0.3264	0.3644
454.527	0.3679	0.3254	0.3621
454.86	0.3673	0.3241	0.365
455.192	0.3706	0.3249	0.3631
455.525	0.3697	0.3282	0.3612
455.858	0.3691	0.3285	0.3613
456.19	0.367	0.3251	0.3635
456.522	0.367	0.3266	0.3593
456.855	0.366	0.3257	0.3626
457.188	0.37	0.3283	0.3654
457.52	0.3696	0.3238	0.3631
457.853	0.3689	0.3273	0.3639
458.185	0.3662	0.3249	0.3612
458.517	0.3655	0.3239	0.3634
458.85	0.3682	0.3287	0.3607
459.183	0.3658	0.3271	0.3593
459.515	0.3682	0.3227	0.363
459.848	0.3658	0.3236	0.3629
460.18	0.3665	0.3264	0.3616
460.512	0.3672	0.3264	0.3619
460.845	0.3697	0.323	0.3629
461.178	0.3661	0.3269	0.3636
461.51	0.3677	0.328	0.3616
461.842	0.3657	0.3219	0.3656
462.175	0.3673	0.3273	0.3622
462.507	0.3691	0.325	0.3635
462.84	0.3635	0.3281	0.3633
463.173	0.367	0.3257	0.3643
463.505	0.3668	0.3264	0.3624
463.837	0.3632	0.3293	0.3654
464.17	0.3696	0.3261	0.3617
464.502	0.3684	0.3275	0.361
464.835	0.3673	0.3253	0.3645
465.168	0.3678	0.3236	0.3626
465.5	0.3654	0.3245	0.3631
465.832	0.3693	0.3262	0.3611
466.165	0.367	0.3263	0.3604
466.498	0.3663	0.3256	0.3648
466.83	0.3657	0.3264	0.3611
467.163	0.3665	0.3255	0.365
467.495	0.3663	0.3283	0.3614
467.827	0.368	0.325	0.3651
468.16	0.3642	0.3264	0.3644
468.493	0.3682	0.3264	0.3584
468.825	0.3693	0.3277	0.3615
469.158	0.3667	0.3252	0.3589
469.49	0.3643	0.3261	0.3602
469.822	0.3694	0.3231	0.3624
470.155	0.3634	0.3251	0.3612
470.488	0.3651	0.3261	0.363
470.82	0.3673	0.3255	0.3594
471.152	0.3679	0.3231	0.3637
471.485	0.3665	0.3212	0.3611
471.817	0.3664	0.3242	0.3667
472.15	0.3652	0.3243	0.3631
472.483	0.3656	0.3253	0.3627
472.815	0.3669	0.325	0.3605
473.147	0.365	0.324	0.3638
473.48	0.3667	0.3262	0.3618
473.812	0.367	0.3245	0.3624
474.145	0.365	0.3243	0.3609
474.478	0.3657	0.3274	0.3636
474.81	0.3644	0.3239	0.3628
475.142	0.3656	0.3249	0.3601
475.475	0.3656	0.3231	0.3605
475.808	0.3714	0.3241	0.3594
476.14	0.3663	0.3228	0.3614
476.473	0.3691	0.3248	0.3637
476.805	0.3698	0.3249	0.3647
477.137	0.3663	0.3233	0.3595
477.47	0.3679	0.3235	0.3598
477.803	0.3642	0.3262	0.3566
478.135	0.3666	0.3231	0.3611
478.467	0.3643	0.3234	0.3645
478.8	0.3647	0.3209	0.3621
479.132	0.3642	0.3227	0.3631
479.465	0.3679	0.3226	0.3613
479.798	0.3646	0.324	0.3576
480.13	0.3667	0.3232	0.3593
480.462	0.3631	0.3213	0.3617
480.795	0.3669	0.3239	0.3614
481.127	0.3644	0.3264	0.3614
481.46	0.3628	0.3239	0.3613
481.793	0.3659	0.3268	0.3641
482.125	0.3667	0.3246	0.3635
482.457	0.3661	0.3243	0.3609
482.79	0.3687	0.3226	0.3602
483.123	0.3652	0.3259	0.3611
483.455	0.3679	0.3224	0.3593
483.788	0.365	0.3237	0.3586
484.12	0.3672	0.3248	0.3569
484.452	0.3663	0.3198	0.363
484.785	0.3671	0.3268	0.3623
485.118	0.3675	0.3239	0.363
485.45	0.3627	0.3254	0.3646
485.783	0.3632	0.3198	0.3593
486.115	0.3697	0.3248	0.363
486.447	0.3643	0.3254	0.3621
486.78	0.3632	0.3221	0.3625
487.113	0.3642	0.3222	0.3582
487.445	0.3646	0.3253	0.3634
487.777	0.3621	0.3254	0.3628
488.11	0.3664	0.3233	0.3622
488.442	0.3663	0.3239	0.359
488.775	0.3655	0.3232	0.3617
489.108	0.3644	0.3217	0.3606
489.44	0.3643	0.3241	0.358
489.772	0.3667	0.324	0.3586
490.105	0.3683	0.3235	0.3616
490.438	0.3654	0.3247	0.3656
490.77	0.3637	0.3248	0.3627
491.103	0.362	0.3245	0.362
491.435	0.3632	0.3231	0.3607
491.767	0.3649	0.3245	0.3601
492.1	0.3671	0.3232	0.3602
492.433	0.3631	0.3246	0.3609
492.765	0.3679	0.3231	0.3614
493.098	0.3681	0.3225	0.3567
493.43	0.365	0.326	0.3642
493.762	0.3644	0.3253	0.3619
494.095	0.3657	0.3242	0.3593
494.428	0.367	0.3243	0.3654
494.76	0.3656	0.3221	0.3609
495.092	0.3627	0.3254	0.3596
495.425	0.3697	0.3233	0.3598
495.757	0.3638	0.3274	0.3627
496.09	0.3637	0.3209	0.3633
496.423	0.3652	0.3231	0.3588
496.755	0.3648	0.3251	0.3603
497.087	0.3621	0.321	0.362
497.42	0.3666	0.3226	0.3605
497.752	0.3658	0.3271	0.3609
498.085	0.3676	0.3216	0.3618
498.418	0.3668	0.3215	0.3581
498.75	0.365	0.3223	0.36
499.082	0.3659	0.3239	0.3587
499.415	0.3641	0.3221	0.3612
499.748	0.3653	0.3244	0.3584
500.08	0.3678	0.3264	0.3587
500.413	0.3641	0.3237	0.3602
500.745	0.3612	0.3246	0.362
501.077	0.3663	0.3236	0.3596
501.41	0.364	0.324	0.3595
501.743	0.3649	0.3222	0.3605
502.075	0.366	0.3241	0.3627
502.408	0.3639	0.3228	0.3593
502.74	0.365	0.3266	0.3592
503.072	0.3664	0.3246	0.3617
503.405	0.3656	0.3239	0.3617
503.738	0.3632	0.3253	0.3641
504.07	0.3665	0.3232	0.3632
504.402	0.3618	0.3249	0.3608
504.735	0.3612	0.3221	0.3656
505.067	0.3644	0.3239	0.3596
505.4	0.3603	0.3209	0.3599
505.733	0.3675	0.3238	0.3565
506.065	0.3643	0.3242	0.3602
506.397	0.3678	0.3236	0.3612
506.73	0.3639	0.3231	0.3594
507.062	0.3621	0.3223	0.3578
507.395	0.3632	0.3214	0.3601
507.728	0.3653	0.3211	0.3596
508.06	0.365	0.3238	0.363
508.392	0.3636	0.3258	0.3587
508.725	0.3634	0.3249	0.3593
509.058	0.3639	0.3248	0.3616
509.39	0.3671	0.3231	0.3594
509.723	0.3647	0.3244	0.3607
510.055	0.3648	0.3225	0.3619
510.387	0.3642	0.3221	0.3623
510.72	0.3653	0.3243	0.3575
511.053	0.3683	0.3229	0.3586
511.385	0.3666	0.3207	0.3597
511.717	0.3634	0.3236	0.3542
512.05	0.3652	0.3201	0.3593
512.383	0.3623	0.3214	0.3581
512.715	0.3642	0.3268	0.3636
513.048	0.3665	0.3215	0.3584
513.38	0.3603	0.3215	0.362
513.712	0.3645	0.3184	0.3543
514.045	0.3667	0.3238	0.3583
514.378	0.3676	0.3248	0.3598
514.71	0.3622	0.3215	0.3622
515.043	0.363	0.3212	0.3598
515.375	0.365	0.3231	0.3574
515.707	0.3683	0.3239	0.358
516.04	0.3627	0.3214	0.3578
516.372	0.3656	0.3268	0.3604
516.705	0.3651	0.3243	0.3608
517.038	0.365	0.3223	0.358
517.37	0.3651	0.3224	0.3611
517.702	0.3646	0.3195	0.358
518.035	0.3631	0.3239	0.3614
518.367	0.3639	0.3213	0.3583
518.7	0.3639	0.3195	0.3563
519.033	0.3629	0.322	0.3607
519.365	0.3627	0.3236	0.3581
519.697	0.3633	0.3216	0.3575
520.03	0.3636	0.3214	0.3591
520.362	0.363	0.321	0.358
520.695	0.3651	0.3237	0.3574
521.028	0.3646	0.3232	0.3624
521.36	0.3616	0.3237	0.3639
521.692	0.3631	0.322	0.359
522.025	0.3642	0.3218	0.3578
522.357	0.3646	0.3206	0.3612
522.69	0.3603	0.3223	0.3622
523.023	0.3648	0.3239	0.359
523.355	0.3625	0.3212	0.3616
523.688	0.3646	0.3201	0.3586
524.02	0.3636	0.3229	0.3571
524.352	0.3648	0.3232	0.3591
524.685	0.3633	0.3229	0.3579
525.018	0.3663	0.3188	0.3643
525.35	0.363	0.3247	0.3617
525.683	0.3651	0.3226	0.3543
526.015	0.3598	0.3234	0.3573
526.347	0.3624	0.3205	0.3563
526.68	0.3632	0.3221	0.3611
527.013	0.3625	0.325	0.3616
527.345	0.3663	0.321	0.3602
527.678	0.361	0.3218	0.3593
528.01	0.3617	0.3231	0.3593
528.342	0.3649	0.3239	0.3612
528.675	0.358	0.3182	0.358
529.008	0.361	0.3228	0.357
529.34	0.3614	0.3218	0.3572
529.673	0.3654	0.3216	0.3616
530.005	0.3635	0.3214	0.3609
530.337	0.3613	0.3244	0.3585
530.67	0.3614	0.3219	0.3611
531.003	0.3641	0.3242	0.3606
531.335	0.3687	0.3229	0.3603
531.668	0.3647	0.3196	0.3579
532	0.3611	0.3186	0.3603
532.332	0.3659	0.3228	0.3564
532.665	0.3605	0.3243	0.3594
532.997	0.3625	0.3204	0.3617
533.33	0.3641	0.3217	0.3589
533.663	0.363	0.3202	0.3606
533.995	0.3595	0.3206	0.361
534.327	0.3626	0.3198	0.3589
534.66	0.3618	0.3228	0.3604
534.992	0.3627	0.3229	0.3611
535.325	0.3619	0.3223	0.362
535.658	0.3633	0.3215	0.3587
535.99	0.3592	0.3211	0.361
536.322	0.3608	0.3215	0.355
536.655	0.3605	0.3207	0.3593
536.987	0.3619	0.3217	0.3567
537.32	0.365	0.3216	0.36
537.653	0.3648	0.3209	0.36
537.985	0.3647	0.324	0.3592
538.317	0.3639	0.3191	0.3625
538.65	0.361	0.3202	0.3612
538.982	0.3593	0.3223	0.361
539.315	0.3624	0.3215	0.3572
539.648	0.3617	0.323	0.3578
539.98	0.3624	0.3222	0.3594
540.312	0.3639	0.3183	0.3576
540.645	0.3626	0.32	0.362
540.977	0.3621	0.3226	0.356
541.31	0.361	0.3208	0.3604
541.643	0.3593	0.3242	0.3576
541.975	0.3575	0.3198	0.3598
542.308	0.3636	0.3248	0.3622
542.64	0.3628	0.3202	0.3591
542.972	0.3602	0.3217	0.3603
543.305	0.3623	0.3191	0.3608
543.638	0.3619	0.3217	0.3587
543.97	0.3639	0.3217	0.3584
544.303	0.364	0.3213	0.3607
544.635	0.3606	0.322	0.3585
544.967	0.362	0.3198	0.358
545.3	0.3616	0.3213	0.3596
545.633	0.3607	0.3195	0.3594
545.965	0.3596	0.3204	0.3581
546.298	0.3626	0.3211	0.3563
546.63	0.3629	0.3201	0.3606
546.962	0.3662	0.3211	0.359
547.295	0.3619	0.3182	0.3578
547.628	0.3605	0.3201	0.3567
547.96	0.3625	0.3164	0.3621
548.293	0.361	0.3206	0.3608
548.625	0.3609	0.3217	0.3602
548.957	0.3612	0.3207	0.3577
549.29	0.3613	0.3211	0.36
549.622	0.3626	0.3208	0.3601
549.955	0.3648	0.3213	0.3612
550.288	0.364	0.3205	0.362
550.62	0.3626	0.3217	0.3593
550.952	0.3623	0.3213	0.3585
551.285	0.3604	0.3234	0.3577
551.617	0.3618	0.3201	0.3572
551.95	0.3631	0.3202	0.3604
552.283	0.362	0.3205	0.3607
552.615	0.3607	0.3191	0.3567
552.947	0.3635	0.32	0.3636
553.28	0.3661	0.3233	0.3593
553.612	0.3652	0.3183	0.3598
553.945	0.3598	0.3226	0.3623
554.278	0.3604	0.3206	0.3587
554.61	0.36	0.3232	0.361
554.942	0.36	0.3207	0.3569
555.275	0.359	0.3202	0.3575
555.607	0.3626	0.3205	0.3634
555.94	0.3609	0.32	0.3604
556.273	0.3597	0.318	0.3594
556.605	0.3627	0.3161	0.3605
556.938	0.3582	0.3188	0.363
557.27	0.3663	0.3207	0.3605
557.602	0.3611	0.3206	0.3616
557.935	0.3634	0.3173	0.3577
558.268	0.3624	0.3206	0.3589
558.6	0.3602	0.3179	0.3656
558.933	0.359	0.3205	0.3614
559.265	0.364	0.3238	0.3605
559.597	0.3628	0.3203	0.3612
559.93	0.3624	0.3221	0.3605
560.263	0.3606	0.32	0.3598
560.595	0.3611	0.3185	0.362
560.928	0.3638	0.3202	0.3622
561.26	0.36	0.3181	0.3584
561.592	0.362	0.3175	0.3576
561.925	0.3628	0.3168	0.3586
562.258	0.3612	0.3193	0.3598
562.59	0.3615	0.3198	0.3588
562.923	0.36	0.3205	0.3635
563.255	0.3645	0.3196	0.3608
563.587	0.3605	0.3203	0.3618
563.92	0.3593	0.3206	0.3601
564.253	0.3594	0.3196	0.3603
564.585	0.3583	0.3222	0.3583
564.918	0.3607	0.3192	0.361
565.25	0.3633	0.3183	0.3633
565.582	0.3627	0.3198	0.3618
565.915	0.3624	0.3195	0.3569
566.247	0.3604	0.3202	0.3666
566.58	0.3605	0.3194	0.3597
566.913	0.3641	0.3194	0.3582
567.245	0.3599	0.3209	0.361
567.577	0.3595	0.3232	0.3619
567.91	0.3577	0.3236	0.3606
568.242	0.3594	0.3225	0.3645
568.575	0.3619	0.32	0.3602
568.908	0.3623	0.3204	0.3606
569.24	0.3612	0.318	0.3596
569.572	0.3619	0.3212	0.3586
569.905	0.3606	0.3184	0.3584
570.237	0.36	0.3216	0.3631
570.57	0.3618	0.3209	0.3622
570.903	0.3602	0.3224	0.3589
571.235	0.3609	0.3239	0.3634
571.567	0.3608	0.3226	0.3635
571.9	0.3603	0.3191	0.3633
572.232	0.3608	0.3195	0.3607
572.565	0.3588	0.3217	0.3592
572.898	0.3585	0.319	0.3619
573.23	0.3612	0.3172	0.3596
573.562	0.3629	0.3202	0.3613
573.895	0.362	0.3206	0.3627
574.227	0.3614	0.3194	0.364
574.56	0.3621	0.3162	0.3645
574.893	0.3592	0.3205	0.3605
575.225	0.3605	0.3207	0.3655
575.558	0.3638	0.3176	0.3598
575.89	0.3598	0.3178	0.3616
576.222	0.3615	0.3172	0.3577
576.555	0.3637	0.3177	0.3594
576.888	0.3575	0.3176	0.3632
577.22	0.3621	0.32	0.3595
577.553	0.3616	0.3176	0.3589
577.885	0.3616	0.3171	0.3609
578.217	0.3642	0.3185	0.3618
578.55	0.3629	0.3187	0.3616
578.883	0.3602	0.3191	0.3626
579.215	0.3603	0.3178	0.3616
579.548	0.3606	0.3209	0.3587
579.88	0.3597	0.3219	0.362
580.212	0.357	0.3192	0.3594
580.545	0.3633	0.3174	0.3631
580.878	0.3618	0.3201	0.3634
581.21	0.3597	0.3179	0.3576
581.543	0.3599	0.3202	0.3636
581.875	0.3597	0.3175	0.365
582.207	0.3596	0.3186	0.3642
582.54	0.363	0.3175	0.3577
582.872	0.3579	0.3184	0.3617
583.205	0.3597	0.3182	0.3615
583.538	0.3621	0.3209	0.3606
583.87	0.3631	0.3194	0.3633
584.202	0.3601	0.3174	0.3584
584.535	0.3601	0.3206	0.3636
584.867	0.3634	0.3178	0.3627
585.2	0.3623	0.3223	0.3574
585.533	0.359	0.3194	0.3597
585.865	0.3581	0.3161	0.3613
586.197	0.3603	0.3177	0.3646
586.53	0.36	0.3176	0.3608
586.862	0.3567	0.3184	0.3616
587.195	0.359	0.3186	0.3628
587.528	0.3599	0.3192	0.3624
587.86	0.3627	0.3215	0.3605
588.192	0.3635	0.3231	0.362
588.525	0.3654	0.317	0.366
588.857	0.3581	0.3182	0.3617
589.19	0.3592	0.318	0.3627
589.523	0.3599	0.319	0.3622
589.855	0.3619	0.3216	0.3618
590.188	0.3615	0.3189	0.3629
590.52	0.3564	0.315	0.3619
590.852	0.3613	0.3202	0.3629
591.185	0.3583	0.3152	0.3615
591.518	0.3563	0.318	0.3618
591.85	0.3617	0.3178	0.3617
592.183	0.3616	0.3161	0.361
592.515	0.3595	0.3164	0.3607
592.847	0.3583	0.3169	0.364
593.18	0.3607	0.3168	0.3602
593.513	0.3617	0.3181	0.3646
593.845	0.3573	0.3188	0.3593
594.178	0.3564	0.3178	0.3625
594.51	0.3612	0.315	0.3656
594.842	0.3597	0.3198	0.3581
595.175	0.3594	0.3199	0.362
595.508	0.357	0.3182	0.3604
595.84	0.3614	0.3175	0.3599
596.173	0.3614	0.3161	0.3625
596.505	0.3599	0.3143	0.3629
596.837	0.3586	0.317	0.3584
597.17	0.3605	0.3165	0.3636
597.503	0.3624	0.3205	0.3576
597.835	0.3615	0.3192	0.3625
598.168	0.3592	0.3192	0.3618
598.5	0.3573	0.319	0.3584
598.832	0.3561	0.3189	0.3671
599.165	0.3597	0.3182	0.3583
599.497	0.3592	0.3172	0.3637
599.83	0.3595	0.3182	0.3673
600.163	0.3585	0.3222	0.3618
600.495	0.3593	0.3184	0.3608
600.827	0.3616	0.3162	0.3609
601.16	0.358	0.3176	0.3626
601.492	0.3606	0.3157	0.3602
601.825	0.3599	0.3185	0.3621
602.158	0.3595	0.3192	0.3609
602.49	0.3588	0.3164	0.3657
602.822	0.3599	0.3194	0.3632
603.155	0.3616	0.318	0.3602
603.487	0.3576	0.3169	0.3572
603.82	0.3618	0.3157	0.3625
604.153	0.3603	0.3195	0.3633
604.485	0.3607	0.3199	0.3637
604.817	0.3599	0.3182	0.3625
605.15	0.3606	0.3172	0.3658
605.482	0.3563	0.3201	0.3616
605.815	0.3586	0.3189	0.3616
606.148	0.3567	0.3204	0.3604
606.48	0.3592	0.3195	0.3665
606.812	0.3602	0.3188	0.362
607.145	0.3569	0.3167	0.3638
607.477	0.358	0.3189	0.3608
607.81	0.3625	0.3172	0.3643
608.143	0.3606	0.3194	0.3615
608.475	0.3588	0.3133	0.3631
608.808	0.3619	0.3179	0.3599
609.14	0.3569	0.3178	0.3629
609.472	0.356	0.3188	0.3621
609.805	0.3579	0.32	0.362
610.138	0.3585	0.3161	0.3633
610.47	0.3582	0.3154	0.3643
610.803	0.3632	0.3159	0.3593
611.135	0.3596	0.3167	0.358
611.467	0.3581	0.3187	0.3613
611.8	0.3573	0.3179	0.3575
612.133	0.3554	0.3174	0.3612
612.465	0.3553	0.318	0.3603
612.798	0.3571	0.3213	0.3628
613.13	0.36	0.314	0.3615
613.462	0.3602	0.3171	0.3591
613.795	0.3589	0.3176	0.3615
614.128	0.3583	0.3163	0.3626
614.46	0.3574	0.3175	0.361
614.793	0.3588	0.3165	0.3615
615.125	0.3601	0.3167	0.3588
615.457	0.3588	0.3213	0.3624
615.79	0.3576	0.3167	0.3593
616.122	0.3611	0.3155	0.3605
616.455	0.358	0.3164	0.3604
616.788	0.3597	0.3209	0.3607
617.12	0.359	0.3194	0.3599
617.452	0.3589	0.3184	0.3609
617.785	0.3562	0.3167	0.3619
618.117	0.3572	0.3185	0.358
618.45	0.3595	0.3204	0.3576
618.783	0.3614	0.3183	0.3641
619.115	0.3605	0.3152	0.3616
619.447	0.3586	0.3137	0.3652
619.78	0.3557	0.3152	0.3606
620.112	0.3577	0.3206	0.3639
620.445	0.3576	0.3167	0.3602
620.778	0.3591	0.316	0.3576
621.11	0.3579	0.3172	0.3625
621.442	0.3574	0.3166	0.3642
621.775	0.356	0.3159	0.3618
622.107	0.3533	0.3194	0.3597
622.44	0.3545	0.3194	0.3609
622.773	0.3571	0.3158	0.3622
623.105	0.3602	0.3167	0.3588
623.438	0.3565	0.3186	0.3647
623.77	0.362	0.3154	0.3588
624.102	0.3574	0.3182	0.3601
624.435	0.358	0.3182	0.3619
624.768	0.3638	0.3163	0.3631
625.1	0.3615	0.3175	0.3602
625.433	0.3567	0.3184	0.3604
625.765	0.3579	0.3177	0.3645
626.097	0.3592	0.3179	0.3577
626.43	0.3583	0.3187	0.366
626.763	0.358	0.3166	0.3584
627.095	0.3572	0.3166	0.362
627.428	0.3568	0.3174	0.3597
627.76	0.3615	0.3136	0.3566
628.092	0.3585	0.3163	0.365
628.425	0.3588	0.3151	0.3581
628.758	0.3589	0.3169	0.364
629.09	0.3574	0.3164	0.3611
629.423	0.3579	0.3164	0.36
629.755	0.3613	0.3171	0.3602
630.087	0.3566	0.3174	0.3645
630.42	0.3578	0.3153	0.3621
630.753	0.3564	0.3186	0.3601
631.085	0.3581	0.3156	0.3606
631.418	0.357	0.3157	0.3607
631.75	0.3572	0.3183	0.362
632.082	0.3611	0.3166	0.3559
632.415	0.3603	0.3164	0.3581
632.747	0.3585	0.3167	0.3619
633.08	0.3574	0.3178	0.3619
633.413	0.3592	0.3142	0.3561
633.745	0.3597	0.3126	0.3594
634.077	0.3603	0.3157	0.3592
634.41	0.359	0.3159	0.3614
634.742	0.3601	0.3132	0.3621
635.075	0.354	0.3175	0.358
635.408	0.3566	0.3161	0.3606
635.74	0.3586	0.3196	0.3583
636.072	0.3559	0.3189	0.3619
636.405	0.3562	0.3108	0.3616
636.737	0.3569	0.3166	0.3575
637.07	0.356	0.3171	0.3586
637.403	0.3572	0.3152	0.3546
637.735	0.3527	0.3172	0.3623
638.067	0.3576	0.3178	0.3611
638.4	0.3551	0.3159	0.355
638.732	0.354	0.3133	0.3596
639.065	0.3598	0.3169	0.3577
639.398	0.3573	0.3159	0.3578
639.73	0.3593	0.3144	0.3649
640.062	0.3633	0.3162	0.3566
640.395	0.3552	0.3172	0.3617
640.727	0.3562	0.3173	0.3576
641.06	0.3575	0.3179	0.3573
641.393	0.355	0.3192	0.3601
641.725	0.3575	0.3136	0.357
642.058	0.3585	0.3135	0.3573
642.39	0.3542	0.3151	0.358
642.722	0.3547	0.3147	0.3596
643.055	0.3566	0.3153	0.3609
643.388	0.3563	0.3152	0.3564
643.72	0.3587	0.3143	0.3591
644.053	0.3588	0.3172	0.3604
644.385	0.3562	0.3162	0.359
644.717	0.3572	0.316	0.3588
645.05	0.3559	0.3181	0.3617
645.383	0.3552	0.3168	0.3612
645.715	0.3557	0.3134	0.3606
646.048	0.3562	0.316	0.3601
646.38	0.3587	0.3154	0.3585
646.712	0.3597	0.3165	0.3584
647.045	0.3589	0.3155	0.3603
647.378	0.3589	0.3179	0.363
647.71	0.3577	0.3147	0.3598
648.043	0.3546	0.3153	0.3614
648.375	0.3577	0.3172	0.3592
648.707	0.3562	0.313	0.3568
649.04	0.3583	0.3159	0.362
649.372	0.3565	0.3139	0.3589
649.705	0.3558	0.3149	0.3602
650.038	0.3595	0.3124	0.3587
650.37	0.356	0.3134	0.3596
650.702	0.3559	0.3158	0.3565
651.035	0.3622	0.318	0.3591
651.367	0.357	0.3155	0.3569
651.7	0.3553	0.3112	0.3571
652.033	0.3579	0.3144	0.3607
652.365	0.3577	0.3174	0.3559
652.697	0.3596	0.3152	0.3599
653.03	0.3547	0.3152	0.3536
653.362	0.3571	0.3156	0.3595
653.695	0.3547	0.316	0.3576
654.028	0.3573	0.3146	0.3601
654.36	0.3546	0.3158	0.3555
654.692	0.356	0.3154	0.3564
655.025	0.3571	0.3162	0.3586
655.357	0.3575	0.3152	0.358
655.69	0.3564	0.3163	0.3573
656.023	0.3548	0.3139	0.3572
656.355	0.3575	0.3154	0.3561
656.688	0.3576	0.3141	0.3592
657.02	0.3574	0.3162	0.3599
657.352	0.3592	0.3141	0.3586
657.685	0.3575	0.3115	0.3586
658.018	0.3589	0.3132	0.3561
658.35	0.3557	0.3174	0.3561
658.683	0.3591	0.3189	0.3557
659.015	0.3593	0.313	0.3584
659.347	0.3559	0.313	0.3582
659.68	0.3573	0.3172	0.3619
660.013	0.3553	0.3186	0.363
660.345	0.3577	0.3145	0.3563
660.678	0.3542	0.3155	0.3568
661.01	0.3554	0.3137	0.3555
661.342	0.3566	0.3158	0.3598
661.675	0.3529	0.3146	0.357
662.008	0.3549	0.3114	0.3552
662.34	0.3572	0.3132	0.3555
662.673	0.3529	0.3132	0.3569
663.005	0.3581	0.3152	0.362
663.337	0.3558	0.3155	0.3566
663.67	0.3554	0.3139	0.3539
664.003	0.3571	0.3148	0.357
664.335	0.3541	0.312	0.355
664.668	0.3543	0.3144	0.3564
[truncated: 1,602 more rows]
