# Supplementary material for: Structural basis of Ca2+-dependent activation and lipid transport by a TMEM16 scramblase
Source: eLife. 2019 Jan 16;8:e43229. doi: 10.7554/eLife.43229 (PMC6355197; doi:10.7554/eLife.43229)
Supplement: Source data 2. [file elife-43229-data2.xlsx]

## Sheet: POPE-POPG
Time(s)	afTMEM16 0Ca2+	afTMEM16 +Ca2+	Protoein-Free
0.3325	1.0172	1.0098	0.8456
0.665	1.0226	1.0048	0.8958
0.9975	1.0348	0.9979	1.0705
1.33	1.0235	1.0045	1.1687
1.6625	1.0258	1.0091	1.1761
1.995	1.0241	1.0097	0.9835
2.3275	1.0359	1.0054	1.012
2.66	1.0508	1.0115	0.9675
2.9925	1.039	1.005	0.9065
3.325	1.0233	1.0058	0.9553
3.6575	1.0259	1.0068	0.9899
3.99	1.0438	1.0072	1.0612
4.3225	1.0362	1.0024	1.079
4.655	1.0167	1.0124	1.0617
4.9875	1.0151	1.0041	0.9883
5.32	1.0069	1.003	1.0247
5.6525	1.0193	0.9985	1.0568
5.985	1.0349	1.0025	1.0556
6.3175	1.0421	0.9971	1.0512
6.65	1.0442	0.9974	1.0467
6.9825	1.0309	0.9988	1.0461
7.315	1.0158	0.999	1.0472
7.6475	1.0215	0.9977	1.0319
7.98	1.0306	0.997	1.0315
8.3125	1.0238	0.9996	1.0429
8.645	1.0261	1.0011	1.0352
8.9775	1.0338	1.0038	1.0094
9.31	1.035	1.0003	1.0258
9.6425	1.0343	1.0019	1.0378
9.975	1.0331	1.004	1.0402
10.3075	1.0269	0.9989	1.0315
10.64	1.0265	0.9936	1.0215
10.9725	1.0284	1.0011	1.0302
11.305	1.0287	1.0009	1.0279
11.6375	1.0234	1.0024	1.0131
11.97	1.0134	0.998	1.0321
12.3025	1.0252	1.003	1.0345
12.635	1.0228	1	1.0305
12.9675	1.0228	1.0017	1.0349
13.3	1.0215	1	1.0265
13.6325	1.0229	0.9984	1.0283
13.965	1.019	0.9954	1.0322
14.2975	1.0119	1.003	1.0279
14.63	1.0148	1.0068	1.0225
14.9625	1.0129	0.9984	1.0142
15.295	1.0146	1.0015	1.011
15.6275	1.0138	1.0038	1.0207
15.96	1.0127	0.9999	1.028
16.2925	1.0156	0.9964	1.0281
16.625	1.0131	0.9997	1.028
16.9575	1.0153	1.0017	1.0275
17.29	1.0125	1.0046	1.0295
17.6225	1.0161	0.9981	1.0248
17.955	1.0115	1.0011	1.0256
18.2875	1.0179	0.9991	1.0304
18.62	1.0157	0.9999	1.0235
18.9525	1.0163	1.0038	1.0215
19.285	1.0138	1.0006	1.0266
19.6175	1.0147	1.001	1.0266
19.95	1.0168	0.9998	1.0259
20.2825	1.0182	0.9979	1.0242
20.615	1.0189	1.0053	1.0221
20.9475	1.0164	1.0007	1.015
21.28	1.0173	1.0011	1.0153
21.6125	1.0167	0.9988	1.0101
21.945	1.0154	1.0028	1.0142
22.2775	1.0132	1.0039	1.0179
22.61	1.0106	0.9972	1.0194
22.9425	1.017	0.9982	1.0141
23.275	1.0167	1.0032	1.0113
23.6075	1.0135	1.0022	1.016
23.94	1.0139	1.0006	1.017
24.2725	1.0082	0.9978	1.0257
24.605	1.012	0.9984	1.023
24.9375	1.0148	0.9973	1.0196
25.27	1.0103	1.0014	1.0209
25.6025	1.0126	1	1.0192
25.935	1.0106	1.004	1.0125
26.2675	1.0153	0.9991	1.0107
26.6	1.0086	0.998	1.0208
26.9325	1.0134	0.9968	1.0166
27.265	1.0101	1.0036	1.0156
27.5975	1.0128	0.9976	1.0202
27.93	1.0163	0.9955	1.0184
28.2625	1.0093	1.0026	1.0181
28.595	1.0098	1.0025	1.0181
28.9275	1.0119	1.0005	1.016
29.26	1.0095	1.0016	1.0144
29.5925	1.0116	1.0005	1.0162
29.925	1.0094	1.0014	1.0206
30.2575	1.0077	1.0011	1.0175
30.59	1.0095	0.9997	1.0133
30.9225	1.014	1.0008	1.0137
31.255	1.012	1.0013	1.0118
31.5875	1.0114	0.999	1.0173
31.92	1.0086	1.002	1.0165
32.2525	1.0064	0.9954	1.0134
32.585	1.0106	0.9994	1.0213
32.9175	1.004	1.0017	1.0159
33.25	1.0117	0.996	1.0164
33.5825	1.0105	0.9978	1.012
33.915	1.0127	0.999	1.0171
34.2475	1.0067	1.0018	1.016
34.58	1.0076	0.9975	1.0157
34.9125	1.0051	1.0021	1.0128
35.245	1.0058	1.0019	1.0169
35.5775	1.0037	1.0001	1.0142
35.91	1.0093	1.0013	1.0104
36.2425	1.0102	1.0032	1.0125
36.575	1.0101	0.9958	1.0163
36.9075	1.0085	0.9968	1.0151
37.24	1.0056	1.0037	1.0134
37.5725	1.0071	0.9976	1.014
37.905	1.0049	0.9968	1.017
38.2375	1.0071	1.0037	1.0095
38.57	1.0047	1.0005	1.0175
38.9025	1.0021	0.9996	1.0148
39.235	1.0052	0.9979	1.0129
39.5675	1.0089	0.999	1.0075
39.9	1.0033	0.9979	1.0106
40.2325	1.0078	1.0037	1.0079
40.565	1.0112	0.9979	1.0086
40.8975	1.0059	0.9982	1.0117
41.23	1.0044	1.0018	1.0104
41.5625	1.0074	1	1.0149
41.895	1.0062	1.003	1.0097
42.2275	1.0042	0.9986	1.0087
42.56	1.0078	0.999	1.016
42.8925	1.008	0.9995	1.0118
43.225	1.005	1.0017	1.0088
43.5575	1.0019	1.0006	1.0092
43.89	1.0054	0.9988	1.0085
44.2225	1.0041	0.9992	1.0132
44.555	1.0048	0.9981	1.012
44.8875	1.0074	1.0007	1.0079
45.22	1.0019	1.0045	1.0098
45.5525	1.0059	1.0001	1.0056
45.885	1.0122	0.9986	1.009
46.2175	1.0046	1.0009	1.0123
46.55	1.0053	0.9983	1.0103
46.8825	1.0038	0.995	1.0075
47.215	1.0049	1.0007	1.0077
47.5475	1.0044	0.9956	1.0086
47.88	1.0062	0.9993	1.009
48.2125	0.9991	0.9983	1.0085
48.545	1.0023	1.0001	1.0026
48.8775	1.0065	0.9985	1.0078
49.21	1.0037	0.9971	1.0022
49.5425	1.0064	1.0011	1.0086
49.875	1.008	1.0001	1.0049
50.2075	1.0025	1.0002	1.0077
50.54	1.0068	0.9995	1.0093
50.8725	1.0021	1.0021	1.0092
51.205	1.0033	1.0014	1.0066
51.5375	1.0002	0.9954	1.0048
51.87	1.0024	1.0005	1.0073
52.2025	1.005	0.9968	1.0113
52.535	1.0053	1.0032	1.0075
52.8675	1.0053	1.001	0.9998
53.2	1	1.0021	1.0031
53.5325	1.0038	0.9989	1.0055
53.865	1.0032	1.0011	1.0032
54.1975	1.0051	1.0017	1.0055
54.53	0.9992	1.0023	1.0102
54.8625	1.0059	1.0012	1.0045
55.195	1.0029	0.9981	1.0057
55.5275	1.0049	1.0016	1.0071
55.86	1.0067	0.9981	1.002
56.1925	1.0061	0.9978	1.007
56.525	1.0047	1.0017	1.0101
56.8575	1.0039	1.0005	1.004
57.19	1.0011	1.0003	1.0101
57.5225	1.004	1	1.0089
57.855	1.0065	1.001	1.0055
58.1875	1.0042	0.9989	1.0094
58.52	1.0014	0.9971	0.9998
58.8525	1.0031	0.9982	1.0043
59.185	1.0007	0.9989	1.0044
59.5175	1.0009	1.0001	1.0076
59.85	1.0002	1.0035	1.0036
60.1825	1.007	1.0006	1.0016
60.515	1.0089	0.9976	1.0015
60.8475	1.0024	0.998	1.0016
61.18	0.9997	0.9965	1.0023
61.5125	1.0002	1.0016	1.0051
61.845	0.9964	0.9969	1.0055
62.1775	1.009	0.9989	1.0047
62.51	0.9968	1.0016	1.0024
62.8425	1.0021	1.0009	1.0043
63.175	1.0071	0.9976	1.0068
63.5075	1.006	0.9996	1.004
63.84	1.0019	1.0011	1.0052
64.1725	1	0.9974	1.0037
64.505	1.0024	1.0042	1.0005
64.8375	1.0013	1	1.0001
65.17	1.0056	0.9972	1.0012
65.5025	1.0027	0.9988	1.0063
65.835	1.0048	0.9999	1.0046
66.1675	1.0048	1.0001	1.0026
66.5	1.0072	0.9984	0.9997
66.8325	0.9996	0.9956	1.0031
67.165	0.9993	0.9997	1.0046
67.4975	1.0008	0.9988	1.0026
67.83	1.0028	0.9999	0.9974
68.1625	1.0057	1.0021	0.9947
68.495	1.0004	1.0001	1
68.8275	0.9974	1.0021	1.0053
69.16	0.9974	1.0006	1.0031
69.4925	1.0012	1.0071	1.0046
69.825	1.0035	1.003	1.0034
70.1575	0.9998	0.997	1.0026
70.49	1.0012	0.9976	1.003
70.8225	1.0089	0.9993	1.0013
71.155	1.0002	1.005	0.9996
71.4875	0.9994	1.0018	1.0045
71.82	0.998	0.9994	1.0011
72.1525	1.0014	0.9987	1.001
72.485	1.0024	1.0024	1.0032
72.8175	1.0031	0.9979	0.9973
73.15	1.0015	0.999	1.0046
73.4825	1.0027	0.9997	1.0058
73.815	0.999	0.9959	1.0021
74.1475	1.0033	1.0024	0.9984
74.48	1.0005	0.997	1.0032
74.8125	0.9999	0.9974	0.9988
75.145	0.997	1.0027	1.0042
75.4775	0.9997	1.0032	1.0049
75.81	1.0042	1.0021	1.0027
76.1425	1.0018	0.9963	0.9978
76.475	1.0025	1.0019	1.0099
76.8075	1.0028	1.0002	1.0007
77.14	0.9971	0.9994	0.9999
77.4725	0.9986	1.0013	1.0011
77.805	1.0063	1.0013	1.0012
78.1375	0.9996	1.0007	1
78.47	0.9991	1.0018	0.9973
78.8025	0.9997	1.0002	1.0003
79.135	0.9965	1.0024	0.9987
79.4675	1.0004	1.0018	0.9981
79.8	0.998	1.0018	0.9987
80.1325	1.001	0.9956	0.9952
80.465	1.0022	0.9967	0.9988
80.7975	0.9968	1.0001	0.9965
81.13	0.9978	0.9997	1.0008
81.4625	0.9979	0.9986	0.9983
81.795	1.0004	0.9999	0.9944
82.1275	0.995	1.0033	0.9964
82.46	0.9976	0.9999	0.9991
82.7925	0.9958	1.0019	0.9989
83.125	0.9981	0.9956	0.9978
83.4575	0.998	0.9989	0.9983
83.79	1.0008	0.9982	0.9945
84.1225	0.9995	0.9993	0.9971
84.455	1.0008	0.9994	0.9996
84.7875	0.9969	1.0014	1.0011
85.12	0.9963	0.9974	0.9997
85.4525	1	0.9995	0.9979
85.785	0.9985	0.9983	1.0002
86.1175	0.9992	1.0026	0.9964
86.45	1.0005	0.9995	1.0023
86.7825	0.9982	0.9973	0.9972
87.115	0.9976	1.0006	0.9963
87.4475	1.0007	0.9994	0.9968
87.78	1.0007	1.0014	1.0031
88.1125	1.0018	1.0027	1.0016
88.445	0.9977	0.9985	0.9994
88.7775	0.9978	1.0013	1
89.11	0.999	1.0011	0.999
89.4425	1.0024	1.0011	0.9989
89.775	1.0027	1.0002	0.999
90.1075	1.0025	1.0015	0.9946
90.44	0.9995	1.0038	0.9979
90.7725	1	0.9966	0.9961
91.105	0.9988	1.0014	0.9975
91.4375	1.002	1.0011	0.9979
91.77	1.0006	0.9994	0.9966
92.1025	0.9977	0.9998	1
92.435	0.9981	0.9975	0.9924
92.7675	0.9983	0.9985	0.9991
93.1	1.0013	0.9984	0.9983
93.4325	0.9969	1.0006	1.002
93.765	0.9982	0.9996	0.9955
94.0975	0.9985	0.9995	0.9967
94.43	1.0043	0.9952	0.9972
94.7625	0.9992	1.0037	0.9987
95.095	1.0014	0.9991	0.9931
95.4275	0.9961	0.9956	0.9966
95.76	0.9974	1.0035	0.9994
96.0925	0.9992	1.0005	0.996
96.425	0.9963	0.9942	0.9971
96.7575	1.0036	0.9978	0.9967
97.09	0.9952	1.0012	0.9961
97.4225	0.9954	1.0022	1.0024
97.755	0.9975	0.9985	0.996
98.0875	0.9952	1.0004	0.9985
98.42	0.9986	0.9987	0.9948
98.7525	0.9973	0.9988	0.991
99.085	0.9941	0.9659	0.9787
99.4175	0.9894	0.9878	0.9754
99.75	0.9737	0.9989	0.9837
100.082	0.9727	0.9843	0.9723
100.415	0.954	0.9727	0.9635
100.748	0.9549	0.9807	0.9577
101.08	0.9471	0.9767	0.9559
101.412	0.9217	0.9585	0.948
101.745	0.9174	0.947	0.9299
102.078	0.9043	0.9448	0.9236
102.41	0.8993	0.9399	0.922
102.743	0.8977	0.9241	0.9075
103.075	0.8878	0.9227	0.8951
103.407	0.884	0.9217	0.8908
103.74	0.8715	0.9226	0.8823
104.073	0.8592	0.8991	0.8841
104.405	0.8586	0.8786	0.8762
104.737	0.8541	0.8732	0.8827
105.07	0.8374	0.8785	0.8655
105.403	0.8404	0.8803	0.8559
105.735	0.831	0.8741	0.8504
106.067	0.8222	0.8629	0.8446
106.4	0.8226	0.8479	0.841
106.733	0.8173	0.8358	0.8359
107.065	0.8103	0.8326	0.8312
107.397	0.804	0.8297	0.8327
107.73	0.8044	0.8282	0.824
108.062	0.7916	0.8147	0.8214
108.395	0.7877	0.8079	0.8126
108.728	0.78	0.8102	0.8091
109.06	0.7712	0.8016	0.8039
109.392	0.7671	0.7891	0.8107
109.725	0.765	0.778	0.8125
110.058	0.7588	0.7693	0.7954
110.39	0.7536	0.7628	0.7824
110.722	0.745	0.7613	0.7821
111.055	0.7415	0.7584	0.7756
111.388	0.7407	0.751	0.7735
111.72	0.7344	0.7438	0.7722
112.052	0.7242	0.7364	0.7677
112.385	0.723	0.7358	0.7612
112.718	0.7188	0.7316	0.7601
113.05	0.7164	0.7292	0.7561
113.382	0.7083	0.725	0.7572
113.715	0.7039	0.7192	0.7491
114.047	0.7012	0.7141	0.7451
114.38	0.6982	0.7093	0.7454
114.713	0.6932	0.7014	0.7372
115.045	0.6871	0.6932	0.7368
115.377	0.6857	0.692	0.7317
115.71	0.6817	0.6832	0.7279
116.043	0.6768	0.6767	0.7232
116.375	0.6693	0.672	0.7184
116.707	0.6666	0.6702	0.7174
117.04	0.6639	0.6662	0.7161
117.373	0.6594	0.6596	0.7092
117.705	0.6579	0.6551	0.7101
118.037	0.653	0.6528	0.7023
118.37	0.6464	0.65	0.7042
118.703	0.6442	0.6493	0.7022
119.035	0.6417	0.6399	0.6949
119.368	0.6391	0.637	0.6946
119.7	0.6325	0.6334	0.6926
120.032	0.6277	0.6299	0.6877
120.365	0.6259	0.6245	0.6863
120.698	0.6186	0.6147	0.6823
121.03	0.6174	0.6116	0.6814
121.362	0.6129	0.6079	0.6762
121.695	0.6128	0.6106	0.673
122.028	0.6085	0.5983	0.671
122.36	0.6036	0.597	0.6714
122.692	0.6027	0.5932	0.6669
123.025	0.5975	0.5924	0.6663
123.358	0.5962	0.5878	0.6609
123.69	0.594	0.5843	0.6627
124.022	0.585	0.5824	0.6566
124.355	0.5845	0.5712	0.6537
124.688	0.5844	0.5688	0.6514
125.02	0.5842	0.5651	0.6542
125.353	0.577	0.559	0.6462
125.685	0.5778	0.5586	0.6462
126.017	0.568	0.5569	0.6459
126.35	0.57	0.5497	0.6415
126.683	0.5637	0.5464	0.6375
127.015	0.5601	0.5398	0.6333
127.347	0.5602	0.5392	0.6353
127.68	0.5597	0.5317	0.6314
128.012	0.5504	0.5296	0.6307
128.345	0.5538	0.532	0.6257
128.678	0.5464	0.527	0.6224
129.01	0.5498	0.5248	0.6279
129.343	0.5452	0.5196	0.6246
129.675	0.5423	0.5133	0.6176
130.007	0.5402	0.5066	0.62
130.34	0.5352	0.5051	0.6203
130.673	0.5356	0.4995	0.6155
131.005	0.5314	0.5011	0.6123
131.338	0.5268	0.4995	0.6112
131.67	0.5256	0.4941	0.6086
132.002	0.5233	0.4923	0.6075
132.335	0.5168	0.4844	0.6052
132.667	0.5182	0.4833	0.6062
133	0.5145	0.4781	0.6002
133.333	0.5136	0.4759	0.601
133.665	0.5153	0.4749	0.5969
133.998	0.5115	0.4732	0.5974
134.33	0.5113	0.4706	0.5992
134.662	0.5074	0.465	0.5917
134.995	0.5039	0.4603	0.5949
135.327	0.5021	0.4606	0.5912
135.66	0.4998	0.4558	0.5878
135.993	0.499	0.4544	0.5862
136.325	0.4896	0.4513	0.5871
136.657	0.4899	0.4477	0.5835
136.99	0.4912	0.4445	0.5818
137.322	0.4868	0.443	0.5809
137.655	0.484	0.4378	0.5798
137.988	0.4834	0.4357	0.5782
138.32	0.4836	0.4355	0.5768
138.653	0.4798	0.4325	0.5763
138.985	0.4759	0.4295	0.5751
139.317	0.4778	0.4259	0.5718
139.65	0.476	0.4263	0.574
139.982	0.4746	0.4261	0.5729
140.315	0.4719	0.4231	0.568
140.648	0.4679	0.4185	0.5678
140.98	0.4654	0.4145	0.5632
141.312	0.4644	0.4138	0.5642
141.645	0.4617	0.4098	0.5628
141.977	0.4624	0.4072	0.563
142.31	0.4567	0.4037	0.5612
142.643	0.4564	0.4017	0.564
142.975	0.4543	0.4017	0.5569
143.308	0.4559	0.4009	0.5526
143.64	0.451	0.3947	0.56
143.972	0.4495	0.393	0.558
144.305	0.4489	0.3894	0.5546
144.637	0.4474	0.3894	0.5537
144.97	0.4445	0.3865	0.5523
145.303	0.4444	0.3809	0.5528
145.635	0.4427	0.3802	0.5494
145.968	0.4441	0.3774	0.549
146.3	0.4386	0.3745	0.5466
146.632	0.439	0.3737	0.5478
146.965	0.4347	0.3702	0.5478
147.298	0.432	0.3699	0.5425
147.63	0.4308	0.3676	0.5432
147.963	0.4309	0.3651	0.5427
148.295	0.4294	0.3631	0.5432
148.627	0.429	0.3645	0.5439
148.96	0.4262	0.3607	0.5389
149.292	0.4251	0.355	0.5381
149.625	0.4223	0.3584	0.5387
149.958	0.4239	0.354	0.5389
150.29	0.4201	0.3518	0.5353
150.623	0.4197	0.3497	0.5362
150.955	0.4175	0.3475	0.5359
151.287	0.4211	0.3446	0.5329
151.62	0.417	0.3433	0.5351
151.952	0.4143	0.3433	0.5326
152.285	0.4136	0.3395	0.5299
152.618	0.4111	0.336	0.5317
152.95	0.4112	0.3316	0.5272
153.282	0.4089	0.3326	0.5253
153.615	0.4097	0.3329	0.5279
153.947	0.408	0.3315	0.5269
154.28	0.4066	0.3308	0.5257
154.613	0.4053	0.3289	0.5246
154.945	0.404	0.3224	0.5225
155.278	0.4056	0.3228	0.5202
155.61	0.4017	0.3222	0.5206
155.942	0.4003	0.322	0.5195
156.275	0.3954	0.3173	0.5215
156.607	0.3979	0.3144	0.5181
156.94	0.3958	0.3169	0.5191
157.273	0.3953	0.3147	0.518
157.605	0.3941	0.3103	0.5226
157.938	0.391	0.3106	0.5168
158.27	0.3949	0.3095	0.5169
158.602	0.3917	0.308	0.5202
158.935	0.3893	0.3062	0.5157
159.268	0.3878	0.3038	0.5174
159.6	0.3842	0.3008	0.5158
159.933	0.3851	0.302	0.5135
160.265	0.3854	0.2995	0.5121
160.597	0.3856	0.2982	0.5123
160.93	0.3826	0.2967	0.514
161.262	0.3825	0.2919	0.5124
161.595	0.3798	0.2923	0.5111
161.928	0.3799	0.2912	0.5094
162.26	0.3763	0.2881	0.5096
162.593	0.38	0.287	0.5087
162.925	0.3764	0.2846	0.508
163.257	0.3757	0.2855	0.5091
163.59	0.3749	0.2833	0.5064
163.923	0.3747	0.2832	0.5076
164.255	0.3701	0.2821	0.5121
164.588	0.3718	0.2804	0.505
164.92	0.3707	0.2771	0.5049
165.252	0.3669	0.2746	0.5038
165.585	0.3677	0.2777	0.5049
165.917	0.3688	0.278	0.5015
166.25	0.3679	0.2729	0.506
166.583	0.3645	0.2686	0.5024
166.915	0.3659	0.2688	0.5042
167.248	0.3628	0.2685	0.5008
167.58	0.3651	0.2674	0.5034
167.912	0.3618	0.2639	0.4965
168.245	0.3602	0.2643	0.4991
168.577	0.3619	0.2628	0.5001
168.91	0.3625	0.2615	0.4989
169.243	0.3573	0.2593	0.4966
169.575	0.3572	0.2591	0.4983
169.907	0.3585	0.2561	0.4983
170.24	0.3566	0.2565	0.4981
170.572	0.356	0.255	0.4934
170.905	0.3535	0.2539	0.4967
171.238	0.3545	0.2545	0.4983
171.57	0.3521	0.2509	0.4934
171.903	0.351	0.2506	0.4931
172.235	0.3523	0.2465	0.4919
172.567	0.3476	0.2476	0.4942
172.9	0.3515	0.246	0.4926
173.232	0.3475	0.2463	0.4936
173.565	0.3532	0.2445	0.4931
173.898	0.3482	0.2434	0.4913
174.23	0.3467	0.2439	0.4935
174.562	0.3482	0.2431	0.4917
174.895	0.3448	0.2411	0.4893
175.227	0.3444	0.2409	0.4925
175.56	0.3416	0.2394	0.4907
175.893	0.3407	0.2382	0.4928
176.225	0.3408	0.2343	0.4927
176.558	0.3411	0.2354	0.4882
176.89	0.3406	0.2343	0.4912
177.222	0.3426	0.2328	0.4905
177.555	0.3413	0.2315	0.488
177.887	0.3389	0.2325	0.4922
178.22	0.3392	0.2298	0.4886
178.553	0.3392	0.2282	0.4884
178.885	0.3357	0.227	0.4859
179.218	0.3349	0.2272	0.4885
179.55	0.3342	0.2287	0.4871
179.882	0.3335	0.2232	0.4869
180.215	0.3344	0.2222	0.4866
180.548	0.3351	0.2238	0.4864
180.88	0.3327	0.2203	0.4895
181.213	0.3343	0.2198	0.4864
181.545	0.3315	0.2222	0.4826
181.877	0.3306	0.2209	0.4848
182.21	0.3315	0.22	0.4845
182.542	0.3291	0.2198	0.4835
182.875	0.3312	0.2159	0.4846
183.208	0.3293	0.2152	0.4838
183.54	0.3308	0.2156	0.4843
183.873	0.3284	0.2142	0.4851
184.205	0.3276	0.2135	0.4831
184.537	0.3247	0.2137	0.4827
184.87	0.3251	0.2109	0.4837
185.202	0.3236	0.2109	0.4783
185.535	0.3252	0.2109	0.4875
185.868	0.3234	0.2094	0.481
186.2	0.3224	0.2091	0.4824
186.532	0.3238	0.2061	0.4814
186.865	0.3218	0.2076	0.481
187.197	0.3237	0.2076	0.4798
187.53	0.3194	0.2065	0.4794
187.863	0.321	0.2045	0.4798
188.195	0.3212	0.2052	0.4794
188.528	0.3184	0.2024	0.4817
188.86	0.3189	0.2024	0.477
189.192	0.3189	0.2009	0.4787
189.525	0.3176	0.1992	0.48
189.857	0.3157	0.2014	0.4799
190.19	0.3163	0.1984	0.4772
190.523	0.3173	0.1988	0.4799
190.855	0.3169	0.1962	0.4776
191.188	0.314	0.1975	0.4786
191.52	0.3163	0.1968	0.4787
191.852	0.3139	0.1967	0.4774
192.185	0.3117	0.194	0.4784
192.518	0.3139	0.1919	0.4776
192.85	0.3121	0.1935	0.4785
193.183	0.3102	0.1941	0.4737
193.515	0.3138	0.1916	0.4778
193.847	0.3125	0.1895	0.478
194.18	0.3107	0.1911	0.4787
194.512	0.3122	0.1879	0.4768
194.845	0.3088	0.1896	0.4787
195.178	0.3108	0.1874	0.4746
195.51	0.3105	0.1879	0.4763
195.843	0.3086	0.1874	0.4764
196.175	0.3067	0.1863	0.4752
196.507	0.3092	0.186	0.4747
196.84	0.3078	0.1857	0.479
197.173	0.3083	0.1837	0.475
197.505	0.3062	0.1856	0.4789
197.838	0.3046	0.1837	0.4748
198.17	0.3074	0.1832	0.4717
198.502	0.304	0.1827	0.4782
198.835	0.3022	0.1805	0.4773
199.167	0.303	0.1803	0.4782
199.5	0.3031	0.1798	0.4742
199.833	0.3041	0.1809	0.4754
200.165	0.303	0.1804	0.4707
200.498	0.3025	0.1795	0.476
200.83	0.302	0.1778	0.4746
201.162	0.302	0.1768	0.4762
201.495	0.3002	0.1777	0.4731
201.827	0.3015	0.1769	0.4733
202.16	0.3024	0.1767	0.474
202.493	0.3006	0.1737	0.4717
202.825	0.3027	0.1741	0.4708
203.157	0.2993	0.1746	0.4736
203.49	0.3006	0.1743	0.4733
203.822	0.2977	0.1747	0.4747
204.155	0.3003	0.1727	0.4757
204.488	0.3001	0.1738	0.4755
204.82	0.3004	0.1707	0.4707
205.153	0.297	0.1702	0.4741
205.485	0.2966	0.1698	0.4717
205.817	0.2944	0.1696	0.4691
206.15	0.2972	0.1707	0.47
206.482	0.2971	0.168	0.4726
206.815	0.2941	0.1681	0.4695
207.148	0.2942	0.1674	0.4705
207.48	0.2952	0.1677	0.4699
207.812	0.2941	0.1669	0.4736
208.145	0.2927	0.1662	0.4703
208.477	0.2933	0.1662	0.472
208.81	0.2925	0.1651	0.4703
209.143	0.2935	0.1675	0.4716
209.475	0.2923	0.1647	0.4724
209.808	0.2914	0.1666	0.469
210.14	0.292	0.1633	0.4731
210.472	0.2893	0.1626	0.4715
210.805	0.2914	0.1618	0.4731
211.137	0.2907	0.1636	0.4733
211.47	0.2902	0.1632	0.4729
211.803	0.2886	0.1611	0.472
212.135	0.2912	0.1613	0.4693
212.468	0.2879	0.1625	0.4725
212.8	0.2897	0.1601	0.4729
213.132	0.2877	0.161	0.474
213.465	0.2909	0.159	0.4667
213.798	0.2899	0.1593	0.4715
214.13	0.2885	0.1603	0.4711
214.463	0.2884	0.1594	0.4724
214.795	0.2859	0.1569	0.4702
215.127	0.2859	0.1577	0.4696
215.46	0.2862	0.1581	0.4682
215.792	0.2863	0.1571	0.4691
216.125	0.2881	0.156	0.4693
216.458	0.2855	0.1562	0.4692
216.79	0.2847	0.1562	0.4698
217.123	0.2858	0.1556	0.4679
217.455	0.2849	0.1546	0.4685
217.787	0.2886	0.1537	0.4714
218.12	0.2841	0.1554	0.4699
218.452	0.2848	0.1538	0.4669
218.785	0.2813	0.1546	0.4695
219.118	0.2831	0.1524	0.4693
219.45	0.2816	0.1529	0.4718
219.782	0.2807	0.1532	0.4673
220.115	0.2832	0.1505	0.4672
220.447	0.2813	0.1531	0.4689
220.78	0.2813	0.1522	0.4655
221.113	0.2839	0.1507	0.468
221.445	0.2788	0.1516	0.4661
221.778	0.2822	0.1517	0.4702
222.11	0.2813	0.15	0.4688
222.442	0.2811	0.1503	0.4673
222.775	0.2791	0.1501	0.4672
223.107	0.2807	0.1484	0.4688
223.44	0.2777	0.1489	0.4686
223.773	0.2785	0.1484	0.4667
224.105	0.2816	0.1486	0.4711
224.438	0.2788	0.1477	0.4678
224.77	0.2803	0.1473	0.4687
225.102	0.2774	0.1476	0.4674
225.435	0.2792	0.1473	0.4672
225.768	0.2813	0.1479	0.4685
226.1	0.2766	0.1464	0.4699
226.433	0.278	0.1442	0.4685
226.765	0.2749	0.1464	0.4674
227.097	0.2785	0.1442	0.4668
227.43	0.2772	0.1452	0.4702
227.762	0.2756	0.1447	0.4679
228.095	0.2747	0.1454	0.4675
228.428	0.2763	0.1434	0.4668
228.76	0.2757	0.1436	0.4672
229.093	0.2758	0.1445	0.4686
229.425	0.2763	0.1428	0.4663
229.757	0.2741	0.1442	0.4675
230.09	0.2742	0.1431	0.4675
230.423	0.275	0.1427	0.4703
230.755	0.2739	0.1422	0.4663
231.088	0.2704	0.1432	0.4655
231.42	0.2724	0.1419	0.4674
231.752	0.2732	0.1414	0.4673
232.085	0.2729	0.1417	0.4697
232.417	0.273	0.1408	0.4675
232.75	0.2708	0.141	0.4668
233.083	0.274	0.1408	0.4707
233.415	0.2699	0.1401	0.4702
233.748	0.2708	0.1404	0.4702
234.08	0.2706	0.1402	0.4687
234.412	0.2713	0.1392	0.4675
234.745	0.2724	0.1378	0.4683
235.077	0.2708	0.138	0.4691
235.41	0.27	0.1399	0.4674
235.743	0.2726	0.14	0.4652
236.075	0.2723	0.139	0.4678
236.407	0.2686	0.1397	0.4638
236.74	0.2687	0.1376	0.4688
237.072	0.2687	0.1378	0.4682
237.405	0.2684	0.1373	0.4676
237.738	0.2699	0.1374	0.4676
238.07	0.2702	0.1356	0.4675
238.403	0.273	0.1368	0.469
238.735	0.269	0.1364	0.4699
239.067	0.2693	0.1353	0.4658
239.4	0.2677	0.1373	0.4682
239.732	0.2678	0.1353	0.4681
240.065	0.2677	0.1361	0.4676
240.398	0.2657	0.1343	0.4668
240.73	0.2678	0.1345	0.468
241.062	0.2643	0.1351	0.4637
241.395	0.268	0.1367	0.467
241.727	0.2674	0.1361	0.4671
242.06	0.2675	0.1352	0.4661
242.393	0.2655	0.1345	0.4679
242.725	0.2667	0.1358	0.4672
243.058	0.2653	0.136	0.4676
243.39	0.266	0.1337	0.4677
243.722	0.268	0.1333	0.4653
244.055	0.2649	0.1328	0.4638
244.387	0.2645	0.1329	0.4674
244.72	0.2656	0.1327	0.4673
245.053	0.2656	0.1338	0.4638
245.385	0.266	0.1334	0.468
245.718	0.264	0.1326	0.4694
246.05	0.2656	0.1321	0.4685
246.382	0.2638	0.1323	0.4663
246.715	0.2633	0.1336	0.4672
247.048	0.2636	0.131	0.4677
247.38	0.2629	0.1316	0.4684
247.713	0.2615	0.1299	0.4681
248.045	0.2615	0.1315	0.4661
248.377	0.2642	0.1302	0.4663
248.71	0.2615	0.1313	0.4645
249.042	0.2611	0.1306	0.4655
249.375	0.2618	0.1316	0.4645
249.708	0.2629	0.1296	0.4651
250.04	0.2602	0.1317	0.4686
250.373	0.2603	0.1303	0.4687
250.705	0.2618	0.1285	0.4678
251.037	0.2627	0.1289	0.4664
251.37	0.2609	0.13	0.4666
251.702	0.2607	0.1297	0.466
252.035	0.26	0.1288	0.465
252.368	0.2599	0.1296	0.4645
252.7	0.2612	0.1286	0.4643
253.032	0.2602	0.1311	0.4656
253.365	0.2619	0.1307	0.4615
253.697	0.2602	0.1292	0.4657
254.03	0.2591	0.1294	0.4682
254.363	0.2599	0.1273	0.4651
254.695	0.2599	0.1285	0.4634
255.028	0.2589	0.1285	0.4652
255.36	0.2606	0.1293	0.4678
255.692	0.2599	0.1275	0.4652
256.025	0.2568	0.1274	0.4681
256.358	0.2587	0.1275	0.465
256.69	0.2571	0.1284	0.4669
257.022	0.258	0.128	0.4668
257.355	0.2581	0.1266	0.4654
257.688	0.2572	0.1262	0.4618
258.02	0.2584	0.1287	0.4684
258.353	0.2586	0.1257	0.4651
258.685	0.2569	0.1262	0.466
259.017	0.2561	0.1267	0.4659
259.35	0.2573	0.1269	0.4678
259.683	0.2563	0.1273	0.4642
260.015	0.2586	0.1257	0.4683
260.348	0.2552	0.1262	0.4691
260.68	0.2579	0.1254	0.4636
261.012	0.2553	0.1251	0.4652
261.345	0.2552	0.1246	0.4652
261.678	0.2563	0.1252	0.4676
262.01	0.2554	0.1262	0.4655
262.342	0.2556	0.1237	0.4667
262.675	0.2546	0.1259	0.4682
263.007	0.254	0.1266	0.4649
263.34	0.2566	0.1236	0.4642
263.673	0.257	0.1243	0.4674
264.005	0.2557	0.1253	0.4662
264.337	0.2571	0.1249	0.466
264.67	0.2554	0.1253	0.4651
265.002	0.2566	0.1251	0.4631
265.335	0.2545	0.1238	0.4641
265.668	0.2536	0.1249	0.4647
266	0.2544	0.1244	0.4642
266.332	0.2554	0.1239	0.463
266.665	0.2533	0.1227	0.4652
266.998	0.2544	0.1233	0.4658
267.33	0.2506	0.1235	0.464
267.663	0.2513	0.1229	0.4634
267.995	0.2526	0.1216	0.4649
268.327	0.2523	0.1234	0.4652
268.66	0.2528	0.124	0.4634
268.993	0.2527	0.1228	0.4627
269.325	0.2523	0.1218	0.4625
269.658	0.2514	0.1227	0.4659
269.99	0.2529	0.1225	0.4647
270.322	0.252	0.122	0.4655
270.655	0.2537	0.121	0.4628
270.988	0.2505	0.1224	0.464
271.32	0.25	0.1222	0.4645
271.652	0.2516	0.1222	0.4658
271.985	0.2513	0.122	0.4633
272.317	0.2505	0.1209	0.4662
272.65	0.2518	0.1213	0.4642
272.983	0.251	0.1219	0.4652
273.315	0.2505	0.1205	0.4669
273.647	0.2511	0.1209	0.4644
273.98	0.2517	0.1213	0.463
274.312	0.2498	0.1209	0.4635
274.645	0.2503	0.1214	0.464
274.978	0.2501	0.1208	0.4682
275.31	0.2479	0.1217	0.4629
275.642	0.2514	0.121	0.463
275.975	0.2505	0.1209	0.4646
276.308	0.2493	0.1204	0.4651
276.64	0.2491	0.1216	0.4663
276.973	0.2496	0.1202	0.4679
277.305	0.2513	0.1202	0.467
277.637	0.2459	0.119	0.4663
277.97	0.2482	0.1193	0.4653
278.303	0.2484	0.1194	0.4637
278.635	0.249	0.1195	0.4653
278.967	0.2502	0.1188	0.4624
279.3	0.249	0.1185	0.4638
279.632	0.2479	0.1199	0.4656
279.965	0.2481	0.1178	0.4664
280.298	0.2483	0.1177	0.4652
280.63	0.2477	0.1199	0.4648
280.962	0.2485	0.1181	0.4637
281.295	0.2462	0.1199	0.4646
281.627	0.2468	0.1202	0.4649
281.96	0.2477	0.1183	0.4663
282.293	0.2476	0.1193	0.4639
282.625	0.2474	0.1183	0.464
282.957	0.2487	0.1186	0.4666
283.29	0.2465	0.1178	0.4635
283.623	0.2467	0.1182	0.4651
283.955	0.2466	0.1187	0.4645
284.288	0.2458	0.1187	0.4612
284.62	0.2498	0.1176	0.4637
284.952	0.2456	0.1185	0.4662
285.285	0.2476	0.1174	0.4639
285.618	0.2476	0.1176	0.4636
285.95	0.2465	0.1176	0.4604
286.283	0.2463	0.117	0.4613
286.615	0.2452	0.1167	0.4626
286.947	0.2456	0.1164	0.4607
287.28	0.2463	0.1176	0.4636
287.613	0.2441	0.1173	0.4648
287.945	0.2449	0.1182	0.4643
288.277	0.2471	0.1155	0.4662
288.61	0.2442	0.1178	0.4634
288.942	0.244	0.1169	0.4646
289.275	0.2454	0.118	0.4665
289.608	0.2453	0.1173	0.4667
289.94	0.2453	0.1176	0.462
290.272	0.242	0.1176	0.4613
290.605	0.2459	0.1161	0.4621
290.938	0.2439	0.1168	0.4656
291.27	0.2439	0.1166	0.4613
291.603	0.2428	0.118	0.4639
291.935	0.2442	0.1158	0.4635
292.267	0.2448	0.1161	0.4652
292.6	0.2446	0.1166	0.463
292.933	0.245	0.116	0.465
293.265	0.2431	0.1154	0.4663
293.598	0.2428	0.1169	0.4681
293.93	0.243	0.1156	0.464
294.262	0.2443	0.1151	0.4652
294.595	0.2448	0.1153	0.464
294.928	0.2433	0.1167	0.4647
295.26	0.2413	0.116	0.4639
295.592	0.2434	0.1158	0.4639
295.925	0.2416	0.1166	0.4629
296.257	0.2418	0.1158	0.4629
296.59	0.2442	0.1171	0.464
296.923	0.2404	0.1137	0.4656
297.255	0.243	0.1148	0.4649
297.587	0.2436	0.1154	0.4675
297.92	0.2408	0.1151	0.4619
298.252	0.2438	0.1157	0.463
298.585	0.2423	0.1168	0.4641
298.918	0.2405	0.1156	0.4645
299.25	0.2427	0.1153	0.4637
299.582	0.2405	0.1142	0.4653
299.915	0.24	0.1154	0.4633
300.248	0.2404	0.1141	0.4642
300.58	0.2409	0.1143	0.4627
300.913	0.2389	0.1151	0.4647
301.245	0.2418	0.1145	0.4635
301.577	0.2403	0.1142	0.4626
301.91	0.2397	0.1134	0.4612
302.243	0.2405	0.1153	0.4666
302.575	0.2395	0.1145	0.4638
302.908	0.2397	0.1153	0.4644
303.24	0.2381	0.1139	0.4661
303.572	0.2398	0.1139	0.4643
303.905	0.2404	0.1146	0.4631
304.238	0.2357	0.1145	0.4648
304.57	0.2374	0.1139	0.4646
304.902	0.2395	0.1136	0.4642
305.235	0.2397	0.1133	0.4627
305.567	0.2406	0.1148	0.4644
305.9	0.2364	0.1153	0.4666
306.233	0.238	0.1132	0.4613
306.565	0.2407	0.1136	0.4624
306.897	0.237	0.1148	0.4641
307.23	0.2404	0.113	0.4628
307.562	0.2401	0.1133	0.4637
307.895	0.2382	0.1133	0.4621
308.228	0.2392	0.1133	0.4651
308.56	0.2373	0.1136	0.464
308.892	0.2387	0.1133	0.4643
309.225	0.2365	0.1141	0.4652
309.558	0.2365	0.1133	0.4619
309.89	0.2396	0.1135	0.4644
310.223	0.2375	0.1134	0.4635
310.555	0.2363	0.1133	0.4644
310.887	0.237	0.1136	0.4637
311.22	0.2372	0.1129	0.4648
311.553	0.2391	0.1137	0.4617
311.885	0.2364	0.1112	0.465
312.217	0.2385	0.1126	0.4616
312.55	0.2368	0.1125	0.4636
312.882	0.2377	0.1128	0.4632
313.215	0.2384	0.1126	0.4648
313.548	0.2381	0.1126	0.464
313.88	0.2348	0.1122	0.4646
314.212	0.2362	0.1134	0.4643
314.545	0.2353	0.1137	0.463
314.877	0.2354	0.1114	0.4611
315.21	0.2374	0.1119	0.4615
315.543	0.2365	0.1137	0.4661
315.875	0.2362	0.1127	0.4632
316.207	0.2364	0.1122	0.4657
316.54	0.2368	0.1122	0.4583
316.873	0.2383	0.1119	0.4625
317.205	0.2358	0.1117	0.4624
317.538	0.236	0.1129	0.4626
317.87	0.2342	0.1117	0.4592
318.202	0.2361	0.111	0.4657
318.535	0.2353	0.1123	0.4627
318.868	0.2359	0.112	0.462
319.2	0.2355	0.1121	0.4618
319.533	0.2345	0.1117	0.4595
319.865	0.2349	0.1121	0.4621
320.197	0.2366	0.1109	0.4639
320.53	0.2349	0.1114	0.4646
320.863	0.2339	0.111	0.4617
321.195	0.2336	0.1113	0.4647
321.527	0.2324	0.112	0.4668
321.86	0.2362	0.1129	0.4636
322.192	0.2322	0.1115	0.4621
322.525	0.2334	0.1104	0.467
322.858	0.2346	0.112	0.4613
323.19	0.2347	0.1104	0.4654
323.522	0.2335	0.1106	0.4618
323.855	0.2349	0.1117	0.4621
324.188	0.2331	0.1104	0.4629
324.52	0.2348	0.1114	0.4624
324.853	0.2333	0.1107	0.4605
325.185	0.2321	0.1121	0.4612
325.517	0.2339	0.1108	0.4638
325.85	0.2359	0.1112	0.4656
326.183	0.2329	0.1098	0.4638
326.515	0.2332	0.1106	0.4608
326.848	0.2329	0.1103	0.4629
327.18	0.2319	0.1094	0.4632
327.512	0.2344	0.1102	0.4629
327.845	0.2345	0.1125	0.4624
328.178	0.2329	0.1107	0.4647
328.51	0.2335	0.1096	0.4628
328.842	0.2331	0.1119	0.4631
329.175	0.2318	0.1091	0.4654
329.507	0.2342	0.1094	0.4635
329.84	0.2319	0.11	0.4614
330.173	0.2312	0.1098	0.4619
330.505	0.2322	0.1107	0.4636
330.837	0.2302	0.1103	0.462
331.17	0.2326	0.1089	0.4649
331.502	0.2326	0.1105	0.4636
331.835	0.2326	0.1099	0.4647
332.168	0.2317	0.1098	0.464
332.5	0.2307	0.11	0.4609
332.832	0.2321	0.1102	0.4604
333.165	0.2329	0.1095	0.4624
333.498	0.2321	0.1105	0.4604
333.83	0.2325	0.111	0.4625
334.163	0.2323	0.1104	0.4644
334.495	0.2308	0.1099	0.4645
334.827	0.2305	0.1107	0.4635
335.16	0.2288	0.1088	0.4601
335.493	0.2303	0.1098	0.459
335.825	0.2305	0.1096	0.4625
336.158	0.2298	0.1102	0.467
336.49	0.2306	0.1096	0.4655
336.822	0.231	0.1091	0.4629
337.155	0.2282	0.1086	0.4617
337.488	0.2305	0.1087	0.4647
337.82	0.2304	0.1094	0.4606
338.152	0.2302	0.1094	0.4624
338.485	0.2296	0.1087	0.4622
338.817	0.2276	0.1081	0.4641
339.15	0.2311	0.1104	0.4618
339.483	0.2281	0.1088	0.4626
339.815	0.2316	0.1089	0.4628
340.147	0.2297	0.1073	0.4641
340.48	0.2291	0.1084	0.4602
340.812	0.2287	0.1092	0.4626
341.145	0.2287	0.1084	0.465
341.478	0.2278	0.1085	0.4609
341.81	0.2291	0.1087	0.4641
342.142	0.23	0.108	0.4602
342.475	0.2311	0.1095	0.4605
342.808	0.2298	0.1096	0.4615
343.14	0.2301	0.1083	0.4606
343.473	0.2299	0.1091	0.4621
343.805	0.2288	0.1086	0.4617
344.137	0.2289	0.1083	0.4617
344.47	0.2282	0.1086	0.4622
344.803	0.2301	0.1092	0.4619
345.135	0.2269	0.1082	0.46
345.467	0.2293	0.1082	0.4626
345.8	0.2281	0.108	0.4617
346.132	0.23	0.1078	0.4623
346.465	0.2273	0.107	0.4641
346.798	0.2284	0.1076	0.4598
347.13	0.229	0.1081	0.457
347.462	0.2275	0.1074	0.4643
347.795	0.2276	0.1075	0.4618
348.127	0.2277	0.1082	0.4609
348.46	0.2273	0.1096	0.4602
348.793	0.2264	0.1074	0.4644
349.125	0.2273	0.1088	0.4633
349.457	0.2254	0.1091	0.4629
349.79	0.2259	0.1084	0.4627
350.123	0.2266	0.1079	0.4592
350.455	0.2253	0.1066	0.4638
350.788	0.2282	0.1087	0.4627
351.12	0.2267	0.1076	0.4607
351.452	0.226	0.1074	0.4609
351.785	0.2266	0.1066	0.4644
352.118	0.226	0.1081	0.461
352.45	0.2267	0.1077	0.46
352.783	0.2257	0.1085	0.463
353.115	0.2251	0.1085	0.4641
353.447	0.225	0.1071	0.4622
353.78	0.2263	0.1073	0.4613
354.113	0.2265	0.1066	0.4624
354.445	0.2231	0.1083	0.4619
354.777	0.2255	0.1073	0.466
355.11	0.2253	0.1072	0.4602
355.442	0.2267	0.1084	0.4603
355.775	0.2279	0.1072	0.462
356.108	0.2241	0.1076	0.4598
356.44	0.2275	0.1069	0.4593
356.772	0.2262	0.1067	0.4607
357.105	0.2257	0.1073	0.4621
357.438	0.2269	0.1069	0.4603
357.77	0.2254	0.1068	0.4601
358.103	0.2245	0.1073	0.4616
358.435	0.2245	0.1083	0.4624
358.767	0.2243	0.1083	0.4623
359.1	0.2259	0.1072	0.4605
359.433	0.2235	0.108	0.4589
359.765	0.2246	0.1059	0.4603
360.098	0.2243	0.1073	0.4615
360.43	0.2249	0.1074	0.4607
360.762	0.2252	0.1083	0.463
361.095	0.222	0.107	0.4636
361.428	0.2239	0.1073	0.4618
361.76	0.2248	0.1057	0.4623
362.092	0.2266	0.1068	0.4605
362.425	0.2261	0.1042	0.464
362.757	0.2247	0.1073	0.4604
363.09	0.2213	0.1076	0.4615
363.423	0.2244	0.1068	0.4638
363.755	0.2247	0.1068	0.4616
364.087	0.2217	0.1065	0.4635
364.42	0.2257	0.1068	0.4619
364.752	0.2231	0.106	0.4642
365.085	0.2229	0.1074	0.4605
365.418	0.2223	0.1066	0.46
365.75	0.2238	0.1071	0.4574
366.082	0.2233	0.1065	0.4635
366.415	0.2223	0.1063	0.46
366.748	0.2223	0.1054	0.459
367.08	0.2227	0.1054	0.4606
367.413	0.2239	0.106	0.4637
367.745	0.2221	0.1065	0.4624
368.077	0.225	0.1059	0.4612
368.41	0.2224	0.1059	0.4596
368.743	0.2225	0.1073	0.4594
369.075	0.2243	0.1049	0.4636
369.408	0.2224	0.106	0.4612
369.74	0.2224	0.107	0.4612
370.072	0.2222	0.1052	0.4615
370.405	0.2233	0.1083	0.4618
370.738	0.2215	0.1059	0.4624
371.07	0.2213	0.1058	0.4602
371.402	0.2226	0.1057	0.4644
371.735	0.2221	0.1065	0.4648
372.067	0.2203	0.1053	0.4587
372.4	0.2239	0.1071	0.4614
372.733	0.2211	0.1053	0.4611
373.065	0.2227	0.1074	0.4577
373.397	0.2244	0.1051	0.4624
373.73	0.2225	0.1065	0.4609
374.062	0.2213	0.1057	0.4613
374.395	0.2201	0.106	0.4666
374.728	0.223	0.1054	0.4616
375.06	0.2211	0.1063	0.4617
375.392	0.2207	0.1061	0.4583
375.725	0.2198	0.1066	0.4629
376.058	0.2211	0.1055	0.4623
376.39	0.2218	0.1068	0.4618
376.723	0.2223	0.1056	0.4605
377.055	0.2201	0.1057	0.4636
377.387	0.2205	0.1051	0.4606
377.72	0.2216	0.1044	0.4611
378.053	0.2219	0.1075	0.4593
378.385	0.2208	0.1047	0.4596
378.717	0.2227	0.1055	0.4633
379.05	0.2198	0.1051	0.4635
379.382	0.2207	0.1061	0.4596
379.715	0.2207	0.1046	0.4614
380.048	0.2198	0.1064	0.4601
380.38	0.221	0.105	0.4602
380.712	0.2204	0.1052	0.4598
381.045	0.2188	0.1045	0.4619
381.377	0.2215	0.1038	0.4616
381.71	0.2194	0.1057	0.458
382.043	0.2201	0.1046	0.4609
382.375	0.2214	0.1062	0.4592
382.707	0.2212	0.1042	0.4594
383.04	0.2192	0.1068	0.4627
383.373	0.2205	0.1055	0.4626
383.705	0.2197	0.1055	0.4632
384.038	0.2187	0.1066	0.4613
384.37	0.22	0.1049	0.4587
384.702	0.2191	0.1052	0.4654
385.035	0.22	0.1048	0.4624
385.368	0.2201	0.1049	0.4624
385.7	0.2186	0.1051	0.4617
386.033	0.2202	0.1041	0.4606
386.365	0.2213	0.1052	0.46
386.697	0.2199	0.1065	0.464
387.03	0.2189	0.1061	0.4613
387.363	0.2188	0.1051	0.4604
387.695	0.2184	0.1032	0.4646
388.027	0.2175	0.1062	0.4644
388.36	0.2198	0.1054	0.4627
388.692	0.2207	0.1046	0.4607
389.025	0.22	0.1043	0.4611
389.358	0.2193	0.105	0.4576
389.69	0.2203	0.1056	0.4632
390.022	0.2174	0.1042	0.4634
390.355	0.2194	0.1045	0.4614
390.688	0.219	0.1041	0.4602
391.02	0.2182	0.1044	0.4554
391.353	0.219	0.1045	0.4627
391.685	0.2193	0.1031	0.4611
392.017	0.2185	0.1045	0.4594
392.35	0.2175	0.1044	0.4612
392.683	0.2188	0.1053	0.459
393.015	0.2205	0.1057	0.4613
393.348	0.2171	0.1054	0.4616
393.68	0.2181	0.1045	0.4603
394.012	0.218	0.1043	0.4598
394.345	0.2191	0.104	0.4645
394.678	0.2182	0.1065	0.4584
395.01	0.2181	0.1033	0.4621
395.342	0.2173	0.104	0.4596
395.675	0.2175	0.1044	0.4598
396.007	0.2184	0.1044	0.4632
396.34	0.2155	0.1045	0.4631
396.673	0.2161	0.1051	0.4637
397.005	0.2165	0.1039	0.4661
397.337	0.2187	0.1048	0.461
397.67	0.2167	0.1044	0.4584
398.002	0.2185	0.1044	0.4599
398.335	0.2167	0.1037	0.4616
398.668	0.218	0.1039	0.4611
399	0.2158	0.1046	0.4612
399.332	0.2165	0.1044	0.462
399.665	0.2145	0.105	0.4593
399.998	0.2167	0.1041	0.461
400.33	0.2173	0.1044	0.462
400.663	0.2161	0.104	0.46
400.995	0.2159	0.1047	0.459
401.327	0.2159	0.1032	0.4602
401.66	0.2156	0.1044	0.4623
401.993	0.2185	0.1038	0.4591
402.325	0.2176	0.1039	0.4578
402.658	0.2185	0.1051	0.4581
402.99	0.2173	0.1037	0.4603
403.322	0.2179	0.1031	0.4618
403.655	0.2152	0.1048	0.4597
403.988	0.2151	0.1024	0.4593
404.32	0.216	0.1037	0.4613
404.652	0.215	0.1034	0.4574
404.985	0.2174	0.103	0.4621
405.317	0.2182	0.1042	0.4599
405.65	0.2177	0.1034	0.4609
405.983	0.2153	0.1041	0.4582
406.315	0.2152	0.103	0.4591
406.647	0.2144	0.1046	0.4617
406.98	0.2181	0.1032	0.4602
407.312	0.2185	0.1042	0.4599
407.645	0.2164	0.1044	0.46
407.978	0.215	0.1033	0.4595
408.31	0.216	0.1044	0.4618
408.642	0.2139	0.1031	0.4582
408.975	0.2134	0.1034	0.4597
409.308	0.2152	0.1031	0.4637
409.64	0.2144	0.1034	0.4632
409.973	0.2144	0.1044	0.4636
410.305	0.2162	0.103	0.459
410.637	0.2145	0.1033	0.4596
410.97	0.2165	0.1026	0.4606
411.303	0.2164	0.1031	0.4603
411.635	0.2159	0.1033	0.4616
411.967	0.2127	0.104	0.46
412.3	0.2146	0.1029	0.4606
412.632	0.2159	0.1031	0.4593
412.965	0.2138	0.1034	0.4619
413.298	0.2158	0.1031	0.4606
413.63	0.2143	0.103	0.4622
413.962	0.2143	0.1038	0.4626
414.295	0.2147	0.1021	0.4625
414.627	0.2143	0.1012	0.4607
414.96	0.2143	0.1022	0.4574
415.293	0.2139	0.1029	0.4603
415.625	0.214	0.1042	0.461
415.957	0.2149	0.1039	0.4601
416.29	0.2132	0.1036	0.4574
416.623	0.2129	0.1025	0.4627
416.955	0.2135	0.1043	0.4633
417.288	0.2146	0.1029	0.4592
417.62	0.213	0.103	0.4607
417.952	0.2143	0.103	0.4622
418.285	0.2121	0.1033	0.4593
418.618	0.2157	0.1041	0.4615
418.95	0.2131	0.1041	0.4607
419.283	0.2144	0.1033	0.4607
419.615	0.2143	0.1029	0.4604
419.947	0.2128	0.1036	0.461
420.28	0.2137	0.1023	0.4581
420.613	0.2144	0.1034	0.4573
420.945	0.2133	0.1028	0.4599
421.277	0.2128	0.1039	0.4587
421.61	0.2113	0.1032	0.4618
421.942	0.2139	0.1035	0.4596
422.275	0.2119	0.1032	0.4609
422.608	0.2126	0.1028	0.4602
422.94	0.2132	0.103	0.4606
423.272	0.2125	0.102	0.4631
423.605	0.2139	0.1033	0.4583
423.938	0.2134	0.1021	0.4585
424.27	0.2135	0.1027	0.4578
424.603	0.2148	0.1026	0.457
424.935	0.2134	0.1043	0.4557
425.267	0.2117	0.1036	0.4565
425.6	0.2119	0.1018	0.4608
425.933	0.2122	0.1026	0.4588
426.265	0.213	0.1031	0.4587
426.598	0.211	0.1031	0.4614
426.93	0.2134	0.1009	0.4587
427.262	0.2123	0.1024	0.4611
427.595	0.2118	0.1041	0.4606
427.928	0.2116	0.1028	0.46
428.26	0.2132	0.1037	0.4574
428.592	0.2117	0.102	0.4617
428.925	0.2114	0.1027	0.4602
429.257	0.2136	0.1031	0.4606
429.59	0.2117	0.1032	0.4599
429.923	0.2128	0.1025	0.4593
430.255	0.2115	0.1021	0.4596
430.587	0.2147	0.1023	0.4587
430.92	0.2121	0.1014	0.4619
431.252	0.2111	0.1026	0.4607
431.585	0.2124	0.1014	0.4585
431.918	0.2122	0.1025	0.4616
432.25	0.2113	0.1023	0.4585
432.582	0.2107	0.1025	0.4595
432.915	0.2121	0.1034	0.4618
433.248	0.2121	0.104	0.4573
433.58	0.2119	0.104	0.4547
433.913	0.2126	0.1023	0.4618
434.245	0.2113	0.102	0.4597
434.577	0.2119	0.1041	0.464
434.91	0.2109	0.1018	0.4592
435.243	0.2111	0.1027	0.4611
435.575	0.2111	0.1016	0.4593
435.908	0.2126	0.1019	0.4597
436.24	0.2114	0.1022	0.4608
436.572	0.2123	0.102	0.4581
436.905	0.2113	0.1023	0.46
437.238	0.2112	0.1014	0.4572
437.57	0.211	0.1017	0.4594
437.902	0.2113	0.1017	0.4579
438.235	0.2091	0.1021	0.46
438.567	0.2112	0.1009	0.4595
438.9	0.2103	0.1032	0.4579
439.233	0.2091	0.1016	0.462
439.565	0.2111	0.1024	0.4603
439.897	0.2108	0.1022	0.4583
440.23	0.2102	0.1023	0.4598
440.562	0.2094	0.103	0.4564
440.895	0.2115	0.1021	0.4613
441.228	0.211	0.1025	0.4622
441.56	0.2101	0.1008	0.4601
441.892	0.2097	0.1018	0.46
442.225	0.2102	0.1035	0.4615
442.558	0.2109	0.101	0.4591
442.89	0.2101	0.1027	0.4595
443.223	0.2109	0.1	0.4569
443.555	0.2107	0.1017	0.46
443.887	0.2077	0.102	0.4593
444.22	0.211	0.1018	0.4568
444.553	0.2101	0.1022	0.4615
444.885	0.21	0.102	0.461
445.217	0.2085	0.1028	0.4602
445.55	0.2109	0.1036	0.4588
445.882	0.2094	0.1022	0.4579
446.215	0.2085	0.1016	0.4605
446.548	0.2101	0.1016	0.4574
446.88	0.209	0.1021	0.4583
447.212	0.2072	0.1025	0.4611
447.545	0.211	0.1021	0.4609
447.877	0.2078	0.1029	0.46
448.21	0.2103	0.1023	0.4598
448.543	0.2083	0.1017	0.455
448.875	0.2097	0.1016	0.4574
449.207	0.2097	0.1021	0.4617
449.54	0.2086	0.1013	0.4589
449.873	0.2087	0.1031	0.4614
450.205	0.2093	0.1015	0.4583
450.538	0.2078	0.1026	0.4597
450.87	0.2091	0.1017	0.4584
451.202	0.2095	0.1012	0.4567
451.535	0.2098	0.103	0.4622
451.868	0.2094	0.1028	0.4598
452.2	0.2087	0.1024	0.4607
452.533	0.2093	0.1013	0.4611
452.865	0.2075	0.1008	0.4613
453.197	0.2093	0.1025	0.4575
453.53	0.2073	0.1012	0.4583
453.863	0.2079	0.1001	0.459
454.195	0.2085	0.1006	0.4591
454.527	0.2071	0.1012	0.4574
454.86	0.2086	0.1015	0.4599
455.192	0.2083	0.1017	0.4591
455.525	0.2074	0.1017	0.459
455.858	0.2078	0.1016	0.4614
456.19	0.2058	0.1015	0.4597
456.522	0.2076	0.1018	0.4587
456.855	0.207	0.1015	0.4597
457.188	0.2079	0.1012	0.4605
457.52	0.2078	0.1023	0.4588
457.853	0.2074	0.102	0.4602
458.185	0.2077	0.1006	0.4606
458.517	0.2093	0.1011	0.4602
458.85	0.2071	0.1023	0.4558
459.183	0.2057	0.1008	0.4607
459.515	0.2065	0.1008	0.4577
459.848	0.2089	0.1015	0.4609
460.18	0.2079	0.1011	0.4597
460.512	0.2069	0.1002	0.4594
460.845	0.2091	0.1014	0.4589
461.178	0.208	0.102	0.4595
461.51	0.208	0.102	0.4585
461.842	0.2078	0.1017	0.4597
462.175	0.2058	0.1019	0.4589
462.507	0.2097	0.1003	0.4573
462.84	0.2087	0.1019	0.458
463.173	0.2083	0.1019	0.4588
463.505	0.2072	0.1023	0.4618
463.837	0.2065	0.1017	0.4599
464.17	0.2052	0.0997	0.4617
464.502	0.2083	0.1012	0.4586
464.835	0.2057	0.102	0.4573
465.168	0.2075	0.1018	0.4598
465.5	0.2052	0.1014	0.4554
465.832	0.2072	0.1013	0.4594
466.165	0.207	0.1011	0.4621
466.498	0.2051	0.1	0.4607
466.83	0.205	0.1004	0.4581
467.163	0.2059	0.1003	0.4596
467.495	0.206	0.1008	0.4607
467.827	0.2066	0.1005	0.4576
468.16	0.2061	0.0994	0.4607
468.493	0.2057	0.1014	0.4625
468.825	0.2057	0.1014	0.4583
469.158	0.2066	0.1017	0.4578
469.49	0.2059	0.0999	0.4587
469.822	0.2056	0.1004	0.4581
470.155	0.206	0.1017	0.4599
470.488	0.2061	0.1015	0.4587
470.82	0.2074	0.1005	0.4571
471.152	0.2068	0.101	0.458
471.485	0.2079	0.1009	0.4605
471.817	0.2061	0.101	0.4604
472.15	0.2078	0.1008	0.4571
472.483	0.2037	0.102	0.4567
472.815	0.2058	0.1002	0.457
473.147	0.2031	0.1006	0.4593
473.48	0.206	0.1014	0.4581
473.812	0.2046	0.1003	0.4609
474.145	0.2038	0.1002	0.4567
474.478	0.2059	0.1025	0.4627
474.81	0.2051	0.1008	0.4589
475.142	0.2038	0.1017	0.4568
475.475	0.2053	0.1009	0.4588
475.808	0.205	0.1013	0.4608
476.14	0.2046	0.1005	0.4587
476.473	0.2074	0.1014	0.4597
476.805	0.2054	0.0996	0.46
477.137	0.2036	0.1013	0.4588
477.47	0.2051	0.1017	0.4601
477.803	0.2051	0.1007	0.4575
478.135	0.2043	0.1009	0.4577
478.467	0.2067	0.1005	0.4575
478.8	0.2036	0.0999	0.4599
479.132	0.2045	0.1001	0.4557
479.465	0.2032	0.1009	0.4569
479.798	0.205	0.1005	0.4568
480.13	0.2049	0.1006	0.4599
480.462	0.2049	0.1012	0.4584
480.795	0.2039	0.1	0.4599
481.127	0.204	0.0999	0.4609
481.46	0.205	0.1005	0.4564
481.793	0.2053	0.1016	0.4583
482.125	0.2029	0.1014	0.4597
482.457	0.2044	0.1018	0.4606
482.79	0.203	0.1002	0.4592
483.123	0.2042	0.1011	0.4581
483.455	0.2031	0.1001	0.4548
483.788	0.2049	0.1002	0.4588
484.12	0.2027	0.1007	0.4577
484.452	0.2042	0.1003	0.4571
484.785	0.2059	0.1004	0.4609
485.118	0.2049	0.1005	0.4588
485.45	0.2048	0.0993	0.4563
485.783	0.2049	0.0996	0.4554
486.115	0.2043	0.1017	0.4596
486.447	0.2046	0.0998	0.4573
486.78	0.2031	0.1001	0.459
487.113	0.2036	0.1024	0.4579
487.445	0.2048	0.099	0.4592
487.777	0.2049	0.1002	0.459
488.11	0.203	0.0997	0.459
488.442	0.2015	0.0994	0.4585
488.775	0.2051	0.1009	0.4569
489.108	0.2038	0.0999	0.4601
489.44	0.2035	0.1003	0.4597
489.772	0.2025	0.1007	0.4597
490.105	0.2023	0.1008	0.4596
490.438	0.2048	0.1012	0.4577
490.77	0.202	0.1009	0.4614
491.103	0.2037	0.0993	0.4577
491.435	0.2032	0.1013	0.4584
491.767	0.2019	0.0996	0.4557
492.1	0.2012	0.1003	0.4605
492.433	0.202	0.1001	0.4556
492.765	0.202	0.0998	0.4609
493.098	0.2044	0.1009	0.4578
493.43	0.2012	0.1008	0.4591
493.762	0.2035	0.1013	0.457
494.095	0.2023	0.099	0.4593
494.428	0.2023	0.101	0.4597
494.76	0.2021	0.1014	0.4565
495.092	0.2032	0.1007	0.4606
495.425	0.2017	0.0994	0.4599
495.757	0.205	0.0988	0.458
496.09	0.2028	0.1007	0.4602
496.423	0.204	0.1017	0.4571
496.755	0.2023	0.1009	0.4609
497.087	0.2016	0.1006	0.4578
497.42	0.2002	0.0998	0.4568
497.752	0.2045	0.1008	0.4587
498.085	0.1991	0.1009	0.4595
498.418	0.2024	0.0992	0.46
498.75	0.2018	0.1005	0.4587
499.082	0.2021	0.1007	0.4569
499.415	0.2017	0.1002	0.458
499.748	0.2025	0.1005	0.4567
500.08	0.2019	0.0994	0.4601
500.413	0.2032	0.0997	0.4593
500.745	0.2028	0.0998	0.4568
501.077	0.2037	0.0996	0.4585
501.41	0.2007	0.1003	0.4591
501.743	0.2028	0.1001	0.4579
502.075	0.2031	0.0999	0.4582
502.408	0.2008	0.1001	0.456
502.74	0.2025	0.1004	0.4576
503.072	0.2024	0.1	0.4579
503.405	0.2022	0.0996	0.4606
503.738	0.2029	0.0991	0.4561
504.07	0.2027	0.1008	0.4582
504.402	0.2034	0.0993	0.4535
504.735	0.1997	0.0994	0.4596
505.067	0.202	0.1006	0.4578
505.4	0.202	0.1006	0.4579
505.733	0.2007	0.0991	0.4576
506.065	0.2026	0.0992	0.4603
506.397	0.2025	0.0997	0.4578
506.73	0.2017	0.0995	0.461
507.062	0.2004	0.1006	0.4565
507.395	0.1996	0.0987	0.4626
507.728	0.2007	0.1004	0.4558
508.06	0.2003	0.1006	0.4574
508.392	0.2014	0.0993	0.4562
508.725	0.2009	0.0997	0.458
509.058	0.2024	0.1003	0.4592
509.39	0.1998	0.1008	0.4558
509.723	0.2014	0.1021	0.4551
510.055	0.1997	0.0994	0.4569
510.387	0.2001	0.1	0.4568
510.72	0.1997	0.0987	0.4568
511.053	0.2018	0.0986	0.4593
511.385	0.199	0.0997	0.4616
511.717	0.2015	0.0996	0.458
512.05	0.2009	0.0993	0.4569
512.383	0.2	0.0996	0.4569
512.715	0.1996	0.1021	0.4582
513.048	0.2012	0.0987	0.4553
513.38	0.1993	0.1005	0.4581
513.712	0.1996	0.0994	0.4536
514.045	0.2	0.0988	0.4564
514.378	0.2003	0.0996	0.4553
514.71	0.2024	0.0993	0.4574
515.043	0.2016	0.0993	0.457
515.375	0.2011	0.0996	0.4604
515.707	0.2001	0.0997	0.4561
516.04	0.2003	0.1	0.4569
516.372	0.2003	0.1002	0.4566
516.705	0.1979	0.0998	0.4585
517.038	0.2004	0.1004	0.4581
517.37	0.2003	0.1	0.4538
517.702	0.1984	0.0997	0.457
518.035	0.2005	0.1007	0.4557
518.367	0.2001	0.0998	0.4585
518.7	0.1985	0.0996	0.4593
519.033	0.198	0.0981	0.4545
519.365	0.1994	0.1005	0.4586
519.697	0.1998	0.0984	0.4541
520.03	0.2008	0.0983	0.4591
520.362	0.1992	0.0997	0.4582
520.695	0.1982	0.0986	0.4572
521.028	0.1988	0.0984	0.4578
521.36	0.2016	0.0986	0.4584
521.692	0.1993	0.0986	0.4601
522.025	0.1995	0.0997	0.4603
522.357	0.1995	0.1001	0.458
522.69	0.1999	0.0998	0.4588
523.023	0.1992	0.0995	0.4588
523.355	0.1992	0.0993	0.4579
523.688	0.1993	0.0996	0.4583
524.02	0.1989	0.1005	0.4587
524.352	0.2012	0.1005	0.4578
524.685	0.2007	0.0991	0.4613
525.018	0.1993	0.0997	0.455
525.35	0.1997	0.0985	0.4589
525.683	0.1995	0.0989	0.4594
526.015	0.1985	0.0994	0.4577
526.347	0.1981	0.0998	0.4557
526.68	0.1999	0.0987	0.4581
527.013	0.2	0.0992	0.4549
527.345	0.1994	0.0991	0.4588
527.678	0.2003	0.099	0.456
528.01	0.1965	0.0994	0.4573
528.342	0.2004	0.0976	0.4575
528.675	0.1986	0.1007	0.4569
529.008	0.1986	0.0999	0.4561
529.34	0.1977	0.0992	0.4577
529.673	0.1979	0.0993	0.4557
530.005	0.1975	0.0973	0.4592
530.337	0.1957	0.0989	0.4574
530.67	0.1977	0.0984	0.4557
531.003	0.1984	0.0999	0.4542
531.335	0.1981	0.0993	0.4561
531.668	0.1979	0.0984	0.4598
532	0.1998	0.0991	0.4549
532.332	0.1978	0.0999	0.4566
532.665	0.1999	0.099	0.4577
532.997	0.1987	0.099	0.4575
533.33	0.1971	0.1002	0.4574
533.663	0.1975	0.0996	0.4572
533.995	0.1988	0.0989	0.4602
534.327	0.1962	0.1002	0.4607
534.66	0.201	0.0996	0.4569
534.992	0.1991	0.1001	0.4569
535.325	0.1962	0.0984	0.4582
535.658	0.197	0.0987	0.4586
535.99	0.1985	0.1003	0.4563
536.322	0.1997	0.0995	0.4573
536.655	0.1991	0.1007	0.455
536.987	0.1993	0.0981	0.4578
537.32	0.1993	0.0992	0.4574
537.653	0.1987	0.0995	0.46
537.985	0.1979	0.0979	0.4584
538.317	0.1973	0.0996	0.4572
538.65	0.199	0.0998	0.4566
538.982	0.1978	0.0989	0.4554
539.315	0.1979	0.0985	0.4574
539.648	0.1981	0.0985	0.4589
539.98	0.1971	0.0988	0.4614
540.312	0.1976	0.0994	0.4561
540.645	0.198	0.0983	0.4551
540.977	0.1982	0.0981	0.4572
541.31	0.1965	0.0995	0.4556
541.643	0.1964	0.0991	0.459
541.975	0.1987	0.0989	0.4558
542.308	0.1974	0.1015	0.4579
542.64	0.1973	0.0978	0.4588
542.972	0.1963	0.0989	0.4586
543.305	0.1956	0.0984	0.4566
543.638	0.1977	0.0985	0.4571
543.97	0.1976	0.0985	0.4567
544.303	0.1965	0.1002	0.4553
544.635	0.1968	0.0998	0.4586
544.967	0.1971	0.0989	0.4552
545.3	0.1979	0.0989	0.4579
545.633	0.1974	0.0991	0.458
545.965	0.1957	0.0998	0.4588
546.298	0.1978	0.0995	0.4579
546.63	0.1984	0.099	0.4551
546.962	0.1954	0.0989	0.4544
547.295	0.1998	0.0971	0.4568
547.628	0.1969	0.099	0.4571
547.96	0.198	0.0984	0.4554
548.293	0.1958	0.0991	0.4559
548.625	0.199	0.0998	0.4581
548.957	0.1972	0.0987	0.4562
549.29	0.1984	0.0988	0.4555
549.622	0.1962	0.0984	0.4571
549.955	0.1985	0.0983	0.4568
550.288	0.1984	0.0987	0.4569
550.62	0.1951	0.0993	0.4564
550.952	0.1965	0.0982	0.4582
551.285	0.1975	0.098	0.4563
551.617	0.1943	0.0994	0.4567
551.95	0.1955	0.0983	0.458
552.283	0.1972	0.099	0.459
552.615	0.1961	0.0992	0.4575
552.947	0.1967	0.0989	0.4535
553.28	0.1973	0.099	0.4581
553.612	0.1963	0.1001	0.4558
553.945	0.1971	0.0982	0.4569
554.278	0.1962	0.0996	0.4571
554.61	0.1968	0.0981	0.4534
554.942	0.1977	0.099	0.4588
555.275	0.1952	0.0985	0.4556
555.607	0.1948	0.098	0.4563
555.94	0.1959	0.0969	0.4574
556.273	0.1957	0.0992	0.458
556.605	0.1968	0.0997	0.455
556.938	0.1966	0.0991	0.4563
557.27	0.1949	0.0969	0.4564
557.602	0.1944	0.0972	0.4558
557.935	0.1941	0.0985	0.4548
558.268	0.196	0.0997	0.4544
558.6	0.1965	0.0981	0.4557
558.933	0.1952	0.0993	0.4559
559.265	0.1971	0.0976	0.4541
559.597	0.194	0.0975	0.4555
559.93	0.1965	0.0987	0.4568
560.263	0.1964	0.0986	0.4561
560.595	0.1959	0.0992	0.4549
560.928	0.1948	0.0983	0.4589
561.26	0.197	0.098	0.4587
561.592	0.1954	0.0991	0.4568
561.925	0.1966	0.098	0.456
562.258	0.194	0.0992	0.4552
562.59	0.1953	0.0983	0.4565
562.923	0.1944	0.098	0.4592
563.255	0.1951	0.098	0.4575
563.587	0.1952	0.0972	0.4541
563.92	0.1944	0.0977	0.4563
564.253	0.1967	0.0993	0.4568
564.585	0.1938	0.0986	0.4536
564.918	0.1942	0.0992	0.4582
565.25	0.1953	0.0968	0.4578
565.582	0.1945	0.0994	0.4557
565.915	0.1941	0.0996	0.4584
566.247	0.1953	0.0978	0.4585
566.58	0.1956	0.0984	0.4569
566.913	0.1943	0.0969	0.4564
567.245	0.1942	0.099	0.4579
567.577	0.1953	0.099	0.4563
567.91	0.1953	0.0978	0.457
568.242	0.1951	0.0987	0.4567
568.575	0.1944	0.0979	0.4545
568.908	0.1966	0.0985	0.4585
569.24	0.1948	0.0995	0.4593
569.572	0.193	0.0981	0.4559
569.905	0.1946	0.0979	0.4587
570.237	0.1955	0.0979	0.4561
570.57	0.1946	0.0976	0.4562
570.903	0.1931	0.099	0.458
571.235	0.195	0.0981	0.46
571.567	0.1947	0.0975	0.4573
571.9	0.1942	0.0984	0.4559
572.232	0.1944	0.0986	0.454
572.565	0.1927	0.099	0.4554
572.898	0.1943	0.0993	0.456
573.23	0.194	0.098	0.4563
573.562	0.1943	0.0988	0.4558
573.895	0.1951	0.0984	0.4533
574.227	0.1961	0.0985	0.4539
574.56	0.1947	0.0971	0.4576
574.893	0.195	0.0987	0.4558
575.225	0.1925	0.0983	0.4583
575.558	0.1938	0.098	0.452
575.89	0.1938	0.0984	0.4566
576.222	0.1941	0.0986	0.4577
576.555	0.1952	0.098	0.4549
576.888	0.1957	0.099	0.4563
577.22	0.1941	0.0983	0.4563
577.553	0.1942	0.0982	0.454
577.885	0.1931	0.098	0.4544
578.217	0.194	0.0985	0.4562
578.55	0.1963	0.0974	0.4549
578.883	0.192	0.0995	0.459
579.215	0.193	0.0983	0.4577
579.548	0.1952	0.0995	0.4534
579.88	0.1935	0.0985	0.4547
580.212	0.1942	0.0992	0.4567
580.545	0.1961	0.0978	0.4562
580.878	0.194	0.0991	0.4542
581.21	0.1922	0.0968	0.4593
581.543	0.1924	0.0999	0.455
581.875	0.194	0.0983	0.456
582.207	0.1948	0.0994	0.4551
582.54	0.1939	0.0984	0.4577
582.872	0.1942	0.0985	0.4556
583.205	0.1932	0.0993	0.4568
583.538	0.1948	0.0974	0.4554
583.87	0.193	0.0983	0.4539
584.202	0.1917	0.0981	0.4553
584.535	0.1933	0.0978	0.4562
584.867	0.1944	0.0973	0.4563
585.2	0.1922	0.0988	0.4593
585.533	0.1932	0.099	0.4573
585.865	0.1942	0.0981	0.4567
586.197	0.1931	0.0979	0.4596
586.53	0.1935	0.0991	0.4542
586.862	0.1922	0.0977	0.4568
587.195	0.1919	0.0988	0.4579
587.528	0.1911	0.0972	0.456
587.86	0.1942	0.0974	0.4567
588.192	0.1919	0.0972	0.455
588.525	0.1943	0.0991	0.4549
588.857	0.192	0.0982	0.4523
589.19	0.1919	0.098	0.4551
589.523	0.192	0.0984	0.4559
589.855	0.1922	0.0978	0.4559
590.188	0.1924	0.0971	0.4564
590.52	0.1913	0.0977	0.4582
590.852	0.1923	0.0988	0.4544
591.185	0.1919	0.0988	0.4524
591.518	0.1918	0.0985	0.4564
591.85	0.1927	0.0977	0.4561
592.183	0.1912	0.0968	0.454
592.515	0.1918	0.0966	0.4583
592.847	0.1922	0.0988	0.4574
593.18	0.1924	0.097	0.4558
593.513	0.1925	0.0975	0.4547
593.845	0.1924	0.099	0.4554
594.178	0.192	0.0967	0.4541
594.51	0.1931	0.0987	0.4567
594.842	0.1917	0.0969	0.4554
595.175	0.1926	0.0984	0.4524
595.508	0.1932	0.098	0.4547
595.84	0.1945	0.0984	0.4561
596.173	0.1924	0.0976	0.4555
596.505	0.1935	0.0964	0.454
596.837	0.1908	0.0983	0.4571
597.17	0.194	0.0979	0.4557
597.503	0.1921	0.0978	0.4561
597.835	0.1901	0.0978	0.4564
598.168	0.1929	0.0989	0.4566
598.5	0.1922	0.0983	0.4567
598.832	0.1919	0.0979	0.4547
599.165	0.1931	0.0988	0.453
599.497	0.1916	0.0982	0.4596
599.83	0.1908	0.0986	0.4555
600.163	0.1923	0.0994	0.4582
600.495	0.1921	0.0982	0.4555
600.827	0.1915	0.097	0.453
601.16	0.1888	0.0988	0.4559
601.492	0.192	0.0975	0.4564
601.825	0.1905	0.0985	0.4556
602.158	0.1927	0.0984	0.4551
602.49	0.1897	0.0985	0.4515
602.822	0.1903	0.0991	0.4577
603.155	0.191	0.0987	0.4526
603.487	0.1904	0.0973	0.4545
603.82	0.1908	0.097	0.4551
604.153	0.1908	0.098	0.4558
604.485	0.1908	0.0978	0.4557
604.817	0.1914	0.0968	0.4538
605.15	0.1915	0.0971	0.4572
605.482	0.1893	0.0977	0.458
605.815	0.1919	0.0979	0.4555
606.148	0.1905	0.097	0.4546
606.48	0.1912	0.0981	0.458
606.812	0.1897	0.0986	0.4554
607.145	0.1936	0.098	0.454
607.477	0.1928	0.0991	0.4541
607.81	0.1903	0.0972	0.4569
608.143	0.1899	0.0975	0.4576
608.475	0.1907	0.0974	0.4534
608.808	0.1911	0.0986	0.4544
609.14	0.1919	0.0981	0.4539
609.472	0.1921	0.0982	0.4564
609.805	0.1921	0.0978	0.4569
610.138	0.19	0.0974	0.4548
610.47	0.1923	0.0972	0.4538
610.803	0.1927	0.0967	0.459
611.135	0.1922	0.0975	0.4538
611.467	0.1898	0.0984	0.456
611.8	0.1893	0.0982	0.4563
612.133	0.1919	0.0971	0.4551
612.465	0.1911	0.0982	0.4538
612.798	0.1899	0.0965	0.4563
613.13	0.1907	0.0991	0.4542
613.462	0.1902	0.0968	0.4545
613.795	0.1916	0.0976	0.457
614.128	0.1904	0.0976	0.4549
614.46	0.1916	0.0981	0.4565
614.793	0.19	0.098	0.4543
615.125	0.1915	0.0983	0.4574
615.457	0.1893	0.0975	0.4576
615.79	0.1893	0.096	0.4553
616.122	0.1902	0.0982	0.4554
616.455	0.1891	0.0986	0.4593
616.788	0.1899	0.0965	0.4546
617.12	0.1921	0.0972	0.4579
617.452	0.1898	0.0977	0.4544
617.785	0.1908	0.096	0.4576
618.117	0.1897	0.0988	0.4551
618.45	0.1895	0.097	0.4572
618.783	0.1873	0.0976	0.456
619.115	0.1904	0.0966	0.4568
619.447	0.1892	0.0979	0.4528
619.78	0.1897	0.0972	0.4563
620.112	0.1893	0.0965	0.4577
620.445	0.1873	0.0981	0.4577
620.778	0.188	0.0968	0.4538
621.11	0.1896	0.0977	0.4544
621.442	0.1898	0.0968	0.4567
621.775	0.1892	0.097	0.4558
622.107	0.1893	0.0987	0.4554
622.44	0.1911	0.098	0.4581
622.773	0.1883	0.0973	0.4599
623.105	0.1893	0.0978	0.4552
623.438	0.1915	0.0976	0.4591
623.77	0.1913	0.097	0.4557
624.102	0.1887	0.0977	0.4539
624.435	0.1911	0.0966	0.4538
624.768	0.1878	0.0976	0.4555
625.1	0.1889	0.0984	0.4547
625.433	0.188	0.0972	0.4569
625.765	0.1876	0.0974	0.4538
626.097	0.1881	0.0973	0.4536
626.43	0.1892	0.0984	0.4551
626.763	0.1897	0.097	0.4559
627.095	0.1884	0.0977	0.4543
627.428	0.1896	0.0967	0.4541
627.76	0.1872	0.0985	0.457
628.092	0.189	0.0976	0.4565
628.425	0.1899	0.097	0.4566
628.758	0.1888	0.0963	0.4518
629.09	0.19	0.0987	0.456
629.423	0.1899	0.0986	0.4562
629.755	0.1903	0.0966	0.4564
630.087	0.1888	0.099	0.4567
630.42	0.1883	0.0965	0.4529
630.753	0.1883	0.0976	0.4542
631.085	0.1899	0.0974	0.455
631.418	0.1883	0.0971	0.4518
631.75	0.1889	0.0977	0.4537
632.082	0.1892	0.0983	0.4548
632.415	0.1899	0.0966	0.4538
632.747	0.1897	0.0971	0.4572
633.08	0.1893	0.0966	0.454
633.413	0.1883	0.0967	0.4577
633.745	0.1878	0.097	0.4564
634.077	0.1899	0.0975	0.4563
634.41	0.1887	0.0965	0.454
634.742	0.1881	0.097	0.4544
635.075	0.1907	0.0971	0.4547
635.408	0.1892	0.0979	0.459
635.74	0.1906	0.0967	0.4546
636.072	0.1888	0.0982	0.4577
636.405	0.1879	0.0981	0.4553
636.737	0.1878	0.0968	0.4569
637.07	0.1904	0.0967	0.4561
637.403	0.1888	0.0983	0.4564
637.735	0.1896	0.0965	0.4568
638.067	0.1884	0.0975	0.4578
638.4	0.1879	0.0969	0.4572
638.732	0.1882	0.0964	0.4534
639.065	0.1914	0.0965	0.4548
639.398	0.1885	0.0982	0.4557
639.73	0.1902	0.0982	0.4548
640.062	0.1885	0.098	0.4537
640.395	0.1902	0.0976	0.4518
640.727	0.189	0.0973	0.4563
641.06	0.1892	0.0967	0.4569
641.393	0.1893	0.0965	0.4552
641.725	0.1863	0.0959	0.4548
642.058	0.1892	0.0966	0.4558
642.39	0.1872	0.096	0.4524
642.722	0.1873	0.097	0.4594
643.055	0.1877	0.0974	0.456
643.388	0.1895	0.0985	0.4543
643.72	0.1875	0.0972	0.4517
644.053	0.1901	0.0977	0.4549
644.385	0.1861	0.0961	0.4544
644.717	0.1896	0.0989	0.4544
645.05	0.189	0.0957	0.4584
645.383	0.1895	0.0978	0.455
645.715	0.1871	0.0979	0.4583
646.048	0.1882	0.0959	0.4539
646.38	0.1882	0.0978	0.4555
646.712	0.1861	0.0961	0.4567
647.045	0.1886	0.0969	0.4532
647.378	0.1871	0.0971	0.4553
647.71	0.1874	0.0957	0.4544
648.043	0.1877	0.0966	0.4518
648.375	0.1867	0.0974	0.453
648.707	0.1847	0.0961	0.4554
649.04	0.1884	0.0968	0.4545
649.372	0.1866	0.0973	0.4548
649.705	0.1877	0.0967	0.4535
650.038	0.188	0.0974	0.4563
650.37	0.1903	0.0974	0.4585
650.702	0.1873	0.096	0.4548
651.035	0.1863	0.0972	0.4569
651.367	0.1852	0.0968	0.4556
651.7	0.188	0.096	0.4534
652.033	0.189	0.0974	0.4548
652.365	0.1892	0.097	0.4546
652.697	0.1864	0.0982	0.4561
653.03	0.1886	0.0971	0.4567
653.362	0.1877	0.0964	0.4563
653.695	0.186	0.0956	0.4569
654.028	0.1867	0.0975	0.4578
654.36	0.1891	0.0971	0.4552
654.692	0.1884	0.0975	0.4536
655.025	0.186	0.0978	0.4555
655.357	0.1871	0.0977	0.4541
655.69	0.1862	0.0966	0.4546
656.023	0.1854	0.0971	0.4552
656.355	0.1866	0.0964	0.454
656.688	0.1884	0.097	0.4513
657.02	0.1871	0.0965	0.4561
657.352	0.1871	0.0969	0.4557
657.685	0.187	0.0974	0.4533
658.018	0.1862	0.098	0.4538
658.35	0.1877	0.0964	0.4575
658.683	0.1866	0.0966	0.4553
659.015	0.1866	0.0978	0.4548
659.347	0.1877	0.0972	0.455
659.68	0.1861	0.0964	0.4522
660.013	0.1875	0.097	0.4544
660.345	0.1868	0.0973	0.4539
660.678	0.1868	0.0968	0.4565
661.01	0.1868	0.0975	0.4545
661.342	0.187	0.098	0.4541
661.675	0.1878	0.0966	0.4519
662.008	0.1875	0.0975	0.4549
662.34	0.1853	0.0958	0.4545
662.673	0.185	0.096	0.4556
663.005	0.1875	0.0959	0.457
663.337	0.1859	0.0977	0.4541
663.67	0.1852	0.0965	0.4529
664.003	0.1857	0.0958	0.4536
664.335	0.1842	0.0967	0.4555
664.668	0.1862	0.098	0.454
[truncated: 1,601 more rows]

## Sheet: C241 1%
Time(s)	afTMEM16 0Ca2+	afTMEM16 +Ca2+	Protoein-Free
0.3325	1.0284	1.0356	0.9985
0.665	1.0231	1.0393	0.9791
0.9975	1.017	1.0367	1.0071
1.33	1.0158	1.037	1.0251
1.6625	1.0185	1.0262	1.0212
1.995	1.015	1.0279	1.0203
2.3275	1.0196	1.0234	1.013
2.66	1.0249	1.0257	1.0213
2.9925	1.0278	1.0193	1.0277
3.325	1.0233	1.0287	1.0121
3.6575	1.0271	1.0112	1.0173
3.99	1.0178	1.0233	1.0077
4.3225	1.0052	1.0206	1.012
4.655	1.0192	1.0369	1.002
4.9875	1.0106	1.0316	1.0169
5.32	1.0151	1.0219	1.0177
5.6525	1.0112	1.0215	0.9992
5.985	1.0046	1.0375	1.0092
6.3175	1.0099	1.0374	1.0105
6.65	1.004	1.0179	1.008
6.9825	1.0154	1.0227	1.0106
7.315	1.0133	1.016	1.011
7.6475	1.0147	1.0224	1.0191
7.98	1.0226	1.0275	1.0182
8.3125	1.0153	1.0224	1.0141
8.645	1.0098	1.0137	1.0074
8.9775	1.0143	1.0057	1.0222
9.31	1.0158	1.0163	1.014
9.6425	1.0103	1.0112	1.0043
9.975	1.0135	1.0312	1.0196
10.3075	1.0163	1.015	1.0086
10.64	1.0113	1.0213	1.0084
10.9725	1.0131	1.0194	1.0171
11.305	1.0128	1.0202	1.012
11.6375	1.0091	1.0327	1.014
11.97	1.0143	1.012	1.0028
12.3025	1.0157	1.0117	1.0043
12.635	1.0055	1.0159	1.0066
12.9675	1.0133	1.0203	0.9953
13.3	1.0229	1.0084	1.0073
13.6325	1.0014	1.019	1.0155
13.965	1.0165	1.0135	1.0171
14.2975	1.0128	1.0058	1.0134
14.63	1.0135	1.0278	1.0158
14.9625	1.0042	1.0163	1.0098
15.295	1.0074	1.0099	1.0148
15.6275	1.0211	1.0162	1.0085
15.96	1.0069	1.0197	1.0157
16.2925	1.0098	1.0154	1.0154
16.625	1.0086	1.0188	1.0007
16.9575	1.0191	1.023	1.0052
17.29	1.0026	1.016	1.0038
17.6225	1.0225	1.0142	1.0167
17.955	1.0062	1.0072	1.0098
18.2875	1.0169	1.0096	1.0163
18.62	1.0094	1.0105	1.0044
18.9525	1.0067	1.0102	1.0096
19.285	1.001	1.0145	1.0106
19.6175	1.0033	1.0094	1.0038
19.95	1.0142	1.012	1.0059
20.2825	1.0014	1.0131	1.0166
20.615	1.0124	1.0103	1.0129
20.9475	1.0124	1.0054	1.011
21.28	1.0048	1.0105	1.0036
21.6125	1.0061	1.0159	1.0137
21.945	1.0188	1.0077	1.0037
22.2775	1.0085	1.0071	1.0068
22.61	1.0192	1.0147	1.0151
22.9425	1.0068	1.009	1.0263
23.275	1.017	1.0149	1.0123
23.6075	1.0144	1.0229	1.0129
23.94	0.9991	1.0063	1.0015
24.2725	1.0098	1.0215	1.0011
24.605	1.0108	1.014	1.0204
24.9375	1.0083	1.007	1.0028
25.27	1.0003	1.0178	1.0076
25.6025	1.0115	1.0203	0.9958
25.935	1.0105	1.0007	0.9947
26.2675	1.0017	1.0165	1.0095
26.6	1.0138	1.0077	1.0093
26.9325	1.0038	1.0094	1.0103
27.265	1.0123	1.0177	1.0044
27.5975	1.0044	1.0023	1.0124
27.93	1.0012	1.0223	1.0093
28.2625	0.9994	1.011	1.0058
28.595	1.0019	1.0056	1.0166
28.9275	0.998	1.009	1.0064
29.26	1.0104	1.0098	1.0131
29.5925	1.0123	1.0207	1.0088
29.925	1.0169	1.0056	1.0005
30.2575	1.0018	1.0159	1.0148
30.59	1.0132	0.9996	1.0099
30.9225	1.0089	1.0183	1.003
31.255	1.0106	1.0014	1.0027
31.5875	1.0084	1.0051	1.007
31.92	1.0069	1.0213	1.0023
32.2525	1.0148	1.0061	1.0003
32.585	1.0137	1.0132	1.0001
32.9175	1.0029	1.0053	1.0121
33.25	1.0016	1.0059	1.0077
33.5825	1.0085	1.0192	1.0089
33.915	1.011	1.0074	1.0102
34.2475	1.0077	1.0181	1.0014
34.58	1.0116	1.0094	1.0134
34.9125	1.0162	1.0109	0.9981
35.245	1.0061	1.0027	0.9923
35.5775	0.9919	1.0205	1.0036
35.91	1.0052	1.0157	1.0131
36.2425	1.0068	1.0103	1.0092
36.575	1.0015	1.0008	1.0076
36.9075	1.006	1.0034	1.0106
37.24	1.0119	1.0152	0.998
37.5725	1.0055	1.0074	1.0069
37.905	1.0095	1.0057	1.0113
38.2375	1.0101	1.0057	1.0004
38.57	1.0035	0.9947	0.991
38.9025	1.0147	1.0052	0.9985
39.235	1.0039	1.0056	1.0135
39.5675	1.007	1.0061	1.0074
39.9	0.9992	1.0128	1.0053
40.2325	1.0117	1.0035	0.9949
40.565	1.0036	1.0015	1.0105
40.8975	1.0068	1.0092	0.9955
41.23	1.0065	1.0018	1.0071
41.5625	1.0124	1.0058	0.999
41.895	1.0113	1.0066	1.0062
42.2275	1.0084	1.0017	0.999
42.56	0.9994	1.0041	0.9966
42.8925	0.9991	1.0022	1.0154
43.225	1.0016	1.0062	1.0072
43.5575	0.9891	1.013	1.0035
43.89	1.0044	1.0077	1.0029
44.2225	0.9937	0.9915	1.0095
44.555	1.0113	0.9981	1.0052
44.8875	1.0077	1.0054	1.0108
45.22	1.0083	1.0065	0.9889
45.5525	0.9998	0.999	0.9833
45.885	1.005	1.0075	0.994
46.2175	0.9977	1.011	1.0037
46.55	0.9935	1.0216	1.0171
46.8825	1.0097	1.0093	1.0138
47.215	1.0178	1.0079	1.0119
47.5475	1.0051	1.0121	0.9956
47.88	1.0025	1.0078	0.9998
48.2125	0.9983	1.0044	1.0111
48.545	1.0032	0.9984	1.0105
48.8775	1.0045	0.9979	1.0079
49.21	1.0023	1.0012	0.9925
49.5425	1.0044	1.0008	1.003
49.875	1.0081	1.001	1.0094
50.2075	1.0005	1.0026	1.0065
50.54	0.991	0.9984	1.0028
50.8725	1.0008	1.0029	0.9996
51.205	1.0064	1.0132	1.0032
51.5375	0.9991	0.9928	1.0005
51.87	1.0065	1.0091	0.9942
52.2025	0.9974	1.0064	1.0117
52.535	1.004	1.0092	1.0144
52.8675	1.0065	1.0047	0.9971
53.2	1.0011	1.0074	0.9939
53.5325	1.0038	1.0052	1.0048
53.865	1.0046	1.0104	0.9993
54.1975	1.0018	1.002	1.0124
54.53	1.0012	1.0086	1.0004
54.8625	1.0003	1.0003	0.9985
55.195	1.0021	1.003	1.0016
55.5275	1.0003	0.9998	0.9994
55.86	0.9927	1.0036	1.0003
56.1925	1.0025	1.008	1.0105
56.525	0.9968	0.9998	0.9998
56.8575	0.9942	0.9902	0.9938
57.19	1.0051	1.007	1.005
57.5225	1.0018	1.0112	1.0042
57.855	1.0024	1.0051	0.9953
58.1875	0.9973	1.0072	1.0082
58.52	1.0034	1.0071	0.9958
58.8525	1.0055	1.011	1.0024
59.185	1.0183	1	0.9977
59.5175	1.0049	0.997	0.9969
59.85	0.9977	1.0081	1
60.1825	1.0019	0.9992	0.995
60.515	0.9984	0.9936	1.0028
60.8475	0.9994	0.9906	1.0015
61.18	0.993	1.0047	1.0079
61.5125	1.0032	0.9898	1.0056
61.845	1.0035	1.003	1.0037
62.1775	0.9926	1.0016	0.9984
62.51	1.0072	0.9978	1.0011
62.8425	0.9957	0.9921	1.0017
63.175	1	1.0109	0.9942
63.5075	0.9981	1.0022	1.011
63.84	1.0064	1.0043	1.0027
64.1725	0.9993	1	0.9969
64.505	1.011	1.0014	1.003
64.8375	1.0055	0.9984	1.0093
65.17	1.008	1.0134	0.9962
65.5025	1.0038	0.9999	0.9974
65.835	0.994	0.9952	1.006
66.1675	0.9851	1.001	0.998
66.5	0.9908	1.0034	0.9991
66.8325	1.0035	1.0068	1.0032
67.165	0.9949	0.9955	1.0015
67.4975	1.004	1.0009	0.9957
67.83	1.0091	1.0031	0.9982
68.1625	1.0115	1.0016	0.9918
68.495	0.9903	1.0005	0.9985
68.8275	0.9951	1.0009	0.9964
69.16	1.0086	1.0003	0.9895
69.4925	0.9961	0.9926	0.9847
69.825	0.9967	1.0047	0.991
70.1575	1.0008	0.9927	1.0154
70.49	0.9933	1.0042	1.0027
70.8225	0.9956	1.0108	1.0008
71.155	1.0173	1.0128	1.0111
71.4875	0.9995	1.0011	0.9987
71.82	1.0011	1.002	1.0066
72.1525	1.0065	0.9957	1.0002
72.485	1.0015	1.0013	1.0099
72.8175	1.006	0.9986	0.9918
73.15	1.002	1.008	0.9919
73.4825	0.9919	0.9976	0.992
73.815	1.0039	0.9966	1.0014
74.1475	0.9983	0.9988	1.0047
74.48	0.9977	1.0051	1.0036
74.8125	1.0046	0.9997	0.9949
75.145	1.0102	0.9993	1.0049
75.4775	0.9995	0.98	1.0025
75.81	1.0133	1.0026	0.9935
76.1425	1.0065	1.0005	0.9932
76.475	1.0042	0.9928	1.0031
76.8075	1.007	1.0091	0.9979
77.14	0.9999	1	0.9828
77.4725	1.0066	0.9956	1.0059
77.805	0.9959	1.0006	0.9989
78.1375	0.9926	1.0061	1.0102
78.47	0.9996	0.9951	1.0097
78.8025	1.0039	0.9967	1.0028
79.135	1.0002	1.0048	0.9929
79.4675	0.9945	1.0001	1.0061
79.8	0.9995	1.0035	1.0101
80.1325	0.9852	1.0034	0.9977
80.465	0.9928	1.0079	1.0032
80.7975	1.0007	1.0013	1.0055
81.13	0.999	1.0013	0.9897
81.4625	0.9888	0.9984	0.9958
81.795	1.0059	0.9957	0.9975
82.1275	1.0057	1.0052	1.0028
82.46	0.9954	1.0024	0.99
82.7925	1.0002	1.0083	1.0133
83.125	1.0065	0.9973	1.0064
83.4575	0.9912	1.004	1.0047
83.79	0.9976	0.9961	0.9928
84.1225	1.0026	1.0055	1.0057
84.455	0.9857	1.0034	0.9951
84.7875	1.0025	0.9962	1.004
85.12	1.0047	1.0004	0.9951
85.4525	1	0.9908	0.9852
85.785	1.0071	0.995	1.0019
86.1175	0.9948	0.9971	0.9917
86.45	1.0002	0.9973	1.0114
86.7825	1.0008	0.9945	1.0007
87.115	1.0026	1.0033	0.9983
87.4475	0.9978	1.003	0.9925
87.78	0.9954	1.006	1.0088
88.1125	0.9989	0.9891	0.9995
88.445	0.9891	0.9946	0.9959
88.7775	1.0025	1.0117	0.9982
89.11	0.992	0.9842	0.9873
89.4425	1.001	0.987	0.9988
89.775	1.0033	1.0029	0.9994
90.1075	0.9962	0.9897	0.9971
90.44	1.0053	1.0001	0.9971
90.7725	0.9865	1.0045	0.9926
91.105	1	0.996	0.9952
91.4375	1.0023	0.9991	0.9952
91.77	0.9806	0.9905	1.0011
92.1025	0.9961	1.0007	1.0022
92.435	1.0033	0.9911	0.9913
92.7675	0.9966	1.0022	0.9972
93.1	0.989	0.9902	0.9949
93.4325	0.998	1.0071	1.0004
93.765	0.9942	0.9935	0.9979
94.0975	1.0031	0.9982	0.9997
94.43	0.9939	0.9979	0.9919
94.7625	0.9969	1.0022	0.9937
95.095	0.9989	0.9989	1.0093
95.4275	1.0047	0.9941	0.9999
95.76	1.0029	0.986	0.9966
96.0925	1.0001	0.9941	1.0031
96.425	0.9965	1.0113	0.9916
96.7575	0.993	0.9969	0.996
97.09	0.9902	0.9976	0.993
97.4225	0.9818	0.9947	0.9887
97.755	0.9936	0.9953	0.9991
98.0875	0.9929	0.9949	0.9857
98.42	0.9951	1.0084	0.995
98.7525	1.0019	0.9909	1.0008
99.085	0.9952	0.991	0.9646
99.4175	0.9944	0.9998	0.9714
99.75	0.996	0.9728	0.9573
100.082	1.0009	0.9766	0.9504
100.415	0.993	0.9729	0.9419
100.748	0.9884	0.9509	0.9453
101.08	1.0028	0.936	0.9249
101.412	0.9592	0.9207	0.9209
101.745	0.9763	0.922	0.9098
102.078	0.9707	0.9087	0.9017
102.41	0.9659	0.8991	0.898
102.743	0.9465	0.8883	0.8817
103.075	0.9299	0.8904	0.8831
103.407	0.9187	0.8895	0.8761
103.74	0.9219	0.8718	0.8782
104.073	0.9089	0.8681	0.8689
104.405	0.9109	0.8505	0.8509
104.737	0.8976	0.8528	0.8491
105.07	0.9026	0.8491	0.8393
105.403	0.8908	0.8444	0.8331
105.735	0.8898	0.8272	0.8303
106.067	0.8764	0.8286	0.8202
106.4	0.871	0.8267	0.8234
106.733	0.8636	0.807	0.8085
107.065	0.859	0.8105	0.81
107.397	0.8462	0.8049	0.7995
107.73	0.8373	0.7885	0.8087
108.062	0.8406	0.7834	0.7953
108.395	0.8375	0.7794	0.7974
108.728	0.8237	0.7722	0.7638
109.06	0.8211	0.7787	0.7744
109.392	0.8199	0.7629	0.7754
109.725	0.8079	0.7547	0.7663
110.058	0.8253	0.7465	0.7644
110.39	0.7922	0.735	0.7577
110.722	0.7913	0.7268	0.7487
111.055	0.7991	0.7386	0.7509
111.388	0.791	0.7271	0.7443
111.72	0.7809	0.728	0.7396
112.052	0.7801	0.7216	0.7376
112.385	0.7839	0.7108	0.73
112.718	0.7731	0.7051	0.7341
113.05	0.7702	0.7066	0.7296
113.382	0.7601	0.699	0.721
113.715	0.7603	0.6894	0.7152
114.047	0.7531	0.6802	0.7212
114.38	0.7493	0.6812	0.6969
114.713	0.7461	0.6717	0.7065
115.045	0.7418	0.6644	0.7045
115.377	0.7356	0.6592	0.7041
115.71	0.7284	0.661	0.6906
116.043	0.7271	0.6612	0.6895
116.375	0.7293	0.6577	0.677
116.707	0.7229	0.6492	0.6913
117.04	0.7118	0.6387	0.6846
117.373	0.7237	0.6368	0.6853
117.705	0.71	0.6384	0.6696
118.037	0.7065	0.6285	0.6735
118.37	0.7028	0.627	0.6728
118.703	0.7018	0.6165	0.6696
119.035	0.6955	0.6121	0.663
119.368	0.6773	0.6067	0.6574
119.7	0.6848	0.6078	0.6596
120.032	0.6792	0.6092	0.657
120.365	0.6909	0.5996	0.6478
120.698	0.6711	0.6005	0.6501
121.03	0.6819	0.5964	0.645
121.362	0.6751	0.5844	0.6553
121.695	0.6722	0.5856	0.6393
122.028	0.6592	0.5798	0.6444
122.36	0.6702	0.586	0.641
122.692	0.6555	0.5717	0.6396
123.025	0.659	0.5706	0.6338
123.358	0.6597	0.5663	0.6327
123.69	0.6445	0.5607	0.6283
124.022	0.6505	0.5547	0.633
124.355	0.6422	0.548	0.6229
124.688	0.6444	0.5566	0.6233
125.02	0.6424	0.5486	0.6234
125.353	0.6393	0.5484	0.6212
125.685	0.6382	0.5428	0.616
126.017	0.6376	0.5418	0.6126
126.35	0.6353	0.5285	0.6116
126.683	0.6373	0.5295	0.6053
127.015	0.6296	0.5281	0.6026
127.347	0.6309	0.5221	0.6107
127.68	0.6197	0.5202	0.6035
128.012	0.6261	0.5103	0.5964
128.345	0.6174	0.5096	0.603
128.678	0.6111	0.511	0.5913
129.01	0.6076	0.5065	0.5933
129.343	0.6127	0.5008	0.597
129.675	0.6109	0.5012	0.5887
130.007	0.6063	0.4946	0.5845
130.34	0.603	0.4947	0.5911
130.673	0.5989	0.4915	0.5816
131.005	0.6063	0.4912	0.5869
131.338	0.5999	0.4802	0.5875
131.67	0.5913	0.4779	0.5832
132.002	0.5949	0.4764	0.5873
132.335	0.591	0.4752	0.5787
132.667	0.5877	0.4801	0.5733
133	0.5792	0.4712	0.5765
133.333	0.5938	0.4708	0.5723
133.665	0.581	0.4611	0.5693
133.998	0.5814	0.4597	0.5724
134.33	0.5826	0.4503	0.5709
134.662	0.58	0.4616	0.5597
134.995	0.5753	0.4501	0.5719
135.327	0.5715	0.4516	0.5607
135.66	0.5769	0.4489	0.567
135.993	0.5698	0.4493	0.5664
136.325	0.5743	0.4504	0.5488
136.657	0.5736	0.4346	0.5602
136.99	0.5616	0.433	0.5677
137.322	0.5687	0.4348	0.5529
137.655	0.5688	0.4281	0.5641
137.988	0.5632	0.4281	0.5594
138.32	0.5598	0.429	0.5593
138.653	0.5598	0.4324	0.5518
138.985	0.5564	0.4151	0.552
139.317	0.5607	0.4106	0.5531
139.65	0.5546	0.4113	0.5521
139.982	0.5516	0.4166	0.5521
140.315	0.5456	0.412	0.5459
140.648	0.5487	0.4053	0.5445
140.98	0.5488	0.4038	0.5445
141.312	0.5485	0.4088	0.5463
141.645	0.5414	0.4021	0.5448
141.977	0.5381	0.3984	0.533
142.31	0.5417	0.408	0.5462
142.643	0.534	0.3966	0.5317
142.975	0.54	0.3909	0.5428
143.308	0.5349	0.3903	0.5396
143.64	0.5369	0.3876	0.5394
143.972	0.5344	0.3883	0.5315
144.305	0.5385	0.3895	0.5407
144.637	0.5315	0.3824	0.5361
144.97	0.5299	0.3861	0.5243
145.303	0.5328	0.3803	0.5367
145.635	0.5266	0.3787	0.5273
145.968	0.528	0.3738	0.5261
146.3	0.5227	0.3746	0.5229
146.632	0.5197	0.3763	0.5284
146.965	0.5208	0.371	0.5243
147.298	0.5238	0.3626	0.5246
147.63	0.5192	0.3659	0.5241
147.963	0.5171	0.366	0.5275
148.295	0.5223	0.3635	0.5315
148.627	0.5222	0.3643	0.5239
148.96	0.5108	0.3627	0.5212
149.292	0.5164	0.3572	0.5301
149.625	0.5101	0.3545	0.5302
149.958	0.5145	0.3556	0.5218
150.29	0.5147	0.3508	0.5207
150.623	0.5125	0.3533	0.5257
150.955	0.5178	0.3519	0.5204
151.287	0.5205	0.3532	0.5175
151.62	0.5106	0.3527	0.5244
151.952	0.5147	0.3419	0.5217
152.285	0.5181	0.3386	0.5174
152.618	0.5183	0.3418	0.5143
152.95	0.5028	0.337	0.5098
153.282	0.512	0.3313	0.517
153.615	0.5021	0.3365	0.5092
153.947	0.5125	0.3354	0.5111
154.28	0.5058	0.3362	0.5171
154.613	0.496	0.3356	0.5135
154.945	0.5035	0.3266	0.5219
155.278	0.502	0.3234	0.507
155.61	0.4981	0.3301	0.5038
155.942	0.5023	0.3247	0.5051
156.275	0.4969	0.3175	0.5017
156.607	0.491	0.3202	0.5149
156.94	0.4965	0.3175	0.5072
157.273	0.497	0.3133	0.5075
157.605	0.4967	0.3119	0.5095
157.938	0.4882	0.3125	0.5166
158.27	0.4993	0.3176	0.5064
158.602	0.4852	0.3119	0.4992
158.935	0.498	0.3063	0.5079
159.268	0.4941	0.3107	0.5147
159.6	0.4886	0.3137	0.496
159.933	0.4918	0.3079	0.5023
160.265	0.4899	0.3055	0.5111
160.597	0.4948	0.3068	0.4992
160.93	0.4936	0.3015	0.5041
161.262	0.4914	0.2992	0.505
161.595	0.4802	0.3029	0.4929
161.928	0.4931	0.2979	0.5042
162.26	0.479	0.2981	0.5017
162.593	0.4852	0.2887	0.4986
162.925	0.4865	0.2893	0.505
163.257	0.486	0.29	0.4932
163.59	0.4783	0.2877	0.4917
163.923	0.4795	0.296	0.4945
164.255	0.4851	0.2894	0.5
164.588	0.4802	0.291	0.4986
164.92	0.4856	0.289	0.5014
165.252	0.4836	0.2964	0.4978
165.585	0.4839	0.2884	0.4968
165.917	0.4739	0.2794	0.4996
166.25	0.482	0.2797	0.4928
166.583	0.4724	0.2773	0.4961
166.915	0.4792	0.2804	0.4942
167.248	0.478	0.2865	0.4913
167.58	0.4777	0.2745	0.4882
167.912	0.4708	0.2763	0.492
168.245	0.4817	0.2762	0.4911
168.577	0.4734	0.2716	0.4993
168.91	0.4785	0.2794	0.4905
169.243	0.477	0.2685	0.4942
169.575	0.4731	0.2736	0.4957
169.907	0.4787	0.2683	0.4876
170.24	0.4679	0.269	0.4934
170.572	0.4673	0.2697	0.4949
170.905	0.4755	0.2625	0.4912
171.238	0.4691	0.2673	0.4947
171.57	0.4687	0.2606	0.4943
171.903	0.4704	0.2651	0.4915
172.235	0.4723	0.2631	0.4995
172.567	0.4677	0.2623	0.49
172.9	0.4778	0.2639	0.4931
173.232	0.4711	0.2583	0.4911
173.565	0.4807	0.2606	0.4837
173.898	0.4682	0.2612	0.493
174.23	0.4655	0.2595	0.492
174.562	0.4587	0.2545	0.4899
174.895	0.4647	0.2547	0.4887
175.227	0.4691	0.2529	0.4846
175.56	0.4675	0.2514	0.4906
175.893	0.4709	0.2538	0.4929
176.225	0.4655	0.2578	0.4866
176.558	0.4702	0.2506	0.4889
176.89	0.4654	0.2507	0.4888
177.222	0.47	0.2445	0.4841
177.555	0.4622	0.2497	0.4895
177.887	0.4561	0.242	0.4752
178.22	0.457	0.2443	0.486
178.553	0.4652	0.2464	0.4875
178.885	0.4678	0.2436	0.4849
179.218	0.4659	0.2471	0.4893
179.55	0.4605	0.2454	0.487
179.882	0.4692	0.2445	0.4896
180.215	0.4554	0.2401	0.484
180.548	0.4572	0.2451	0.4857
180.88	0.46	0.2344	0.4861
181.213	0.4663	0.237	0.486
181.545	0.4559	0.2375	0.4802
181.877	0.4585	0.2358	0.486
182.21	0.4606	0.2358	0.483
182.542	0.4579	0.2382	0.4812
182.875	0.4627	0.2354	0.4832
183.208	0.4565	0.237	0.4879
183.54	0.4638	0.2298	0.4832
183.873	0.4693	0.2352	0.4781
184.205	0.4678	0.2327	0.4836
184.537	0.4584	0.2376	0.4894
184.87	0.4502	0.2289	0.4855
185.202	0.4546	0.2283	0.4882
185.535	0.4563	0.2322	0.4954
185.868	0.4573	0.226	0.4819
186.2	0.4566	0.2231	0.4759
186.532	0.4536	0.2322	0.488
186.865	0.4509	0.2272	0.4852
187.197	0.4589	0.2258	0.4889
187.53	0.456	0.2341	0.4814
187.863	0.4468	0.22	0.4817
188.195	0.4651	0.226	0.4812
188.528	0.4583	0.2247	0.481
188.86	0.4551	0.2182	0.4742
189.192	0.4557	0.2157	0.4859
189.525	0.4569	0.2165	0.478
189.857	0.4562	0.216	0.4889
190.19	0.4585	0.2151	0.481
190.523	0.4517	0.2199	0.4889
190.855	0.4597	0.2195	0.4912
191.188	0.4479	0.2149	0.4806
191.52	0.4577	0.2167	0.4835
191.852	0.4504	0.2176	0.4917
192.185	0.4461	0.2189	0.4822
192.518	0.4498	0.2133	0.4765
192.85	0.4467	0.214	0.4823
193.183	0.4528	0.2156	0.4833
193.515	0.4442	0.2123	0.4818
193.847	0.4492	0.2152	0.483
194.18	0.4557	0.213	0.4819
194.512	0.4519	0.2109	0.4764
194.845	0.4566	0.2127	0.481
195.178	0.46	0.2109	0.4877
195.51	0.4544	0.2077	0.4844
195.843	0.4494	0.2083	0.4837
196.175	0.45	0.2105	0.4892
196.507	0.456	0.2093	0.4793
196.84	0.4503	0.2158	0.4788
197.173	0.4505	0.2046	0.4858
197.505	0.4522	0.2036	0.4824
197.838	0.4429	0.2068	0.4895
198.17	0.4519	0.1983	0.4829
198.502	0.4482	0.208	0.4784
198.835	0.4492	0.2079	0.4794
199.167	0.4606	0.2059	0.4732
199.5	0.45	0.1996	0.4765
199.833	0.4542	0.2029	0.4817
200.165	0.4529	0.2042	0.4771
200.498	0.4474	0.2009	0.4789
200.83	0.45	0.2	0.4786
201.162	0.4533	0.2035	0.4791
201.495	0.4466	0.2007	0.4796
201.827	0.4493	0.1994	0.4854
202.16	0.4461	0.2018	0.4829
202.493	0.4478	0.1993	0.4766
202.825	0.4442	0.2009	0.4839
203.157	0.4508	0.2029	0.4861
203.49	0.4412	0.202	0.4769
203.822	0.4466	0.1991	0.4805
204.155	0.4452	0.1947	0.4802
204.488	0.4441	0.2013	0.4791
204.82	0.4515	0.1921	0.4739
205.153	0.448	0.197	0.4837
205.485	0.449	0.1956	0.4742
205.817	0.4413	0.1897	0.4836
206.15	0.4402	0.1948	0.4765
206.482	0.4455	0.1937	0.4745
206.815	0.4502	0.1944	0.4853
207.148	0.4407	0.192	0.4753
207.48	0.4507	0.1929	0.48
207.812	0.4506	0.1889	0.4783
208.145	0.4463	0.1886	0.4768
208.477	0.4417	0.1899	0.4813
208.81	0.4414	0.1894	0.4818
209.143	0.4423	0.1887	0.4847
209.475	0.446	0.1919	0.4862
209.808	0.445	0.1834	0.4826
210.14	0.4444	0.1895	0.4814
210.472	0.44	0.1878	0.4727
210.805	0.449	0.188	0.4895
211.137	0.4448	0.1922	0.4801
211.47	0.444	0.1861	0.4811
211.803	0.4411	0.1865	0.478
212.135	0.4505	0.1905	0.4846
212.468	0.4493	0.1887	0.4818
212.8	0.4421	0.1854	0.4794
213.132	0.4436	0.186	0.476
213.465	0.4442	0.185	0.4783
213.798	0.4456	0.1865	0.4813
214.13	0.4457	0.1852	0.4744
214.463	0.4359	0.1833	0.4757
214.795	0.4512	0.1852	0.4818
215.127	0.4408	0.1829	0.4775
215.46	0.4379	0.1865	0.4842
215.792	0.4426	0.1894	0.4796
216.125	0.4446	0.1853	0.4831
216.458	0.4377	0.1819	0.4853
216.79	0.4542	0.1846	0.4842
217.123	0.4507	0.1804	0.4703
217.455	0.4468	0.1792	0.4757
217.787	0.4395	0.183	0.4784
218.12	0.4429	0.1832	0.4805
218.452	0.4443	0.182	0.4799
218.785	0.442	0.1795	0.4815
219.118	0.4416	0.1742	0.4755
219.45	0.4407	0.1771	0.4778
219.782	0.4433	0.1755	0.4821
220.115	0.4456	0.1836	0.4749
220.447	0.45	0.178	0.4699
220.78	0.4452	0.1808	0.4724
221.113	0.4423	0.1761	0.486
221.445	0.4371	0.1829	0.4887
221.778	0.4382	0.1745	0.48
222.11	0.4445	0.1739	0.4788
222.442	0.4388	0.1746	0.4834
222.775	0.4461	0.1805	0.4753
223.107	0.439	0.1765	0.4752
223.44	0.448	0.1797	0.4819
223.773	0.4495	0.1788	0.4809
224.105	0.4346	0.1744	0.4683
224.438	0.4447	0.1786	0.4729
224.77	0.445	0.1773	0.474
225.102	0.4377	0.1755	0.4838
225.435	0.441	0.176	0.4808
225.768	0.4402	0.1727	0.4751
226.1	0.4437	0.1726	0.4833
226.433	0.4396	0.1707	0.4861
226.765	0.4495	0.1768	0.4737
227.097	0.4401	0.1726	0.4774
227.43	0.4386	0.1717	0.4868
227.762	0.4421	0.1698	0.4804
228.095	0.4392	0.1737	0.4719
228.428	0.4432	0.1771	0.4779
228.76	0.4423	0.1691	0.4741
229.093	0.4526	0.1723	0.4787
229.425	0.4432	0.1737	0.4784
229.757	0.4443	0.1748	0.4828
230.09	0.4476	0.1686	0.4761
230.423	0.4405	0.1722	0.4807
230.755	0.4389	0.1722	0.4813
231.088	0.4401	0.1723	0.4744
231.42	0.4415	0.1711	0.4839
231.752	0.4416	0.1674	0.4747
232.085	0.4386	0.1669	0.4853
232.417	0.4361	0.1715	0.4845
232.75	0.4427	0.1693	0.4674
233.083	0.4404	0.1707	0.4826
233.415	0.4412	0.1679	0.4709
233.748	0.4384	0.1682	0.4842
234.08	0.4464	0.1706	0.4733
234.412	0.4425	0.1649	0.4683
234.745	0.4439	0.1673	0.4687
235.077	0.4399	0.1685	0.4769
235.41	0.4449	0.1699	0.4761
235.743	0.4467	0.1635	0.4738
236.075	0.4407	0.1675	0.476
236.407	0.4361	0.1688	0.4791
236.74	0.443	0.1672	0.4778
237.072	0.4393	0.162	0.4747
237.405	0.4391	0.1696	0.4764
237.738	0.4463	0.1668	0.4839
238.07	0.4413	0.17	0.4713
238.403	0.4325	0.1665	0.4777
238.735	0.4387	0.1652	0.472
239.067	0.4372	0.1662	0.4829
239.4	0.4331	0.1616	0.4798
239.732	0.439	0.1651	0.4863
240.065	0.4428	0.1651	0.4729
240.398	0.4362	0.1667	0.4862
240.73	0.4359	0.1652	0.4812
241.062	0.4421	0.1605	0.4804
241.395	0.4353	0.1645	0.4769
241.727	0.4363	0.1639	0.4811
242.06	0.4367	0.1597	0.4732
242.393	0.4374	0.1656	0.4805
242.725	0.4383	0.1625	0.4768
243.058	0.4344	0.1645	0.469
243.39	0.4375	0.1651	0.4819
243.722	0.4418	0.1634	0.4774
244.055	0.4459	0.1629	0.4841
244.387	0.4343	0.1632	0.4756
244.72	0.4427	0.1624	0.4711
245.053	0.4326	0.1619	0.481
245.385	0.4366	0.1602	0.4804
245.718	0.4382	0.1637	0.4706
246.05	0.4445	0.1578	0.4805
246.382	0.4319	0.1668	0.474
246.715	0.4335	0.1607	0.4786
247.048	0.4379	0.1636	0.4762
247.38	0.4416	0.1596	0.4826
247.713	0.4391	0.1668	0.479
248.045	0.4446	0.158	0.4798
248.377	0.4387	0.1617	0.4786
248.71	0.4393	0.1591	0.4817
249.042	0.4384	0.158	0.4856
249.375	0.4324	0.1549	0.4718
249.708	0.4337	0.1587	0.4822
250.04	0.4346	0.1605	0.4726
250.373	0.4389	0.1614	0.4737
250.705	0.4385	0.1565	0.4773
251.037	0.4302	0.1606	0.4863
251.37	0.4427	0.1612	0.469
251.702	0.4376	0.1601	0.4788
252.035	0.4427	0.1582	0.47
252.368	0.436	0.1577	0.4782
252.7	0.4389	0.1571	0.4798
253.032	0.4442	0.1595	0.4772
253.365	0.4417	0.1597	0.4833
253.697	0.4432	0.1579	0.4718
254.03	0.4299	0.1573	0.4835
254.363	0.4386	0.1569	0.4739
254.695	0.4328	0.1636	0.4789
255.028	0.4365	0.1611	0.4798
255.36	0.439	0.1572	0.4838
255.692	0.4404	0.1603	0.4799
256.025	0.4387	0.1606	0.4769
256.358	0.4383	0.159	0.475
256.69	0.4403	0.1595	0.4723
257.022	0.4358	0.1604	0.4801
257.355	0.4355	0.1529	0.4721
257.688	0.437	0.1598	0.4748
258.02	0.441	0.1557	0.4705
258.353	0.4335	0.1536	0.4738
258.685	0.4383	0.1563	0.4704
259.017	0.4383	0.1551	0.4765
259.35	0.4427	0.1573	0.4884
259.683	0.4358	0.1558	0.4716
260.015	0.4369	0.1578	0.4742
260.348	0.4404	0.1565	0.4782
260.68	0.4385	0.1591	0.4806
261.012	0.4395	0.1571	0.4766
261.345	0.4365	0.1559	0.4745
261.678	0.445	0.1619	0.4775
262.01	0.444	0.1539	0.4822
262.342	0.439	0.1581	0.4829
262.675	0.4365	0.1561	0.4698
263.007	0.442	0.1555	0.4704
263.34	0.4332	0.1536	0.47
263.673	0.431	0.1604	0.4685
264.005	0.4346	0.1548	0.485
264.337	0.4333	0.1559	0.4779
264.67	0.4407	0.1549	0.4725
265.002	0.4385	0.1577	0.4862
265.335	0.4388	0.1527	0.4807
265.668	0.4363	0.1552	0.4794
266	0.4347	0.155	0.49
266.332	0.4316	0.1553	0.4811
266.665	0.4377	0.1564	0.48
266.998	0.4293	0.1545	0.478
267.33	0.4375	0.1539	0.4814
267.663	0.4404	0.1513	0.4692
267.995	0.4426	0.1485	0.4799
268.327	0.44	0.1509	0.4809
268.66	0.4304	0.1517	0.4757
268.993	0.4374	0.1572	0.4812
269.325	0.4379	0.1547	0.4783
269.658	0.4387	0.152	0.4805
269.99	0.4321	0.1535	0.4757
270.322	0.4454	0.1507	0.47
270.655	0.4398	0.1512	0.4778
270.988	0.4377	0.1491	0.4712
271.32	0.4354	0.153	0.4879
271.652	0.4377	0.1532	0.4895
271.985	0.4359	0.1531	0.4784
272.317	0.4314	0.1532	0.467
272.65	0.4331	0.1512	0.4865
272.983	0.438	0.1537	0.48
273.315	0.4408	0.15	0.4752
273.647	0.4342	0.1551	0.4766
273.98	0.4377	0.1516	0.4773
274.312	0.4322	0.1525	0.4832
274.645	0.4331	0.1552	0.4751
274.978	0.4361	0.1513	0.482
275.31	0.4389	0.1533	0.4709
275.642	0.4375	0.153	0.4699
275.975	0.4378	0.1507	0.4709
276.308	0.4386	0.15	0.48
276.64	0.4297	0.1562	0.4754
276.973	0.4307	0.1531	0.4752
277.305	0.4366	0.1581	0.4823
277.637	0.4379	0.1511	0.4783
277.97	0.4335	0.1545	0.4819
278.303	0.4368	0.1528	0.4768
278.635	0.4394	0.1502	0.4777
278.967	0.4351	0.153	0.483
279.3	0.4353	0.1547	0.4737
279.632	0.4408	0.1505	0.4721
279.965	0.4381	0.1515	0.4734
280.298	0.4308	0.151	0.4832
280.63	0.4353	0.1533	0.4855
280.962	0.4392	0.1503	0.4757
281.295	0.4349	0.1513	0.4798
281.627	0.4426	0.1523	0.4725
281.96	0.4311	0.1491	0.4799
282.293	0.4381	0.1513	0.4742
282.625	0.4329	0.1523	0.4828
282.957	0.4316	0.1499	0.4809
283.29	0.4343	0.1527	0.4841
283.623	0.4371	0.1526	0.4768
283.955	0.433	0.1513	0.4827
284.288	0.4353	0.1535	0.4719
284.62	0.4399	0.1494	0.478
284.952	0.4356	0.1495	0.4861
285.285	0.4339	0.147	0.4698
285.618	0.426	0.1527	0.4768
285.95	0.4342	0.1496	0.4705
286.283	0.4357	0.1471	0.4735
286.615	0.4379	0.153	0.4846
286.947	0.4368	0.1514	0.4793
287.28	0.4327	0.1473	0.4812
287.613	0.4327	0.1477	0.4762
287.945	0.4319	0.1512	0.4782
288.277	0.4331	0.1518	0.4722
288.61	0.4397	0.1495	0.4817
288.942	0.4325	0.1516	0.4782
289.275	0.4296	0.1487	0.4719
289.608	0.4421	0.1484	0.4822
289.94	0.4384	0.1542	0.4755
290.272	0.436	0.1503	0.4803
290.605	0.4363	0.1511	0.4796
290.938	0.4332	0.15	0.4738
291.27	0.4338	0.1483	0.4843
291.603	0.4349	0.1498	0.4818
291.935	0.4345	0.1497	0.4784
292.267	0.4341	0.1527	0.4778
292.6	0.4336	0.1563	0.4765
292.933	0.4386	0.1471	0.4769
293.265	0.437	0.1453	0.4765
293.598	0.4299	0.1529	0.4812
293.93	0.4241	0.1478	0.4775
294.262	0.437	0.1493	0.4722
294.595	0.4376	0.151	0.4757
294.928	0.4362	0.146	0.4837
295.26	0.4337	0.1483	0.4792
295.592	0.4321	0.1472	0.4802
295.925	0.434	0.1465	0.4759
296.257	0.4335	0.1474	0.4754
296.59	0.4348	0.1438	0.4761
296.923	0.4285	0.1512	0.4698
297.255	0.4313	0.1532	0.4796
297.587	0.4347	0.1496	0.4829
297.92	0.427	0.1498	0.4837
298.252	0.4385	0.145	0.4742
298.585	0.4301	0.1497	0.4797
298.918	0.4321	0.1509	0.4689
299.25	0.4351	0.1513	0.4712
299.582	0.4312	0.152	0.4824
299.915	0.4303	0.1482	0.4752
300.248	0.4319	0.1456	0.4735
300.58	0.4325	0.1548	0.4743
300.913	0.4389	0.1465	0.4738
301.245	0.4383	0.1496	0.4795
301.577	0.4379	0.1456	0.4795
301.91	0.4305	0.1504	0.4849
302.243	0.4356	0.1505	0.4785
302.575	0.4326	0.1438	0.4758
302.908	0.4323	0.1498	0.4788
303.24	0.4317	0.1499	0.4793
303.572	0.4335	0.1446	0.4771
303.905	0.4288	0.1523	0.4814
304.238	0.4279	0.1499	0.4844
304.57	0.4297	0.1454	0.4777
304.902	0.4319	0.1477	0.4843
305.235	0.4349	0.1482	0.476
305.567	0.4327	0.1457	0.473
305.9	0.4296	0.1473	0.4726
306.233	0.4381	0.1452	0.4735
306.565	0.4306	0.1428	0.4784
306.897	0.435	0.1504	0.4762
307.23	0.4407	0.1432	0.4811
307.562	0.4278	0.1504	0.4765
307.895	0.4362	0.1462	0.4796
308.228	0.4302	0.1481	0.4768
308.56	0.4286	0.1488	0.4776
308.892	0.4425	0.1498	0.4825
309.225	0.4348	0.146	0.4713
309.558	0.4318	0.1538	0.4742
309.89	0.4272	0.1464	0.4731
310.223	0.4348	0.1476	0.4719
310.555	0.4309	0.1481	0.4689
310.887	0.4331	0.1503	0.4808
311.22	0.4333	0.1487	0.4766
311.553	0.4385	0.1488	0.4804
311.885	0.4328	0.1468	0.4713
312.217	0.4373	0.1452	0.473
312.55	0.4367	0.1452	0.4778
312.882	0.4311	0.1457	0.4702
313.215	0.4334	0.1499	0.4845
313.548	0.434	0.1469	0.4704
313.88	0.4337	0.1475	0.4736
314.212	0.4335	0.1494	0.4783
314.545	0.4291	0.1485	0.4786
314.877	0.4326	0.1483	0.4804
315.21	0.4343	0.1495	0.4808
315.543	0.4266	0.1459	0.4791
315.875	0.4227	0.1451	0.475
316.207	0.4337	0.1467	0.4705
316.54	0.4335	0.1483	0.475
316.873	0.4371	0.1496	0.4755
317.205	0.436	0.1494	0.4646
317.538	0.4329	0.1487	0.4705
317.87	0.4347	0.1486	0.4729
318.202	0.4298	0.1473	0.4767
318.535	0.4331	0.1406	0.479
318.868	0.4311	0.1456	0.4748
319.2	0.4321	0.1482	0.4751
319.533	0.4266	0.1492	0.4832
319.865	0.431	0.1509	0.475
320.197	0.4317	0.1429	0.4762
320.53	0.4319	0.1478	0.4812
320.863	0.444	0.1499	0.4756
321.195	0.4233	0.1467	0.4772
321.527	0.4291	0.1411	0.4735
321.86	0.426	0.1471	0.4807
322.192	0.4331	0.1516	0.4732
322.525	0.4315	0.1517	0.4651
322.858	0.4271	0.1485	0.481
323.19	0.4407	0.151	0.4758
323.522	0.435	0.1482	0.4815
323.855	0.4279	0.1464	0.4752
324.188	0.4379	0.1435	0.477
324.52	0.434	0.1451	0.4685
324.853	0.4286	0.1516	0.4757
325.185	0.4373	0.149	0.475
325.517	0.4308	0.146	0.4838
325.85	0.4315	0.1491	0.476
326.183	0.4378	0.1497	0.4796
326.515	0.4316	0.1478	0.4817
326.848	0.4294	0.1467	0.4833
327.18	0.4342	0.1446	0.4863
327.512	0.4332	0.1496	0.4757
327.845	0.4258	0.1483	0.4763
328.178	0.4344	0.1454	0.4814
328.51	0.4322	0.1468	0.4787
328.842	0.4387	0.1468	0.4817
329.175	0.4296	0.1442	0.4803
329.507	0.4272	0.1502	0.4747
329.84	0.4318	0.1458	0.4759
330.173	0.4338	0.142	0.4723
330.505	0.4219	0.1462	0.4745
330.837	0.4336	0.1496	0.4807
331.17	0.4347	0.1443	0.4731
331.502	0.4319	0.1469	0.4762
331.835	0.4295	0.1498	0.4764
332.168	0.4304	0.1443	0.4739
332.5	0.427	0.1508	0.4757
332.832	0.4283	0.1508	0.4795
333.165	0.4314	0.1446	0.4731
333.498	0.4283	0.1457	0.4755
333.83	0.428	0.1464	0.4715
334.163	0.4298	0.1452	0.4772
334.495	0.4266	0.145	0.473
334.827	0.4281	0.1457	0.4757
335.16	0.4283	0.1443	0.4834
335.493	0.4395	0.1454	0.4775
335.825	0.4366	0.1407	0.4765
336.158	0.4261	0.1466	0.4673
336.49	0.4318	0.1482	0.4732
336.822	0.4328	0.145	0.4777
337.155	0.4343	0.1475	0.4851
337.488	0.4295	0.1471	0.4827
337.82	0.4306	0.1473	0.4664
338.152	0.4323	0.1439	0.4696
338.485	0.4288	0.1441	0.4767
338.817	0.4299	0.1477	0.4826
339.15	0.4316	0.1476	0.4797
339.483	0.4337	0.144	0.4768
339.815	0.425	0.1447	0.4819
340.147	0.4304	0.1455	0.47
340.48	0.4291	0.1446	0.4726
340.812	0.4351	0.1505	0.4818
341.145	0.4269	0.1443	0.4798
341.478	0.4299	0.1464	0.4715
341.81	0.4326	0.1493	0.4823
342.142	0.437	0.1406	0.4765
342.475	0.4297	0.1441	0.4779
342.808	0.4338	0.1443	0.4796
343.14	0.4361	0.1469	0.4763
343.473	0.4325	0.1446	0.4819
343.805	0.4357	0.1443	0.4773
344.137	0.4307	0.1475	0.4778
344.47	0.4277	0.1449	0.4722
344.803	0.4353	0.1468	0.4688
345.135	0.4382	0.1444	0.4698
345.467	0.428	0.1465	0.4812
345.8	0.4343	0.1449	0.4762
346.132	0.4294	0.1441	0.4737
346.465	0.4255	0.1436	0.4743
346.798	0.4318	0.1464	0.4811
347.13	0.4323	0.1419	0.4828
347.462	0.4275	0.1444	0.478
347.795	0.4352	0.1468	0.4755
348.127	0.4251	0.1485	0.4766
348.46	0.4303	0.1455	0.4734
348.793	0.4347	0.1482	0.4708
349.125	0.4292	0.1459	0.4814
349.457	0.4237	0.143	0.4761
349.79	0.4307	0.1451	0.4771
350.123	0.4311	0.1442	0.4859
350.455	0.4328	0.1391	0.4736
350.788	0.4354	0.1476	0.4767
351.12	0.4333	0.1429	0.4821
351.452	0.4332	0.1414	0.4775
351.785	0.4289	0.1457	0.4753
352.118	0.4288	0.1433	0.4718
352.45	0.4291	0.1435	0.4755
352.783	0.4308	0.1455	0.4687
353.115	0.4288	0.1476	0.4757
353.447	0.4303	0.1425	0.4829
353.78	0.4355	0.1437	0.4717
354.113	0.4336	0.1459	0.4857
354.445	0.4241	0.145	0.48
354.777	0.4294	0.1438	0.4777
355.11	0.4289	0.1442	0.4699
355.442	0.4365	0.1454	0.4758
355.775	0.4357	0.1436	0.4771
356.108	0.4328	0.1453	0.4806
356.44	0.4318	0.1453	0.4762
356.772	0.4259	0.1476	0.4746
357.105	0.4283	0.1413	0.4725
357.438	0.4253	0.1464	0.4728
357.77	0.4381	0.143	0.4734
358.103	0.4335	0.1438	0.4749
358.435	0.4304	0.1482	0.4794
358.767	0.426	0.1488	0.4713
359.1	0.4303	0.1415	0.4769
359.433	0.4262	0.1427	0.4744
359.765	0.4299	0.1404	0.4768
360.098	0.4296	0.1461	0.4675
360.43	0.4319	0.1497	0.4752
360.762	0.4304	0.1473	0.4733
361.095	0.4342	0.1451	0.4795
361.428	0.4297	0.1432	0.4737
361.76	0.4287	0.1422	0.4753
362.092	0.4329	0.1499	0.4801
362.425	0.4248	0.1461	0.4834
362.757	0.4282	0.1438	0.4757
363.09	0.4253	0.1456	0.4808
363.423	0.4261	0.1439	0.4757
363.755	0.4222	0.145	0.4705
364.087	0.4319	0.1419	0.473
364.42	0.4311	0.1439	0.4775
364.752	0.4327	0.141	0.4736
365.085	0.4272	0.1465	0.4736
365.418	0.4275	0.1421	0.4674
365.75	0.4316	0.1419	0.4824
366.082	0.4297	0.1434	0.4792
366.415	0.4315	0.1443	0.4803
366.748	0.431	0.1464	0.4858
367.08	0.4334	0.1459	0.4772
367.413	0.4328	0.1476	0.4792
367.745	0.4241	0.1449	0.4777
368.077	0.4235	0.143	0.4854
368.41	0.4245	0.1451	0.4748
368.743	0.4282	0.1458	0.486
369.075	0.4311	0.1417	0.4752
369.408	0.4306	0.1463	0.477
369.74	0.4309	0.1482	0.4725
370.072	0.4287	0.1454	0.476
370.405	0.4289	0.1464	0.4785
370.738	0.4291	0.1443	0.4791
371.07	0.4278	0.1453	0.4712
371.402	0.4248	0.1426	0.4778
371.735	0.4266	0.1417	0.4754
372.067	0.4334	0.1436	0.4724
372.4	0.4204	0.1403	0.4745
372.733	0.4264	0.1446	0.4775
373.065	0.4274	0.1441	0.4852
373.397	0.4206	0.1433	0.4715
373.73	0.4267	0.1434	0.4747
374.062	0.4315	0.1432	0.4737
374.395	0.4289	0.1446	0.4751
374.728	0.4266	0.1462	0.4736
375.06	0.4284	0.1474	0.4787
375.392	0.4304	0.143	0.4729
375.725	0.437	0.1457	0.4696
376.058	0.4272	0.1469	0.4707
376.39	0.4262	0.1452	0.4776
376.723	0.4364	0.141	0.4761
377.055	0.424	0.1452	0.4811
377.387	0.4254	0.1423	0.4745
377.72	0.4298	0.1478	0.4698
378.053	0.4298	0.1432	0.4712
378.385	0.43	0.1472	0.4706
378.717	0.4306	0.1491	0.4717
379.05	0.4283	0.1455	0.4853
379.382	0.4302	0.1457	0.4688
379.715	0.4214	0.1479	0.4709
380.048	0.4281	0.1473	0.4722
380.38	0.4239	0.143	0.477
380.712	0.4318	0.1445	0.4745
381.045	0.4228	0.1438	0.4798
381.377	0.4265	0.1464	0.4759
381.71	0.4297	0.1445	0.4805
382.043	0.4273	0.1458	0.4799
382.375	0.4296	0.1457	0.4746
382.707	0.434	0.1426	0.4817
383.04	0.433	0.1484	0.4736
383.373	0.4242	0.1444	0.4785
383.705	0.4286	0.1418	0.4808
384.038	0.4309	0.1428	0.4794
384.37	0.4283	0.1427	0.4733
384.702	0.431	0.1417	0.4814
385.035	0.4246	0.1478	0.4709
385.368	0.4261	0.1434	0.4813
385.7	0.4291	0.1459	0.4734
386.033	0.4272	0.1422	0.4773
386.365	0.4346	0.1404	0.4683
386.697	0.4274	0.1461	0.4746
387.03	0.428	0.1427	0.4695
387.363	0.4291	0.1439	0.4733
387.695	0.4321	0.1422	0.4728
388.027	0.4299	0.1436	0.4761
388.36	0.422	0.1433	0.4755
388.692	0.4283	0.1427	0.4786
389.025	0.4311	0.1432	0.4781
389.358	0.4245	0.1469	0.4781
389.69	0.4266	0.1419	0.4724
390.022	0.432	0.1451	0.4746
390.355	0.4296	0.1422	0.4806
390.688	0.4295	0.1407	0.4694
391.02	0.43	0.144	0.4796
391.353	0.4306	0.1471	0.4766
391.685	0.4249	0.1442	0.4762
392.017	0.4283	0.144	0.4735
392.35	0.4341	0.1449	0.4808
392.683	0.428	0.1438	0.4792
393.015	0.4307	0.1452	0.4722
393.348	0.4295	0.1445	0.4734
393.68	0.4342	0.1421	0.4722
394.012	0.4306	0.1463	0.4804
394.345	0.423	0.1451	0.4729
394.678	0.429	0.1436	0.4712
395.01	0.4258	0.1464	0.4782
395.342	0.4315	0.1463	0.4757
395.675	0.4322	0.1451	0.4749
396.007	0.4244	0.1439	0.4736
396.34	0.4289	0.1439	0.4635
396.673	0.4262	0.14	0.4794
397.005	0.426	0.1352	0.4757
397.337	0.436	0.1441	0.4684
397.67	0.4273	0.1464	0.4801
398.002	0.4258	0.1454	0.4767
398.335	0.4272	0.1441	0.4768
398.668	0.4211	0.1433	0.4782
399	0.4274	0.1443	0.4749
399.332	0.4307	0.1461	0.4793
399.665	0.4311	0.1429	0.477
399.998	0.4313	0.1447	0.476
400.33	0.4285	0.142	0.4778
400.663	0.4261	0.1454	0.4739
400.995	0.4275	0.1424	0.477
401.327	0.4264	0.1421	0.4827
401.66	0.4302	0.1428	0.4725
401.993	0.4216	0.1422	0.4775
402.325	0.4373	0.1414	0.468
402.658	0.4267	0.143	0.4756
402.99	0.422	0.1445	0.4751
403.322	0.4302	0.1425	0.4802
403.655	0.4272	0.1448	0.4625
403.988	0.4293	0.1439	0.4828
404.32	0.429	0.1473	0.4695
404.652	0.4324	0.1414	0.4687
404.985	0.4318	0.1453	0.4837
405.317	0.4291	0.1422	0.478
405.65	0.4229	0.1442	0.4686
405.983	0.43	0.1382	0.473
406.315	0.4285	0.1399	0.4756
406.647	0.4313	0.145	0.4734
406.98	0.4285	0.1436	0.4809
407.312	0.4356	0.1441	0.477
407.645	0.4324	0.141	0.4783
407.978	0.4334	0.1379	0.4851
408.31	0.4275	0.1424	0.4724
408.642	0.4276	0.1422	0.4792
408.975	0.4269	0.139	0.4838
409.308	0.4258	0.1461	0.4783
409.64	0.4278	0.1434	0.4761
409.973	0.4224	0.1416	0.4709
410.305	0.4251	0.1464	0.4796
410.637	0.4324	0.1473	0.4698
410.97	0.4303	0.1443	0.4745
411.303	0.4255	0.1422	0.483
411.635	0.4221	0.143	0.4743
411.967	0.4314	0.1418	0.4869
412.3	0.4354	0.142	0.4734
412.632	0.4256	0.1376	0.4786
412.965	0.4287	0.1453	0.4777
413.298	0.4229	0.1411	0.4731
413.63	0.4312	0.1464	0.4829
413.962	0.4267	0.1449	0.4687
414.295	0.4229	0.1418	0.4726
414.627	0.4302	0.1446	0.4828
414.96	0.4236	0.1438	0.4759
415.293	0.4289	0.1425	0.4824
415.625	0.4254	0.1429	0.4755
415.957	0.4348	0.1433	0.4712
416.29	0.4271	0.1435	0.4733
416.623	0.4297	0.1444	0.4714
416.955	0.4276	0.1451	0.4763
417.288	0.4263	0.1472	0.4715
417.62	0.4249	0.1414	0.4745
417.952	0.4226	0.1442	0.4762
418.285	0.4294	0.144	0.4707
418.618	0.4322	0.1445	0.4763
418.95	0.4252	0.1453	0.4821
419.283	0.4284	0.1451	0.4786
419.615	0.4229	0.1434	0.4741
419.947	0.4283	0.1403	0.4781
420.28	0.4318	0.1418	0.4782
420.613	0.4199	0.1392	0.471
420.945	0.4307	0.1426	0.474
421.277	0.4283	0.1422	0.4735
421.61	0.4278	0.1444	0.4705
421.942	0.4344	0.1413	0.4809
422.275	0.4268	0.1437	0.4749
422.608	0.4296	0.1459	0.4757
422.94	0.4257	0.1435	0.4692
423.272	0.425	0.1388	0.476
423.605	0.4208	0.1426	0.4725
423.938	0.417	0.1425	0.4728
424.27	0.432	0.1414	0.4746
424.603	0.4272	0.1402	0.4707
424.935	0.4247	0.1439	0.4783
425.267	0.4299	0.1417	0.482
425.6	0.4241	0.1422	0.4741
425.933	0.4297	0.1479	0.4685
426.265	0.4288	0.1415	0.4674
426.598	0.4226	0.1411	0.4775
426.93	0.427	0.1427	0.4725
427.262	0.432	0.146	0.4801
427.595	0.4236	0.1407	0.4776
427.928	0.4254	0.1389	0.4746
428.26	0.431	0.1456	0.4702
428.592	0.4284	0.1428	0.4736
428.925	0.4218	0.1402	0.4802
429.257	0.4273	0.1432	0.4749
429.59	0.4274	0.1415	0.4752
429.923	0.426	0.1452	0.4807
430.255	0.4348	0.1471	0.4815
430.587	0.425	0.141	0.4704
430.92	0.4244	0.141	0.4756
431.252	0.4292	0.1425	0.4761
431.585	0.4314	0.1427	0.4716
431.918	0.4323	0.1399	0.4747
432.25	0.43	0.1447	0.4685
432.582	0.4244	0.1444	0.4735
432.915	0.4265	0.1446	0.4737
433.248	0.4251	0.1425	0.4721
433.58	0.4254	0.1411	0.4835
433.913	0.4282	0.1432	0.4777
434.245	0.4285	0.1416	0.4699
434.577	0.4247	0.1446	0.4713
434.91	0.4242	0.1433	0.4727
435.243	0.4308	0.1404	0.4747
435.575	0.4316	0.1423	0.4705
435.908	0.4235	0.144	0.4734
436.24	0.4255	0.1421	0.4799
436.572	0.4305	0.1435	0.4697
436.905	0.4227	0.1414	0.4698
437.238	0.4261	0.1424	0.4746
437.57	0.4262	0.1446	0.4768
437.902	0.4325	0.1437	0.4761
438.235	0.4223	0.1413	0.4729
438.567	0.4253	0.1418	0.4627
438.9	0.4345	0.144	0.4749
439.233	0.4254	0.1438	0.4723
439.565	0.4271	0.1396	0.4718
439.897	0.4256	0.1452	0.4712
440.23	0.4348	0.1447	0.475
440.562	0.4278	0.1422	0.4695
440.895	0.4311	0.1419	0.4768
441.228	0.4226	0.1406	0.4813
441.56	0.4218	0.1466	0.4804
441.892	0.4263	0.1429	0.4724
442.225	0.4211	0.1416	0.4685
442.558	0.4233	0.1462	0.471
442.89	0.421	0.1403	0.4782
443.223	0.422	0.1464	0.4787
443.555	0.4242	0.1405	0.4742
443.887	0.4257	0.1436	0.4672
444.22	0.4217	0.1393	0.4761
444.553	0.4233	0.1419	0.4718
444.885	0.4198	0.1426	0.4747
445.217	0.4306	0.1417	0.4767
445.55	0.4227	0.1429	0.475
445.882	0.424	0.1409	0.4804
446.215	0.4327	0.1445	0.4751
446.548	0.4228	0.143	0.4729
446.88	0.4253	0.1462	0.4718
447.212	0.4225	0.1425	0.4735
447.545	0.4266	0.1403	0.475
447.877	0.4279	0.1393	0.4676
448.21	0.4236	0.1434	0.4758
448.543	0.4231	0.1409	0.4744
448.875	0.4243	0.1437	0.4828
449.207	0.4233	0.1416	0.4786
449.54	0.4303	0.1427	0.4787
449.873	0.4256	0.1393	0.4747
450.205	0.4263	0.1425	0.4729
450.538	0.4225	0.1429	0.4805
450.87	0.4279	0.1396	0.4679
451.202	0.4248	0.1428	0.4783
451.535	0.429	0.1409	0.4687
451.868	0.4221	0.141	0.476
452.2	0.4178	0.1426	0.4727
452.533	0.4246	0.1423	0.4778
452.865	0.4211	0.1403	0.4812
453.197	0.4285	0.1428	0.4726
453.53	0.4217	0.1401	0.4685
453.863	0.4234	0.1439	0.469
454.195	0.4271	0.1392	0.4764
454.527	0.421	0.1464	0.4773
454.86	0.4256	0.1396	0.4774
455.192	0.4279	0.1458	0.4782
455.525	0.4224	0.1409	0.4713
455.858	0.4316	0.1413	0.4746
456.19	0.4185	0.1396	0.4731
456.522	0.4275	0.1424	0.4789
456.855	0.4171	0.1433	0.4766
457.188	0.4283	0.1441	0.4712
457.52	0.4236	0.1441	0.4762
457.853	0.4277	0.1427	0.4717
458.185	0.4195	0.1436	0.4689
458.517	0.4233	0.1451	0.4735
458.85	0.4272	0.1421	0.4757
459.183	0.4124	0.1434	0.4748
459.515	0.4237	0.1428	0.4745
459.848	0.4317	0.1376	0.4791
460.18	0.432	0.1427	0.4674
460.512	0.4302	0.1382	0.4677
460.845	0.4228	0.1464	0.4826
461.178	0.4201	0.1455	0.4761
461.51	0.4243	0.1428	0.4737
461.842	0.4257	0.1459	0.4753
462.175	0.4259	0.142	0.4664
462.507	0.4225	0.1445	0.4686
462.84	0.4281	0.1418	0.4728
463.173	0.4234	0.1462	0.4828
463.505	0.4197	0.1417	0.4756
463.837	0.4159	0.1429	0.4677
464.17	0.4205	0.1427	0.4697
464.502	0.4232	0.1405	0.4803
464.835	0.4267	0.1426	0.4819
465.168	0.4216	0.145	0.4758
465.5	0.4306	0.1453	0.4708
465.832	0.4222	0.1441	0.4615
466.165	0.4218	0.1408	0.4786
466.498	0.4182	0.1407	0.4763
466.83	0.4173	0.1432	0.4719
467.163	0.4251	0.1402	0.4728
467.495	0.4247	0.1445	0.4745
467.827	0.4251	0.1421	0.4765
468.16	0.4189	0.1414	0.4731
468.493	0.4278	0.1408	0.4635
468.825	0.428	0.1406	0.4726
469.158	0.4231	0.1425	0.4729
469.49	0.4207	0.1422	0.4732
469.822	0.4193	0.1418	0.4732
470.155	0.4275	0.1476	0.4727
470.488	0.4231	0.1424	0.4731
470.82	0.4231	0.1401	0.4787
471.152	0.4268	0.1384	0.4732
471.485	0.421	0.1422	0.4691
471.817	0.4154	0.1464	0.481
472.15	0.4191	0.1432	0.4723
472.483	0.4242	0.1439	0.4651
472.815	0.4224	0.1429	0.478
473.147	0.4156	0.1411	0.4786
473.48	0.4218	0.1418	0.4766
473.812	0.4219	0.1435	0.4692
474.145	0.4274	0.1416	0.4775
474.478	0.4277	0.1403	0.4724
474.81	0.4286	0.1405	0.4731
475.142	0.4214	0.1418	0.4722
475.475	0.4286	0.142	0.4784
475.808	0.4278	0.1441	0.4766
476.14	0.4251	0.1415	0.4783
476.473	0.4237	0.1442	0.4766
476.805	0.425	0.1394	0.479
477.137	0.4238	0.1458	0.4619
477.47	0.4268	0.1404	0.4725
477.803	0.4238	0.1388	0.4662
478.135	0.4221	0.1406	0.479
478.467	0.4284	0.1419	0.4778
478.8	0.4252	0.1397	0.4811
479.132	0.4242	0.1396	0.4738
479.465	0.4196	0.1445	0.4745
479.798	0.4271	0.1416	0.474
480.13	0.4215	0.1444	0.4779
480.462	0.4275	0.143	0.4814
480.795	0.4228	0.1441	0.4825
481.127	0.4233	0.1448	0.4753
481.46	0.4213	0.1366	0.4726
481.793	0.4193	0.1432	0.4809
482.125	0.4211	0.1388	0.4802
482.457	0.4219	0.1406	0.4798
482.79	0.4192	0.1408	0.4801
483.123	0.4216	0.14	0.4767
483.455	0.424	0.1405	0.4733
483.788	0.4177	0.1433	0.4695
484.12	0.4185	0.1435	0.4776
484.452	0.4235	0.1442	0.475
484.785	0.4265	0.1415	0.4615
485.118	0.4269	0.1405	0.4753
485.45	0.4169	0.146	0.4646
485.783	0.4243	0.1422	0.4697
486.115	0.4253	0.1424	0.4763
486.447	0.4159	0.1465	0.4838
486.78	0.4204	0.1411	0.4805
487.113	0.4172	0.1389	0.4737
487.445	0.4216	0.139	0.4801
487.777	0.4232	0.1387	0.476
488.11	0.4264	0.1424	0.4716
488.442	0.4243	0.1447	0.4694
488.775	0.4254	0.1428	0.4745
489.108	0.4185	0.1414	0.4745
489.44	0.4218	0.1468	0.4767
489.772	0.4264	0.1432	0.4847
490.105	0.4167	0.1385	0.4772
490.438	0.4251	0.1417	0.4756
490.77	0.4238	0.14	0.4781
491.103	0.4236	0.1402	0.4771
491.435	0.418	0.1472	0.477
491.767	0.4148	0.1444	0.4761
492.1	0.4264	0.1401	0.4754
492.433	0.4282	0.1447	0.4755
492.765	0.4195	0.1412	0.4791
493.098	0.4242	0.1426	0.4793
493.43	0.4221	0.142	0.4726
493.762	0.4265	0.1424	0.48
494.095	0.43	0.1385	0.4704
494.428	0.4171	0.1389	0.4785
494.76	0.4195	0.1422	0.4877
495.092	0.4275	0.1435	0.4791
495.425	0.4252	0.1371	0.4726
495.757	0.4255	0.1367	0.4743
496.09	0.4222	0.1442	0.4752
496.423	0.4234	0.1413	0.4746
496.755	0.4217	0.142	0.4795
497.087	0.423	0.1474	0.4737
497.42	0.4211	0.1419	0.4693
497.752	0.4187	0.1387	0.4815
498.085	0.4232	0.1384	0.4861
498.418	0.4287	0.1411	0.4768
498.75	0.4242	0.1385	0.4773
499.082	0.4217	0.1398	0.4752
499.415	0.4237	0.1392	0.4793
499.748	0.4242	0.1398	0.4728
500.08	0.4198	0.1425	0.4728
500.413	0.4209	0.1437	0.4749
500.745	0.4219	0.1388	0.4748
501.077	0.4219	0.141	0.4856
501.41	0.4239	0.1412	0.4847
501.743	0.4135	0.1456	0.476
502.075	0.4219	0.1434	0.488
502.408	0.4146	0.1431	0.4736
502.74	0.4205	0.1395	0.471
503.072	0.4153	0.1403	0.4798
503.405	0.4168	0.1449	0.4823
503.738	0.4182	0.1386	0.4752
504.07	0.4262	0.1384	0.4769
504.402	0.421	0.1406	0.4724
504.735	0.4182	0.1401	0.4794
505.067	0.4228	0.1451	0.4741
505.4	0.4212	0.139	0.4687
505.733	0.4156	0.1384	0.4825
506.065	0.4236	0.1417	0.4778
506.397	0.4236	0.1421	0.4664
506.73	0.4231	0.1414	0.475
507.062	0.4151	0.1431	0.4692
507.395	0.4149	0.1421	0.4724
507.728	0.4206	0.1413	0.4778
508.06	0.4233	0.1398	0.482
508.392	0.4262	0.1392	0.4786
508.725	0.4221	0.1392	0.4825
509.058	0.4238	0.1403	0.4807
509.39	0.4238	0.1384	0.4768
509.723	0.4244	0.1434	0.4726
510.055	0.4186	0.1431	0.4801
510.387	0.4197	0.1379	0.4748
510.72	0.4214	0.1416	0.4769
511.053	0.4215	0.1387	0.476
511.385	0.4259	0.1411	0.4768
511.717	0.4272	0.1399	0.4739
512.05	0.4221	0.1418	0.4725
512.383	0.4221	0.1433	0.4787
512.715	0.4229	0.1409	0.47
513.048	0.4187	0.1427	0.472
513.38	0.4253	0.1438	0.4763
513.712	0.4187	0.1401	0.4814
514.045	0.428	0.1397	0.477
514.378	0.4232	0.1366	0.4753
514.71	0.4205	0.1398	0.4653
515.043	0.4235	0.1429	0.4748
515.375	0.4224	0.1422	0.4735
515.707	0.4148	0.1443	0.4792
516.04	0.4205	0.1407	0.4739
516.372	0.4183	0.1416	0.4705
516.705	0.4186	0.1456	0.4794
517.038	0.4235	0.1437	0.4737
517.37	0.4171	0.1425	0.4804
517.702	0.4152	0.1399	0.475
518.035	0.4234	0.1408	0.4765
518.367	0.4228	0.142	0.4786
518.7	0.4248	0.1402	0.4766
519.033	0.426	0.1407	0.4724
519.365	0.4351	0.1421	0.4737
519.697	0.4234	0.1419	0.4766
520.03	0.4233	0.1365	0.4733
520.362	0.4257	0.1406	0.4768
520.695	0.4136	0.138	0.4759
521.028	0.4201	0.1374	0.4708
521.36	0.421	0.1395	0.4759
521.692	0.4188	0.1413	0.483
522.025	0.4134	0.141	0.4728
522.357	0.4097	0.1425	0.4745
522.69	0.4176	0.1402	0.4691
523.023	0.4238	0.139	0.4706
523.355	0.4264	0.1356	0.4727
523.688	0.4188	0.1397	0.476
524.02	0.4271	0.1401	0.4777
524.352	0.4223	0.1443	0.4695
524.685	0.4155	0.1394	0.4795
525.018	0.4264	0.1377	0.474
525.35	0.4185	0.1416	0.4853
525.683	0.416	0.1384	0.4704
526.015	0.4206	0.1394	0.4778
526.347	0.4248	0.1439	0.479
526.68	0.4157	0.1424	0.4675
527.013	0.4177	0.1377	0.4783
527.345	0.422	0.1386	0.4733
527.678	0.4175	0.1405	0.4698
528.01	0.4142	0.1408	0.4695
528.342	0.4212	0.1391	0.466
528.675	0.4228	0.1451	0.4762
529.008	0.4228	0.1416	0.4718
529.34	0.4178	0.1465	0.4825
529.673	0.4161	0.1423	0.4749
530.005	0.4213	0.1441	0.4679
530.337	0.4198	0.1399	0.476
530.67	0.4205	0.1377	0.4699
531.003	0.412	0.1386	0.4766
531.335	0.4181	0.1405	0.4786
531.668	0.4265	0.148	0.476
532	0.4193	0.1379	0.4792
532.332	0.4142	0.1402	0.4714
532.665	0.4176	0.1411	0.4847
532.997	0.4159	0.1424	0.4729
533.33	0.4212	0.1437	0.475
533.663	0.4208	0.1388	0.4738
533.995	0.4165	0.143	0.4717
534.327	0.4208	0.139	0.4719
534.66	0.4198	0.1414	0.4776
534.992	0.4185	0.141	0.4782
535.325	0.4172	0.1358	0.4721
535.658	0.4207	0.1428	0.4752
535.99	0.422	0.1398	0.4766
536.322	0.4176	0.1432	0.4693
536.655	0.4215	0.1448	0.4795
536.987	0.4202	0.1429	0.4728
537.32	0.4238	0.1398	0.4781
537.653	0.4191	0.1386	0.4741
537.985	0.4185	0.1423	0.4789
538.317	0.4188	0.1421	0.4753
538.65	0.4284	0.1415	0.4678
538.982	0.4203	0.1402	0.4702
539.315	0.417	0.1394	0.4724
539.648	0.4226	0.1417	0.4715
539.98	0.4154	0.1394	0.4702
540.312	0.4181	0.137	0.4767
540.645	0.4227	0.1405	0.4762
540.977	0.4208	0.143	0.4808
541.31	0.4261	0.1435	0.4763
541.643	0.4232	0.1432	0.474
541.975	0.4242	0.14	0.477
542.308	0.4139	0.1441	0.4769
542.64	0.4208	0.1408	0.4795
542.972	0.4162	0.1418	0.4649
543.305	0.4204	0.1384	0.4687
543.638	0.4205	0.1404	0.4756
543.97	0.4209	0.1436	0.474
544.303	0.421	0.1459	0.4749
544.635	0.415	0.1399	0.4787
544.967	0.4201	0.1392	0.479
545.3	0.4183	0.1412	0.4682
545.633	0.4182	0.1432	0.4758
545.965	0.4184	0.138	0.4716
546.298	0.4169	0.1403	0.4812
546.63	0.4201	0.1435	0.4757
546.962	0.4202	0.1411	0.477
547.295	0.4236	0.1436	0.4707
547.628	0.4236	0.1423	0.4721
547.96	0.4252	0.1435	0.4745
548.293	0.4148	0.1413	0.4778
548.625	0.4127	0.1414	0.4739
548.957	0.4203	0.1378	0.4771
549.29	0.4345	0.1405	0.4801
549.622	0.4212	0.1447	0.4772
549.955	0.4161	0.1406	0.4717
550.288	0.4161	0.1402	0.4729
550.62	0.4098	0.1418	0.4843
550.952	0.4183	0.1403	0.4747
551.285	0.4205	0.1405	0.4854
551.617	0.4146	0.1398	0.48
551.95	0.4162	0.1451	0.476
552.283	0.4163	0.1411	0.4705
552.615	0.4152	0.1432	0.4767
552.947	0.4137	0.1454	0.4806
553.28	0.4192	0.1409	0.4827
553.612	0.4147	0.1401	0.4772
553.945	0.4233	0.1379	0.4778
554.278	0.423	0.1413	0.4842
554.61	0.4148	0.1393	0.4796
554.942	0.4136	0.1453	0.4757
555.275	0.4174	0.1411	0.477
555.607	0.416	0.1405	0.4702
555.94	0.4199	0.1407	0.4763
556.273	0.4194	0.1417	0.4787
556.605	0.4214	0.1361	0.4791
556.938	0.4147	0.1422	0.4799
557.27	0.419	0.1391	0.4716
557.602	0.4221	0.1411	0.4622
557.935	0.4237	0.143	0.4785
558.268	0.4185	0.1397	0.4764
558.6	0.4273	0.1437	0.4732
558.933	0.4239	0.1422	0.4794
559.265	0.4201	0.1375	0.4767
559.597	0.4146	0.1412	0.4811
559.93	0.4187	0.1389	0.4719
560.263	0.4148	0.143	0.4776
560.595	0.4119	0.1419	0.4647
560.928	0.42	0.1381	0.4641
561.26	0.4232	0.1396	0.4769
561.592	0.4227	0.1386	0.4748
561.925	0.4249	0.1378	0.4728
562.258	0.4177	0.1386	0.4816
562.59	0.4263	0.1412	0.4731
562.923	0.4241	0.1408	0.4738
563.255	0.42	0.1409	0.4781
563.587	0.4182	0.1409	0.468
563.92	0.421	0.1427	0.473
564.253	0.4201	0.1431	0.4779
564.585	0.4186	0.1402	0.4726
564.918	0.4172	0.1415	0.4729
565.25	0.4208	0.1405	0.481
565.582	0.4159	0.1428	0.4732
565.915	0.4185	0.1381	0.472
566.247	0.419	0.1405	0.477
566.58	0.4206	0.1404	0.4764
566.913	0.4235	0.1395	0.4809
567.245	0.4183	0.1421	0.477
567.577	0.4143	0.1389	0.4713
567.91	0.4219	0.1417	0.4818
568.242	0.417	0.14	0.4644
568.575	0.4108	0.1433	0.4733
568.908	0.4268	0.1403	0.4775
569.24	0.4282	0.1394	0.4798
569.572	0.4165	0.1464	0.4782
569.905	0.4114	0.1371	0.4761
570.237	0.422	0.1381	0.4703
570.57	0.4159	0.1444	0.4761
570.903	0.409	0.1386	0.4739
571.235	0.4232	0.137	0.4844
571.567	0.42	0.1401	0.4692
571.9	0.4249	0.1403	0.4823
572.232	0.4102	0.1451	0.4714
572.565	0.4201	0.1386	0.4779
572.898	0.4201	0.139	0.4681
573.23	0.4204	0.1411	0.4801
573.562	0.4172	0.1421	0.4711
573.895	0.4111	0.1394	0.4845
574.227	0.4229	0.139	0.4732
574.56	0.4133	0.1386	0.4747
574.893	0.4264	0.1386	0.4692
575.225	0.4212	0.1415	0.4732
575.558	0.4147	0.144	0.4778
575.89	0.4175	0.1388	0.4798
576.222	0.419	0.1411	0.4752
576.555	0.4168	0.1421	0.4708
576.888	0.4242	0.1398	0.479
577.22	0.4185	0.1404	0.4792
577.553	0.422	0.142	0.4809
577.885	0.4219	0.1401	0.4718
578.217	0.4214	0.1439	0.4721
578.55	0.418	0.1452	0.4744
578.883	0.4208	0.1352	0.4743
579.215	0.421	0.1444	0.477
579.548	0.4226	0.1409	0.4768
579.88	0.4105	0.1426	0.484
580.212	0.4167	0.1429	0.4781
580.545	0.4211	0.1422	0.4806
580.878	0.4189	0.1376	0.4759
581.21	0.4161	0.1411	0.4746
581.543	0.4171	0.1409	0.4773
581.875	0.4115	0.1429	0.4692
582.207	0.418	0.1413	0.4762
582.54	0.4217	0.1411	0.4685
582.872	0.4178	0.1403	0.48
583.205	0.4212	0.1387	0.4801
583.538	0.4178	0.1409	0.475
583.87	0.4218	0.1409	0.4775
584.202	0.4115	0.1415	0.4752
584.535	0.4089	0.1385	0.4725
584.867	0.4144	0.1377	0.4729
585.2	0.4216	0.1433	0.4742
585.533	0.42	0.1406	0.4809
585.865	0.4218	0.1423	0.4874
586.197	0.4148	0.1385	0.4725
586.53	0.4238	0.1436	0.4762
586.862	0.414	0.1409	0.4825
587.195	0.4145	0.1384	0.4751
587.528	0.4177	0.1421	0.477
587.86	0.423	0.1401	0.474
588.192	0.4251	0.1399	0.4775
588.525	0.4209	0.1378	0.4722
588.857	0.4185	0.1388	0.477
589.19	0.418	0.1406	0.4725
589.523	0.4248	0.1403	0.4697
589.855	0.4198	0.1424	0.4812
590.188	0.4216	0.141	0.4821
590.52	0.4119	0.141	0.4824
590.852	0.4229	0.1401	0.4814
591.185	0.4149	0.1399	0.4661
591.518	0.4215	0.1446	0.4772
591.85	0.4175	0.1412	0.4743
592.183	0.4168	0.1415	0.4738
592.515	0.4202	0.1445	0.4716
592.847	0.4193	0.1402	0.4769
593.18	0.4192	0.1415	0.4802
593.513	0.4105	0.1394	0.4752
593.845	0.4176	0.1379	0.4714
594.178	0.4216	0.1401	0.4762
594.51	0.4205	0.1395	0.473
594.842	0.4081	0.1416	0.4762
595.175	0.4217	0.1437	0.4778
595.508	0.42	0.1399	0.4757
595.84	0.4197	0.1407	0.4772
596.173	0.4237	0.1411	0.4758
596.505	0.4197	0.1415	0.4724
596.837	0.4197	0.1404	0.475
597.17	0.41	0.139	0.4719
597.503	0.4109	0.1398	0.4749
597.835	0.4104	0.1398	0.4721
598.168	0.4226	0.1423	0.4745
598.5	0.4169	0.1412	0.4745
598.832	0.4204	0.1388	0.4794
599.165	0.4168	0.1425	0.4683
599.497	0.4206	0.1425	0.4649
599.83	0.4223	0.1399	0.4793
600.163	0.4156	0.1412	0.4775
600.495	0.4153	0.1381	0.4685
600.827	0.4144	0.1412	0.4682
601.16	0.4174	0.1408	0.4746
601.492	0.417	0.1413	0.4706
601.825	0.4269	0.1417	0.4735
602.158	0.4149	0.1386	0.4669
602.49	0.4155	0.1406	0.4797
602.822	0.4202	0.1419	0.4758
603.155	0.412	0.1424	0.4772
603.487	0.4219	0.1376	0.4729
603.82	0.4169	0.1392	0.4713
604.153	0.417	0.1403	0.4705
604.485	0.41	0.1421	0.4705
604.817	0.4144	0.1393	0.479
605.15	0.4152	0.1425	0.4754
605.482	0.4144	0.1414	0.4757
605.815	0.4261	0.1424	0.4818
606.148	0.4233	0.1418	0.4725
606.48	0.4108	0.1415	0.4749
606.812	0.4223	0.1365	0.4786
607.145	0.419	0.145	0.4789
607.477	0.4125	0.1394	0.4708
607.81	0.424	0.138	0.4742
608.143	0.4288	0.141	0.4702
608.475	0.4199	0.1426	0.4684
608.808	0.4161	0.1395	0.4749
609.14	0.4206	0.14	0.4707
609.472	0.4173	0.1399	0.4795
609.805	0.4163	0.1431	0.471
610.138	0.4177	0.1387	0.475
610.47	0.4161	0.1424	0.4699
610.803	0.4214	0.1406	0.4779
611.135	0.4164	0.1434	0.4675
611.467	0.4163	0.1418	0.4688
611.8	0.4202	0.1402	0.469
612.133	0.4165	0.1409	0.4674
612.465	0.4186	0.1427	0.4713
612.798	0.4158	0.1408	0.4783
613.13	0.4239	0.1407	0.4799
613.462	0.4176	0.1385	0.4669
613.795	0.4196	0.1387	0.469
614.128	0.4202	0.1406	0.4813
614.46	0.42	0.1399	0.4805
614.793	0.4193	0.1432	0.4772
615.125	0.4172	0.1401	0.4672
615.457	0.4087	0.1414	0.4737
615.79	0.4228	0.1416	0.4707
616.122	0.4145	0.1407	0.4742
616.455	0.4171	0.1399	0.473
616.788	0.4162	0.1423	0.4722
617.12	0.4145	0.1395	0.4675
617.452	0.4135	0.1362	0.476
617.785	0.4157	0.1389	0.47
618.117	0.4098	0.1407	0.4756
618.45	0.4096	0.1424	0.4669
618.783	0.4165	0.1393	0.4711
619.115	0.4197	0.1476	0.4762
619.447	0.4218	0.1415	0.4732
619.78	0.414	0.1422	0.4721
620.112	0.4227	0.1399	0.4612
620.445	0.4155	0.139	0.4724
620.778	0.4209	0.1388	0.466
621.11	0.4236	0.1436	0.477
621.442	0.421	0.1416	0.4718
621.775	0.4107	0.1427	0.4726
622.107	0.4144	0.1401	0.4743
622.44	0.4175	0.141	0.4703
622.773	0.4204	0.1433	0.463
623.105	0.4176	0.1373	0.4726
623.438	0.417	0.1415	0.4771
623.77	0.4201	0.1421	0.4703
624.102	0.4208	0.141	0.4726
624.435	0.4158	0.1383	0.4736
624.768	0.4191	0.1433	0.4717
625.1	0.4161	0.1445	0.4726
625.433	0.4191	0.142	0.4743
625.765	0.4137	0.1386	0.4728
626.097	0.4202	0.1427	0.4747
626.43	0.4153	0.1399	0.4726
626.763	0.4157	0.1381	0.4645
627.095	0.417	0.1411	0.4728
627.428	0.4183	0.1414	0.4783
627.76	0.4154	0.1411	0.4729
628.092	0.418	0.1394	0.4765
628.425	0.4228	0.1379	0.469
628.758	0.4122	0.1376	0.4662
629.09	0.4114	0.1422	0.4777
629.423	0.4214	0.142	0.4699
629.755	0.4122	0.1369	0.4796
630.087	0.4216	0.1408	0.4661
630.42	0.4151	0.1374	0.4719
630.753	0.4147	0.1412	0.4723
631.085	0.4196	0.1402	0.4668
631.418	0.4143	0.1376	0.4648
631.75	0.4197	0.1379	0.4757
632.082	0.4149	0.1397	0.4655
632.415	0.4123	0.1427	0.4791
632.747	0.4173	0.1407	0.4728
633.08	0.4163	0.1419	0.474
633.413	0.4195	0.1425	0.4706
633.745	0.4168	0.1396	0.4711
634.077	0.4174	0.1425	0.4729
634.41	0.4178	0.1397	0.4697
634.742	0.4126	0.1396	0.4736
635.075	0.4161	0.1421	0.473
635.408	0.4209	0.1409	0.4739
635.74	0.4225	0.1427	0.4703
636.072	0.4122	0.1408	0.4796
636.405	0.4147	0.1372	0.4731
636.737	0.4191	0.1442	0.4747
637.07	0.4162	0.1411	0.4741
637.403	0.4201	0.1388	0.4648
637.735	0.4177	0.1436	0.4794
638.067	0.4156	0.1436	0.4739
638.4	0.4126	0.1399	0.4762
638.732	0.4179	0.1403	0.4765
639.065	0.4159	0.1405	0.4785
639.398	0.4186	0.1407	0.4761
639.73	0.4148	0.1391	0.4714
640.062	0.4195	0.1403	0.4757
640.395	0.4228	0.14	0.4682
640.727	0.415	0.1419	0.4728
641.06	0.4118	0.1398	0.4702
641.393	0.4179	0.1414	0.4726
641.725	0.4138	0.1408	0.4796
642.058	0.4237	0.1398	0.4705
642.39	0.4201	0.1406	0.4747
642.722	0.4158	0.1399	0.4758
643.055	0.4078	0.1399	0.475
643.388	0.4111	0.1365	0.4734
643.72	0.415	0.1415	0.4784
644.053	0.4202	0.1393	0.4692
644.385	0.4146	0.1422	0.4755
644.717	0.4164	0.1398	0.4801
645.05	0.4189	0.135	0.4701
645.383	0.419	0.1429	0.4719
645.715	0.4151	0.1397	0.4791
646.048	0.4016	0.1382	0.4786
646.38	0.4153	0.1394	0.4692
646.712	0.4199	0.1395	0.4716
647.045	0.4206	0.1386	0.4774
647.378	0.4189	0.1402	0.471
647.71	0.4194	0.1424	0.4685
648.043	0.4149	0.1404	0.4761
648.375	0.4151	0.1387	0.4757
648.707	0.4132	0.1387	0.4666
649.04	0.4173	0.1426	0.476
649.372	0.4083	0.1398	0.4778
649.705	0.4139	0.1432	0.4693
650.038	0.4186	0.144	0.4716
650.37	0.4205	0.1371	0.4784
650.702	0.4177	0.1386	0.4634
651.035	0.4136	0.1427	0.4672
651.367	0.4159	0.1403	0.4758
651.7	0.4216	0.1399	0.4749
652.033	0.4168	0.1426	0.4743
652.365	0.417	0.1403	0.4745
652.697	0.423	0.1442	0.4659
653.03	0.42	0.1377	0.4703
653.362	0.4209	0.1459	0.4739
653.695	0.4156	0.1421	0.4689
654.028	0.4219	0.1374	0.4738
654.36	0.4104	0.1436	0.4731
654.692	0.4151	0.1412	0.4709
655.025	0.4189	0.1424	0.4772
655.357	0.4121	0.1444	0.4691
655.69	0.4118	0.1399	0.4631
656.023	0.4215	0.1402	0.4757
656.355	0.4192	0.1454	0.4765
656.688	0.4124	0.144	0.4729
657.02	0.4241	0.1415	0.4655
657.352	0.4125	0.1411	0.4764
657.685	0.4075	0.143	0.4782
658.018	0.4141	0.1435	0.4744
658.35	0.4138	0.1421	0.4679
658.683	0.4173	0.1451	0.47
659.015	0.4176	0.1404	0.4776
659.347	0.4202	0.1444	0.468
659.68	0.4174	0.1457	0.4677
660.013	0.4155	0.1456	0.4653
660.345	0.4229	0.1407	0.4747
660.678	0.4128	0.142	0.4627
661.01	0.4127	0.1395	0.4763
661.342	0.4193	0.1432	0.4766
661.675	0.42	0.1449	0.4724
662.008	0.4165	0.1427	0.4742
662.34	0.418	0.1411	0.4718
662.673	0.4058	0.1434	0.4739
663.005	0.4169	0.1442	0.4723
663.337	0.4214	0.1425	0.4707
663.67	0.4138	0.1439	0.4696
664.003	0.4192	0.1427	0.4794
664.335	0.4193	0.1441	0.4661
664.668	0.4133	0.1439	0.4699
[truncated: 1,601 more rows]

## Sheet: C241 5%
Time(s)	afTMEM16 0Ca2+	afTMEM16 +Ca2+	Protoein-Free
0.3325	1.0039	1.0021	1.0003
0.665	1.0119	0.9922	1.0252
0.9975	1.011	1.0011	1.0221
1.33	1.0188	1.0198	1.0093
1.6625	1.0138	1.0122	1.0277
1.995	0.9927	0.9985	1.0184
2.3275	1.0047	0.999	1.0109
2.66	1.0021	0.9944	1.018
2.9925	1.0143	0.9983	1.018
3.325	1.007	1.0078	1.0196
3.6575	1.0034	0.9913	1.0097
3.99	1.0024	0.9993	1.0217
4.3225	1.0063	0.9942	0.9996
4.655	1.0119	1.0022	1.0174
4.9875	1.0086	1.0002	1.0164
5.32	1.0137	0.9917	1.0237
5.6525	1.0017	0.9927	1.013
5.985	1.0091	0.9994	1.0048
6.3175	0.9974	1.0069	1.003
6.65	1.0036	0.998	1.0045
6.9825	1.0032	0.9961	1.0017
7.315	1.0066	0.9976	1.0091
7.6475	1.0046	0.9892	1.0001
7.98	1.0124	1.0057	1.0117
8.3125	1.0077	1.0089	1.0066
8.645	1.0052	1.0131	1.0041
8.9775	0.992	1.0062	1.0125
9.31	0.9997	1.0065	1.0139
9.6425	1.0007	1.0081	1.0131
9.975	1.0076	1.005	1.0214
10.3075	1	0.9976	0.9974
10.64	1.0092	1.0118	1.002
10.9725	1.0084	0.9953	1.0192
11.305	1.0045	0.9977	0.9983
11.6375	1.0004	1.0161	1.001
11.97	1.0034	0.9969	1.0236
12.3025	0.9974	1.0006	1.0071
12.635	1.004	0.9964	0.9948
12.9675	1.0086	0.9867	1.0064
13.3	0.9984	0.9948	1.0033
13.6325	1.0044	1.0033	0.9896
13.965	1.0048	1	1.0026
14.2975	1.0075	1.0063	0.9941
14.63	0.9953	1.0067	1.0035
14.9625	0.9943	0.9895	0.9908
15.295	0.9952	1.0011	0.9999
15.6275	0.9942	1.006	0.9979
15.96	1.0088	1.006	1.0055
16.2925	0.9977	0.9991	1.0019
16.625	1.0069	0.9987	1.0087
16.9575	0.9998	1.0093	0.9972
17.29	1.0054	0.991	1.0103
17.6225	1.0051	1.0068	1.0026
17.955	0.9946	0.9988	1.0145
18.2875	0.9977	0.9894	0.9985
18.62	1.0012	1.0062	1.0069
18.9525	1.0109	1.0028	0.9853
19.285	0.998	0.994	0.9991
19.6175	1.0066	0.9952	1.0091
19.95	0.9961	0.9913	1.0102
20.2825	1	1.0085	0.9996
20.615	0.9856	1.0094	1.0063
20.9475	1.0001	0.99	1.0041
21.28	1.0072	0.9971	1.0206
21.6125	0.9997	0.9978	1.0095
21.945	0.9926	0.9961	0.9943
22.2775	1.0161	0.9941	1.0046
22.61	1.0092	1.0036	1.0033
22.9425	0.9987	0.9951	1.0101
23.275	0.9942	0.997	1.0015
23.6075	1.0021	1.0043	1.012
23.94	1.002	1.001	0.9947
24.2725	1.0011	0.9966	1.0053
24.605	0.9999	0.9974	1.0001
24.9375	1.0093	0.9923	0.9933
25.27	0.9955	0.9873	1.0019
25.6025	1.0057	0.9858	0.9979
25.935	1.002	1.0003	0.9967
26.2675	0.9991	0.9974	1.0093
26.6	0.999	1.0025	1.0093
26.9325	0.9999	1.0004	0.9968
27.265	1.0114	1.0017	1.0157
27.5975	1.0118	1.0003	1.0051
27.93	0.9918	0.9874	0.9972
28.2625	0.9996	0.9938	1.0013
28.595	0.9915	0.9963	0.9907
28.9275	0.9972	1.0021	1.0063
29.26	0.9974	0.9958	1.0063
29.5925	1.0094	0.9985	0.9847
29.925	1.0067	1.0029	0.9965
30.2575	0.995	0.9944	1
30.59	1.0079	1.0051	1.0091
30.9225	0.9963	0.9952	1.0067
31.255	0.9814	1.0045	0.9851
31.5875	1.0091	0.9941	0.9926
31.92	1.002	0.9897	0.9821
32.2525	1.0052	0.9925	0.9896
32.585	0.9917	0.9949	1.0117
32.9175	1.0075	1.0033	1.005
33.25	1.0013	0.9922	0.9919
33.5825	1.0024	0.9876	1.0095
33.915	1.0007	0.9911	1.0043
34.2475	1.0048	1.0046	1.0156
34.58	1.0031	0.999	1.0005
34.9125	1.0095	1.004	1.0093
35.245	1.0006	0.9892	1.0085
35.5775	0.9974	0.9924	1.0031
35.91	1.0011	0.9889	1.0068
36.2425	0.9943	0.994	0.9913
36.575	1.0087	0.9951	0.9958
36.9075	1.015	0.9989	1.0065
37.24	0.9966	0.9947	0.9999
37.5725	1.0058	0.9894	1.0008
37.905	1.0045	1.0043	1.0123
38.2375	1.0034	0.9989	0.9967
38.57	0.9963	1.0019	0.9901
38.9025	0.9987	0.9978	1.0123
39.235	0.995	1.0018	0.9973
39.5675	0.9906	1.0102	1.0035
39.9	1.0017	0.9967	0.9943
40.2325	0.9901	1.0015	1.0113
40.565	0.9876	1.0034	1.0083
40.8975	0.9984	1.0046	0.9919
41.23	1.008	0.9958	1.003
41.5625	1.0136	0.9907	1.0039
41.895	0.9968	1.0075	1.0065
42.2275	0.9983	1.0011	0.9881
42.56	1.0055	0.9973	0.9926
42.8925	0.9942	1.0011	1.0099
43.225	1.0074	0.9961	0.9883
43.5575	0.9991	0.9977	1.0115
43.89	0.9967	1.0048	1.0001
44.2225	1.0053	0.9966	1.0005
44.555	1.0043	0.9973	1.0101
44.8875	0.9918	0.9907	1.0102
45.22	0.9986	1.0039	0.9963
45.5525	1.0143	0.9982	1.008
45.885	0.9935	1.0096	1.0101
46.2175	1.0099	1.0057	0.9948
46.55	0.9956	0.996	1.0035
46.8825	1.0002	1.0053	0.995
47.215	1.014	1.0052	0.9888
47.5475	1	0.9874	1.0073
47.88	1.0064	1.0128	1.0015
48.2125	0.9958	1.0104	0.9999
48.545	0.9987	1.0111	0.9892
48.8775	1.0055	0.9996	1.0051
49.21	0.9981	1.0023	0.9842
49.5425	1.0072	0.9882	1.0047
49.875	1.0048	0.9898	1.0009
50.2075	0.9929	0.9995	0.9864
50.54	1.007	1.0031	1.0083
50.8725	0.9956	1.0017	0.9897
51.205	1.0023	1.0008	1.0127
51.5375	1.002	1.0044	0.9889
51.87	1.0051	1.0043	0.9991
52.2025	1.0047	0.9903	1.015
52.535	1.0069	0.9909	0.9913
52.8675	0.999	0.9982	0.9954
53.2	1.0088	1.0011	1.0199
53.5325	1.009	1.0078	0.9895
53.865	1.0108	1.0065	1.0155
54.1975	0.9972	0.9987	1.0035
54.53	1.0014	0.9974	0.9897
54.8625	1.0036	1.0095	1.0039
55.195	1.0159	0.9939	0.9994
55.5275	0.9971	0.9937	0.9981
55.86	1.0041	1.0066	1.0048
56.1925	1.0012	0.99	0.9947
56.525	1.0011	1.0045	0.9937
56.8575	1.0001	1.0011	1.0095
57.19	1.0023	1.0073	0.9985
57.5225	1.0057	0.9999	1.0019
57.855	0.9999	1.0011	0.9871
58.1875	0.9945	0.9996	1.0025
58.52	1.0101	0.9978	1.002
58.8525	0.9951	1.0075	1.007
59.185	0.9966	0.9966	1.0015
59.5175	0.9975	0.9943	1.0039
59.85	0.9995	0.9917	1.0039
60.1825	0.9981	0.9857	0.9955
60.515	0.9932	0.9853	1.0047
60.8475	1.0038	0.9964	1.0125
61.18	1.006	0.9916	1.0033
61.5125	1.0006	1.0036	0.9859
61.845	0.9996	0.993	0.9925
62.1775	1.0026	0.9966	0.9997
62.51	0.9983	1.0003	0.9995
62.8425	1.0042	1.0004	1.0076
63.175	1.0084	0.9903	0.9897
63.5075	1.0037	1.0107	1.0011
63.84	0.9897	0.9928	0.9993
64.1725	0.9986	1.0092	1.0018
64.505	0.9988	1.0034	0.9952
64.8375	0.996	1.0051	0.9963
65.17	1.0052	0.9905	1.0085
65.5025	1.0042	1.0024	1.001
65.835	0.9941	0.9987	1.0003
66.1675	1.0096	0.9869	1.0162
66.5	0.9896	0.9882	0.9971
66.8325	0.9991	0.9959	1.0013
67.165	0.9939	1.012	1.0001
67.4975	1.0005	1.0051	1.0061
67.83	0.9951	1.0029	1.0012
68.1625	1.0072	0.9824	0.9929
68.495	1.0044	0.9981	0.9895
68.8275	0.9983	1.0052	0.9921
69.16	0.9894	0.9917	1.0062
69.4925	1.002	0.9927	0.9973
69.825	0.9947	1.0026	1.0003
70.1575	0.9992	0.9952	0.9853
70.49	0.9938	1.0068	0.9995
70.8225	0.9988	0.9985	0.9869
71.155	1.008	0.9989	1.014
71.4875	1.0077	0.9992	0.9997
71.82	0.9984	0.9986	1.0143
72.1525	1.0063	1.0026	1.0128
72.485	1.0065	1.0039	0.9886
72.8175	1.0075	1.0014	0.9954
73.15	1.0034	1.002	0.9922
73.4825	1.004	1.007	1.0075
73.815	1.0009	1.0015	0.9929
74.1475	1.0023	1.0177	0.9953
74.48	0.9974	0.9958	1.0267
74.8125	0.9922	1.0018	1.0039
75.145	0.9923	1.0047	1.0061
75.4775	1.0183	0.9905	1.0089
75.81	1.002	1.0019	1.0083
76.1425	0.9976	0.9959	1.0039
76.475	0.9862	0.9848	1.0011
76.8075	0.9938	1.0133	0.9889
77.14	0.998	0.9856	1.0014
77.4725	1.0055	1.0051	0.9978
77.805	1.0014	0.9924	0.9992
78.1375	0.9988	0.9915	0.9923
78.47	0.9949	1.0009	0.9973
78.8025	1.0081	0.9944	0.9873
79.135	0.9949	0.9989	0.998
79.4675	1.0132	0.9982	1.0026
79.8	0.9933	1.0089	1.0039
80.1325	0.9922	1.0074	0.9964
80.465	0.9971	0.9933	0.9969
80.7975	1.0151	1.0006	0.9963
81.13	1.0069	1.0053	0.9953
81.4625	1.0163	1.0063	1.0098
81.795	1.0039	0.9918	1.0025
82.1275	0.994	1.0088	0.9936
82.46	0.9933	1	0.9997
82.7925	0.9943	0.9973	1.0028
83.125	0.989	0.9974	0.9963
83.4575	0.9963	1.0148	1.0081
83.79	0.9991	1.0018	0.9937
84.1225	0.9937	0.9948	1.0015
84.455	0.9966	0.9892	0.9967
84.7875	1.0095	1.0055	1.0045
85.12	1.0006	1.0047	0.9953
85.4525	1.0016	0.9975	0.9988
85.785	0.9913	1.0008	0.9994
86.1175	1.003	1.0033	1.0013
86.45	1.0005	0.9964	1.0087
86.7825	0.9994	0.9903	1.0031
87.115	0.992	0.9983	1.0113
87.4475	0.9978	0.9937	0.9859
87.78	1.0039	1.0041	0.9919
88.1125	1.0013	1.0083	0.9997
88.445	0.9959	0.9889	0.9962
88.7775	1.0015	0.9988	0.9958
89.11	0.9973	1.0003	1.0088
89.4425	0.9972	1.0012	0.9977
89.775	1.0001	0.9988	0.9999
90.1075	0.9932	1.0092	1.0001
90.44	1.0019	1.0095	0.998
90.7725	0.9967	0.9947	1.0219
91.105	0.9998	0.9974	0.9979
91.4375	1.0028	0.9872	0.9998
91.77	1.0048	1.007	0.9985
92.1025	0.9844	1.0089	0.9913
92.435	1.001	1.0054	1.0081
92.7675	0.9987	1.0005	0.9822
93.1	1	1.0118	1.0153
93.4325	1.004	0.9968	1.0023
93.765	1.0062	0.9909	1.0152
94.0975	1.0004	1.0019	1.0043
94.43	1.0044	0.9963	1.0054
94.7625	1.01	0.9883	0.9907
95.095	1.0017	1.0004	1.0045
95.4275	0.9915	1.0021	1.0086
95.76	0.9864	0.9971	0.9923
96.0925	0.9986	1.0088	0.9928
96.425	0.9954	1.0157	0.988
96.7575	0.9933	0.9977	0.9983
97.09	0.9979	0.9997	0.9931
97.4225	0.9985	0.9932	1.0128
97.755	0.9986	0.9977	0.9963
98.0875	1.0002	0.9985	1.001
98.42	0.9863	1.0073	0.9973
98.7525	1.0044	0.9948	0.9928
99.085	0.9917	0.9907	0.9869
99.4175	0.9954	0.9712	0.9861
99.75	0.9727	0.9959	0.973
100.082	0.9532	0.9792	0.962
100.415	0.9335	0.9716	0.9496
100.748	0.9292	0.9476	0.959
101.08	0.9048	0.9402	0.9281
101.412	0.9099	0.9173	0.9088
101.745	0.8987	0.9013	0.9101
102.078	0.9039	0.8887	0.9183
102.41	0.8814	0.8834	0.8949
102.743	0.8662	0.8659	0.8976
103.075	0.8808	0.8616	0.8834
103.407	0.8559	0.8504	0.8747
103.74	0.853	0.8553	0.8613
104.073	0.8431	0.8243	0.8593
104.405	0.8436	0.8107	0.8472
104.737	0.837	0.8055	0.8381
105.07	0.8185	0.7886	0.8428
105.403	0.8155	0.7855	0.8361
105.735	0.805	0.7777	0.83
106.067	0.7988	0.7548	0.8297
106.4	0.7904	0.7494	0.8077
106.733	0.7811	0.7524	0.799
107.065	0.7781	0.7188	0.8084
107.397	0.7727	0.7266	0.8
107.73	0.7566	0.7197	0.8002
108.062	0.7621	0.7082	0.7889
108.395	0.7499	0.6891	0.7795
108.728	0.7512	0.6915	0.7717
109.06	0.7431	0.6868	0.7542
109.392	0.7462	0.6714	0.7677
109.725	0.7311	0.6762	0.7487
110.058	0.7314	0.6608	0.7528
110.39	0.7191	0.6496	0.7439
110.722	0.7148	0.6479	0.7378
111.055	0.7143	0.6361	0.7403
111.388	0.7029	0.6418	0.7284
111.72	0.6971	0.6257	0.735
112.052	0.6931	0.6228	0.7296
112.385	0.6945	0.6113	0.7263
112.718	0.6869	0.6116	0.7308
113.05	0.6842	0.6015	0.6999
113.382	0.6824	0.5917	0.7128
113.715	0.6606	0.5817	0.7142
114.047	0.6657	0.5913	0.715
114.38	0.6579	0.5774	0.6939
114.713	0.6564	0.5734	0.698
115.045	0.6651	0.5713	0.686
115.377	0.6517	0.5671	0.692
115.71	0.6478	0.5546	0.6873
116.043	0.6495	0.5534	0.6725
116.375	0.6384	0.548	0.6737
116.707	0.6419	0.5367	0.6975
117.04	0.6283	0.5318	0.6805
117.373	0.6237	0.5347	0.6648
117.705	0.6189	0.5232	0.663
118.037	0.6199	0.5227	0.6693
118.37	0.6151	0.512	0.6586
118.703	0.6123	0.5052	0.6493
119.035	0.6184	0.4976	0.6481
119.368	0.6147	0.5023	0.6493
119.7	0.6046	0.498	0.6535
120.032	0.5962	0.4937	0.6501
120.365	0.6038	0.4835	0.6328
120.698	0.5957	0.4881	0.6559
121.03	0.6018	0.4791	0.6408
121.362	0.586	0.4721	0.6326
121.695	0.5947	0.4719	0.624
122.028	0.5793	0.4757	0.6301
122.36	0.5756	0.4547	0.6279
122.692	0.5785	0.4603	0.6264
123.025	0.5746	0.4587	0.6162
123.358	0.5692	0.4518	0.6218
123.69	0.5728	0.449	0.614
124.022	0.5711	0.4482	0.6197
124.355	0.5662	0.4456	0.6152
124.688	0.5703	0.4396	0.6074
125.02	0.5679	0.438	0.6176
125.353	0.5574	0.427	0.6068
125.685	0.5621	0.4337	0.6107
126.017	0.556	0.4241	0.6133
126.35	0.5511	0.4179	0.6003
126.683	0.5494	0.4152	0.6067
127.015	0.5479	0.4078	0.5937
127.347	0.5491	0.4191	0.5919
127.68	0.5375	0.4094	0.5898
128.012	0.5358	0.4131	0.5855
128.345	0.5362	0.4008	0.5919
128.678	0.5356	0.4005	0.5949
129.01	0.5329	0.4026	0.5773
129.343	0.529	0.39	0.5967
129.675	0.5236	0.3904	0.5818
130.007	0.5264	0.3917	0.5789
130.34	0.5226	0.3836	0.585
130.673	0.5253	0.3918	0.5771
131.005	0.5152	0.3761	0.5777
131.338	0.5214	0.3831	0.5754
131.67	0.5122	0.3831	0.5731
132.002	0.5177	0.371	0.5766
132.335	0.5087	0.3648	0.5794
132.667	0.5004	0.3714	0.574
133	0.5059	0.3742	0.5651
133.333	0.511	0.361	0.5705
133.665	0.5044	0.3558	0.5632
133.998	0.5018	0.3625	0.5554
134.33	0.5009	0.3586	0.56
134.662	0.506	0.3513	0.5631
134.995	0.5008	0.3544	0.5546
135.327	0.5098	0.3528	0.5664
135.66	0.5025	0.3505	0.5713
135.993	0.4913	0.3458	0.5639
136.325	0.499	0.3345	0.5525
136.657	0.4877	0.3474	0.5603
136.99	0.4944	0.3396	0.5628
137.322	0.4888	0.3371	0.5461
137.655	0.4804	0.3362	0.5623
137.988	0.4856	0.325	0.5513
138.32	0.4949	0.3359	0.5381
138.653	0.4879	0.3226	0.5535
138.985	0.4829	0.328	0.5527
139.317	0.4862	0.3324	0.5372
139.65	0.4777	0.3261	0.5494
139.982	0.4818	0.3158	0.5467
140.315	0.4742	0.3213	0.5412
140.648	0.4723	0.3182	0.5475
140.98	0.4797	0.319	0.5457
141.312	0.4696	0.3169	0.5465
141.645	0.4718	0.314	0.5412
141.977	0.4724	0.3175	0.5316
142.31	0.4725	0.314	0.5372
142.643	0.4691	0.3126	0.5381
142.975	0.4751	0.3048	0.5409
143.308	0.4672	0.3025	0.5394
143.64	0.4673	0.3012	0.525
143.972	0.463	0.2998	0.5417
144.305	0.4657	0.2969	0.5283
144.637	0.465	0.2937	0.5384
144.97	0.464	0.2936	0.5352
145.303	0.4658	0.2978	0.5267
145.635	0.4628	0.2892	0.5354
145.968	0.4599	0.286	0.5254
146.3	0.459	0.286	0.5282
146.632	0.4595	0.2884	0.5196
146.965	0.4557	0.2803	0.5225
147.298	0.4597	0.2887	0.5267
147.63	0.449	0.2869	0.5415
147.963	0.4569	0.2837	0.5229
148.295	0.4527	0.2763	0.5214
148.627	0.4544	0.2807	0.5258
148.96	0.4543	0.2857	0.5281
149.292	0.4503	0.2751	0.5362
149.625	0.4398	0.2788	0.516
149.958	0.4501	0.2736	0.5285
150.29	0.4494	0.2725	0.5229
150.623	0.4487	0.2768	0.5277
150.955	0.443	0.2719	0.5208
151.287	0.4499	0.27	0.5151
151.62	0.4456	0.2686	0.517
151.952	0.447	0.2676	0.5208
152.285	0.4459	0.2665	0.5148
152.618	0.4428	0.2663	0.5138
152.95	0.451	0.2657	0.5182
153.282	0.4526	0.2609	0.5146
153.615	0.4388	0.2644	0.512
153.947	0.4415	0.2594	0.5109
154.28	0.4446	0.258	0.5132
154.613	0.4357	0.2657	0.5204
154.945	0.4323	0.2594	0.5073
155.278	0.4407	0.2651	0.5116
155.61	0.4394	0.2557	0.5126
155.942	0.4361	0.2563	0.515
156.275	0.4368	0.2493	0.5077
156.607	0.4319	0.2549	0.5076
156.94	0.4363	0.2555	0.5224
157.273	0.439	0.2552	0.5089
157.605	0.4365	0.2549	0.5047
157.938	0.4246	0.2495	0.5192
158.27	0.4305	0.2417	0.5186
158.602	0.4381	0.25	0.5127
158.935	0.4308	0.2527	0.5101
159.268	0.4366	0.2499	0.5144
159.6	0.4275	0.2472	0.5129
159.933	0.4355	0.2488	0.5087
160.265	0.432	0.2428	0.5111
160.597	0.4287	0.2405	0.5029
160.93	0.4244	0.2462	0.509
161.262	0.4295	0.2408	0.5021
161.595	0.4266	0.2421	0.5103
161.928	0.4302	0.2377	0.4993
162.26	0.4236	0.2415	0.4976
162.593	0.4203	0.2354	0.5049
162.925	0.4289	0.2389	0.5033
163.257	0.427	0.241	0.4993
163.59	0.416	0.2348	0.5165
163.923	0.4178	0.233	0.5139
164.255	0.4308	0.2354	0.5024
164.588	0.4224	0.2352	0.5107
164.92	0.425	0.2311	0.5065
165.252	0.4222	0.2312	0.507
165.585	0.4202	0.2318	0.5146
165.917	0.4123	0.2298	0.5094
166.25	0.4178	0.2318	0.5109
166.583	0.4272	0.2262	0.4988
166.915	0.4219	0.2297	0.5026
167.248	0.4193	0.2274	0.5156
167.58	0.4157	0.2268	0.5059
167.912	0.4104	0.2231	0.5077
168.245	0.4175	0.2209	0.4998
168.577	0.4171	0.2241	0.5071
168.91	0.409	0.2226	0.5087
169.243	0.4163	0.2223	0.5141
169.575	0.4157	0.2148	0.5117
169.907	0.419	0.221	0.4983
170.24	0.4104	0.2223	0.5016
170.572	0.4184	0.2146	0.5023
170.905	0.4091	0.2165	0.5016
171.238	0.411	0.2205	0.5053
171.57	0.4173	0.2151	0.5024
171.903	0.4133	0.2171	0.496
172.235	0.4164	0.2251	0.5025
172.567	0.4195	0.2177	0.5068
172.9	0.4113	0.2127	0.5092
173.232	0.4147	0.2151	0.496
173.565	0.4055	0.2088	0.5083
173.898	0.4094	0.2149	0.4996
174.23	0.4175	0.2064	0.5005
174.562	0.4122	0.2118	0.4889
174.895	0.4078	0.2154	0.5055
175.227	0.411	0.2103	0.4981
175.56	0.4138	0.2064	0.4924
175.893	0.4096	0.2105	0.4939
176.225	0.4107	0.2089	0.4925
176.558	0.4167	0.2124	0.4855
176.89	0.4043	0.2079	0.4916
177.222	0.4126	0.2096	0.4954
177.555	0.4125	0.2121	0.5003
177.887	0.4142	0.2077	0.4988
178.22	0.406	0.2043	0.4914
178.553	0.4143	0.2069	0.4946
178.885	0.4091	0.2132	0.4919
179.218	0.4035	0.2069	0.4982
179.55	0.4059	0.2071	0.5025
179.882	0.4115	0.2053	0.5038
180.215	0.4096	0.2075	0.4993
180.548	0.4064	0.2029	0.5058
180.88	0.413	0.2053	0.4938
181.213	0.4073	0.2019	0.491
181.545	0.4094	0.2077	0.4942
181.877	0.4084	0.2043	0.4989
182.21	0.4127	0.2034	0.5056
182.542	0.4013	0.1998	0.4938
182.875	0.4061	0.1992	0.497
183.208	0.4066	0.2016	0.5091
183.54	0.4092	0.1993	0.4954
183.873	0.4082	0.2004	0.5031
184.205	0.4084	0.1972	0.5021
184.537	0.4042	0.2011	0.4986
184.87	0.4072	0.2017	0.4959
185.202	0.4001	0.202	0.4952
185.535	0.4053	0.2023	0.5004
185.868	0.409	0.1941	0.5039
186.2	0.4044	0.2013	0.4924
186.532	0.4022	0.1956	0.5053
186.865	0.4065	0.1948	0.5028
187.197	0.4074	0.1962	0.5006
187.53	0.4018	0.1908	0.5021
187.863	0.4056	0.1931	0.495
188.195	0.4053	0.1983	0.4911
188.528	0.4066	0.1992	0.489
188.86	0.4047	0.1955	0.4956
189.192	0.4025	0.1916	0.5012
189.525	0.3968	0.1967	0.4926
189.857	0.4016	0.1935	0.4885
190.19	0.4024	0.1932	0.5047
190.523	0.3977	0.1896	0.4905
190.855	0.4023	0.1932	0.4948
191.188	0.3958	0.1918	0.4948
191.52	0.4066	0.1893	0.4925
191.852	0.3966	0.1926	0.4956
192.185	0.401	0.1877	0.4999
192.518	0.3996	0.1866	0.4895
192.85	0.401	0.1905	0.4972
193.183	0.3976	0.1953	0.4998
193.515	0.4028	0.187	0.5011
193.847	0.3974	0.191	0.5073
194.18	0.4019	0.188	0.4977
194.512	0.4045	0.1921	0.5075
194.845	0.4066	0.1924	0.4967
195.178	0.4096	0.1851	0.4937
195.51	0.4024	0.1848	0.4939
195.843	0.4016	0.1903	0.501
196.175	0.4011	0.186	0.4966
196.507	0.4065	0.1874	0.5037
196.84	0.3961	0.1786	0.4987
197.173	0.3961	0.1871	0.5008
197.505	0.401	0.185	0.5006
197.838	0.393	0.1821	0.4939
198.17	0.4013	0.1835	0.4869
198.502	0.4022	0.1859	0.504
198.835	0.4015	0.1892	0.4939
199.167	0.396	0.1862	0.4962
199.5	0.3994	0.1839	0.5004
199.833	0.4001	0.1853	0.5055
200.165	0.3943	0.184	0.4928
200.498	0.3943	0.1857	0.5051
200.83	0.3923	0.184	0.5061
201.162	0.3877	0.1818	0.4936
201.495	0.3977	0.1853	0.4995
201.827	0.3941	0.1802	0.4971
202.16	0.3987	0.1793	0.5073
202.493	0.3975	0.1807	0.4948
202.825	0.3983	0.1821	0.4899
203.157	0.394	0.181	0.5083
203.49	0.3928	0.1852	0.5015
203.822	0.3981	0.1849	0.492
204.155	0.395	0.1833	0.4918
204.488	0.3958	0.1818	0.4894
204.82	0.3948	0.1798	0.4946
205.153	0.3959	0.1819	0.4913
205.485	0.4026	0.1773	0.4996
205.817	0.3993	0.1754	0.5032
206.15	0.3968	0.1821	0.5019
206.482	0.3992	0.1828	0.4876
206.815	0.3998	0.1797	0.4871
207.148	0.3984	0.1858	0.5031
207.48	0.3996	0.1806	0.4919
207.812	0.3999	0.1774	0.5031
208.145	0.3999	0.1805	0.499
208.477	0.3964	0.1776	0.4968
208.81	0.3863	0.1811	0.5006
209.143	0.3989	0.1788	0.4879
209.475	0.3965	0.1769	0.5
209.808	0.3998	0.1801	0.498
210.14	0.396	0.18	0.4906
210.472	0.3898	0.1775	0.4912
210.805	0.3952	0.176	0.4929
211.137	0.3931	0.1767	0.4912
211.47	0.4014	0.1766	0.5041
211.803	0.4016	0.1783	0.4896
212.135	0.3988	0.1776	0.4938
212.468	0.3986	0.1753	0.4899
212.8	0.3948	0.1766	0.4937
213.132	0.3983	0.176	0.493
213.465	0.3948	0.1708	0.498
213.798	0.3939	0.1785	0.5036
214.13	0.3995	0.1751	0.4926
214.463	0.3988	0.1794	0.4945
214.795	0.3982	0.1751	0.4986
215.127	0.3927	0.1804	0.4932
215.46	0.4009	0.1798	0.5057
215.792	0.3955	0.1694	0.4946
216.125	0.3872	0.179	0.4935
216.458	0.3982	0.1759	0.4969
216.79	0.3917	0.1734	0.4984
217.123	0.3926	0.1796	0.495
217.455	0.3987	0.1781	0.495
217.787	0.3964	0.1746	0.501
218.12	0.3993	0.1738	0.4921
218.452	0.3935	0.1765	0.5039
218.785	0.3941	0.1791	0.4991
219.118	0.3993	0.1664	0.4996
219.45	0.3992	0.1794	0.4973
219.782	0.393	0.1718	0.5
220.115	0.3935	0.1757	0.4897
220.447	0.3907	0.1765	0.4948
220.78	0.3948	0.1763	0.4974
221.113	0.3954	0.1758	0.4939
221.445	0.3897	0.1733	0.5029
221.778	0.395	0.1735	0.5002
222.11	0.3924	0.1743	0.4928
222.442	0.3968	0.1735	0.5019
222.775	0.3949	0.1739	0.5033
223.107	0.3979	0.1776	0.5023
223.44	0.3911	0.1782	0.4859
223.773	0.3903	0.1691	0.4893
224.105	0.3854	0.1688	0.4952
224.438	0.388	0.173	0.4998
224.77	0.3964	0.1703	0.4946
225.102	0.3951	0.176	0.497
225.435	0.3967	0.1794	0.5041
225.768	0.3882	0.1766	0.5047
226.1	0.3944	0.1745	0.4983
226.433	0.394	0.1724	0.4958
226.765	0.3962	0.1759	0.4946
227.097	0.3941	0.1724	0.4968
227.43	0.3997	0.1755	0.4952
227.762	0.3885	0.172	0.4884
228.095	0.3982	0.1768	0.4938
228.428	0.3933	0.1719	0.5049
228.76	0.3909	0.1758	0.498
229.093	0.3883	0.1702	0.4942
229.425	0.3879	0.1722	0.4947
229.757	0.3932	0.1756	0.5051
230.09	0.3991	0.1718	0.493
230.423	0.3929	0.1719	0.5039
230.755	0.3946	0.1681	0.491
231.088	0.3931	0.1718	0.5111
231.42	0.3906	0.1728	0.4988
231.752	0.4001	0.1763	0.4923
232.085	0.3907	0.1733	0.5004
232.417	0.3902	0.17	0.4861
232.75	0.392	0.1762	0.4935
233.083	0.3939	0.1676	0.5083
233.415	0.3978	0.1711	0.4951
233.748	0.388	0.1692	0.4937
234.08	0.3936	0.1744	0.4967
234.412	0.3967	0.1718	0.4948
234.745	0.4043	0.1757	0.4998
235.077	0.3906	0.1701	0.4981
235.41	0.3912	0.1704	0.4964
235.743	0.3872	0.1677	0.4944
236.075	0.3861	0.1706	0.5051
236.407	0.3889	0.1712	0.4969
236.74	0.389	0.1664	0.496
237.072	0.3919	0.1721	0.4905
237.405	0.3912	0.1696	0.5048
237.738	0.392	0.17	0.4978
238.07	0.3848	0.1715	0.4863
238.403	0.3867	0.1734	0.4964
238.735	0.3862	0.1645	0.4932
239.067	0.3925	0.1708	0.4982
239.4	0.3945	0.1758	0.5047
239.732	0.3843	0.1675	0.4955
240.065	0.3879	0.1712	0.4907
240.398	0.3936	0.174	0.4952
240.73	0.3886	0.1666	0.494
241.062	0.3921	0.1737	0.4986
241.395	0.3945	0.1746	0.4961
241.727	0.3936	0.1761	0.4945
242.06	0.3901	0.1741	0.4882
242.393	0.4012	0.1687	0.4926
242.725	0.3934	0.1694	0.4951
243.058	0.3899	0.1696	0.4901
243.39	0.3941	0.1704	0.495
243.722	0.3857	0.168	0.496
244.055	0.3948	0.1701	0.4906
244.387	0.3941	0.1697	0.4889
244.72	0.3931	0.1703	0.4908
245.053	0.3998	0.1721	0.4887
245.385	0.3948	0.1691	0.4961
245.718	0.3983	0.1672	0.492
246.05	0.3899	0.1712	0.5124
246.382	0.3944	0.1699	0.5037
246.715	0.3908	0.17	0.5002
247.048	0.3946	0.1659	0.505
247.38	0.387	0.1696	0.4923
247.713	0.3894	0.1751	0.4887
248.045	0.394	0.1702	0.4931
248.377	0.401	0.1684	0.4833
248.71	0.3899	0.1693	0.4982
249.042	0.3925	0.1726	0.4972
249.375	0.3896	0.1708	0.4988
249.708	0.3922	0.1772	0.491
250.04	0.3918	0.1673	0.4922
250.373	0.3932	0.166	0.491
250.705	0.3915	0.1659	0.4837
251.037	0.3949	0.1709	0.4948
251.37	0.3897	0.1657	0.4812
251.702	0.398	0.1693	0.5017
252.035	0.389	0.1706	0.4857
252.368	0.3894	0.1714	0.4903
252.7	0.3878	0.1742	0.4944
253.032	0.3913	0.1709	0.4935
253.365	0.3877	0.1663	0.4942
253.697	0.3923	0.1732	0.4932
254.03	0.3982	0.1669	0.5065
254.363	0.3963	0.1633	0.4972
254.695	0.3997	0.1736	0.4991
255.028	0.392	0.17	0.5016
255.36	0.3891	0.1733	0.4988
255.692	0.3872	0.1673	0.4924
256.025	0.383	0.1709	0.4957
256.358	0.3968	0.1703	0.4815
256.69	0.3948	0.1702	0.4968
257.022	0.3919	0.1657	0.4993
257.355	0.3923	0.1699	0.5051
257.688	0.3939	0.1675	0.4902
258.02	0.39	0.1669	0.495
258.353	0.3971	0.168	0.4896
258.685	0.3878	0.1675	0.4915
259.017	0.3911	0.1699	0.4984
259.35	0.3984	0.166	0.4976
259.683	0.3908	0.1655	0.4926
260.015	0.3937	0.168	0.4894
260.348	0.3901	0.1631	0.4905
260.68	0.3893	0.1676	0.5041
261.012	0.3867	0.1667	0.4856
261.345	0.3906	0.1649	0.4991
261.678	0.3915	0.1765	0.4907
262.01	0.3931	0.1709	0.4992
262.342	0.3922	0.1687	0.5047
262.675	0.3902	0.1693	0.5019
263.007	0.3882	0.1705	0.5027
263.34	0.3846	0.1687	0.4952
263.673	0.3899	0.1704	0.4993
264.005	0.3924	0.1721	0.4996
264.337	0.3939	0.1606	0.4997
264.67	0.3903	0.1675	0.4998
265.002	0.3925	0.1674	0.4921
265.335	0.3875	0.1683	0.4978
265.668	0.3901	0.1645	0.4978
266	0.3831	0.1717	0.4934
266.332	0.3866	0.1712	0.4982
266.665	0.3985	0.173	0.4962
266.998	0.3923	0.1694	0.4997
267.33	0.3867	0.1706	0.5007
267.663	0.3938	0.1694	0.5047
267.995	0.3896	0.1648	0.5017
268.327	0.3923	0.1662	0.4977
268.66	0.3902	0.168	0.5017
268.993	0.3915	0.1634	0.4833
269.325	0.3829	0.1715	0.497
269.658	0.3907	0.1651	0.4913
269.99	0.389	0.1714	0.4914
270.322	0.3919	0.166	0.4956
270.655	0.3876	0.1661	0.4981
270.988	0.3829	0.1615	0.4895
271.32	0.3856	0.1626	0.5073
271.652	0.3841	0.1677	0.4933
271.985	0.3883	0.1701	0.4934
272.317	0.3943	0.1684	0.4991
272.65	0.3888	0.1672	0.504
272.983	0.3951	0.1718	0.506
273.315	0.3852	0.1661	0.4985
273.647	0.3927	0.1626	0.4908
273.98	0.3888	0.1656	0.4945
274.312	0.3898	0.1684	0.4894
274.645	0.3911	0.1627	0.4972
274.978	0.395	0.1654	0.4906
275.31	0.3924	0.1687	0.5036
275.642	0.3934	0.1657	0.4988
275.975	0.3917	0.1689	0.4994
276.308	0.394	0.1613	0.4952
276.64	0.3979	0.1656	0.4849
276.973	0.3915	0.1667	0.4933
277.305	0.3879	0.1698	0.4952
277.637	0.3915	0.1686	0.4949
277.97	0.3802	0.1651	0.507
278.303	0.3908	0.164	0.502
278.635	0.3919	0.167	0.4978
278.967	0.3937	0.1652	0.4979
279.3	0.3919	0.1645	0.4931
279.632	0.3842	0.1628	0.4944
279.965	0.3945	0.1706	0.4914
280.298	0.387	0.1667	0.5024
280.63	0.3895	0.1649	0.4881
280.962	0.3981	0.1651	0.4978
281.295	0.3878	0.1658	0.4923
281.627	0.3908	0.165	0.4923
281.96	0.3876	0.1663	0.5041
282.293	0.3884	0.1697	0.4943
282.625	0.3891	0.165	0.5117
282.957	0.3917	0.1634	0.5001
283.29	0.3932	0.1649	0.4925
283.623	0.3885	0.166	0.4827
283.955	0.3829	0.1656	0.4853
284.288	0.3901	0.1683	0.4998
284.62	0.3926	0.1642	0.4993
284.952	0.3891	0.17	0.492
285.285	0.388	0.167	0.4974
285.618	0.3932	0.168	0.5043
285.95	0.3933	0.167	0.504
286.283	0.389	0.1729	0.4886
286.615	0.3886	0.1601	0.4967
286.947	0.3903	0.1688	0.4948
287.28	0.3885	0.1667	0.4865
287.613	0.3883	0.1659	0.5013
287.945	0.3919	0.1635	0.4889
288.277	0.3876	0.1691	0.4895
288.61	0.3841	0.1665	0.4926
288.942	0.3907	0.1639	0.4885
289.275	0.3888	0.1654	0.4925
289.608	0.3861	0.1671	0.4968
289.94	0.3899	0.1659	0.4951
290.272	0.3866	0.1667	0.4982
290.605	0.3865	0.1653	0.498
290.938	0.3916	0.1617	0.484
291.27	0.3859	0.1649	0.4895
291.603	0.3916	0.1664	0.4995
291.935	0.3873	0.1657	0.4892
292.267	0.3889	0.1694	0.494
292.6	0.382	0.1654	0.5003
292.933	0.3889	0.1672	0.4952
293.265	0.3932	0.1671	0.4937
293.598	0.381	0.1648	0.4914
293.93	0.3892	0.1648	0.4976
294.262	0.3918	0.1637	0.4932
294.595	0.3901	0.1643	0.4879
294.928	0.3938	0.1656	0.4883
295.26	0.3912	0.1632	0.5015
295.592	0.384	0.1635	0.4956
295.925	0.3895	0.1635	0.4953
296.257	0.3845	0.1652	0.5017
296.59	0.3916	0.1644	0.4855
296.923	0.3908	0.1678	0.4956
297.255	0.3854	0.1687	0.4979
297.587	0.3928	0.1627	0.4908
297.92	0.3889	0.1629	0.4867
298.252	0.3896	0.1634	0.5035
298.585	0.386	0.1642	0.4952
298.918	0.3827	0.1655	0.4916
299.25	0.3938	0.1639	0.4979
299.582	0.387	0.162	0.4972
299.915	0.3921	0.1628	0.4909
300.248	0.388	0.1637	0.4833
300.58	0.3888	0.1683	0.5057
300.913	0.3955	0.1621	0.4931
301.245	0.3819	0.1632	0.4886
301.577	0.3898	0.1638	0.503
301.91	0.389	0.1657	0.4944
302.243	0.3829	0.1683	0.4873
302.575	0.3867	0.1668	0.4941
302.908	0.3968	0.1648	0.4914
303.24	0.3882	0.1654	0.4995
303.572	0.389	0.1677	0.4942
303.905	0.3855	0.1633	0.4962
304.238	0.3864	0.1666	0.4875
304.57	0.3883	0.1623	0.5033
304.902	0.3844	0.1669	0.4907
305.235	0.3903	0.1624	0.4924
305.567	0.3849	0.1639	0.5012
305.9	0.3848	0.1654	0.4911
306.233	0.3917	0.166	0.4903
306.565	0.3855	0.1631	0.5027
306.897	0.3921	0.1646	0.4993
307.23	0.3932	0.1677	0.4917
307.562	0.3871	0.1657	0.5004
307.895	0.3903	0.1616	0.4895
308.228	0.3896	0.1665	0.4994
308.56	0.3866	0.1638	0.4912
308.892	0.3897	0.1677	0.4998
309.225	0.3885	0.1625	0.494
309.558	0.3846	0.1701	0.4924
309.89	0.3801	0.1621	0.4834
310.223	0.3865	0.1665	0.4902
310.555	0.3912	0.1608	0.4949
310.887	0.3892	0.1629	0.4876
311.22	0.3811	0.1645	0.4961
311.553	0.3936	0.1654	0.4885
311.885	0.3873	0.1624	0.5028
312.217	0.3842	0.1655	0.4948
312.55	0.3796	0.1659	0.492
312.882	0.3808	0.1677	0.5039
313.215	0.3866	0.1567	0.4916
313.548	0.3843	0.1649	0.4923
313.88	0.3847	0.1634	0.4978
314.212	0.3897	0.1657	0.5013
314.545	0.3907	0.1631	0.4883
314.877	0.3803	0.1616	0.4994
315.21	0.3836	0.1612	0.4942
315.543	0.3914	0.1624	0.4954
315.875	0.3842	0.1684	0.4985
316.207	0.3825	0.164	0.4855
316.54	0.3804	0.1608	0.4895
316.873	0.3909	0.1663	0.4996
317.205	0.3885	0.1684	0.4999
317.538	0.3883	0.1669	0.4962
317.87	0.3928	0.1619	0.4939
318.202	0.3854	0.1627	0.4922
318.535	0.3877	0.158	0.5011
318.868	0.385	0.1675	0.4866
319.2	0.3909	0.1627	0.4911
319.533	0.3832	0.1618	0.4958
319.865	0.3859	0.1655	0.4883
320.197	0.3855	0.1705	0.4957
320.53	0.3817	0.1632	0.4958
320.863	0.3865	0.1646	0.4947
321.195	0.3847	0.1636	0.5112
321.527	0.3902	0.1663	0.4986
321.86	0.3923	0.1669	0.496
322.192	0.3877	0.1622	0.5004
322.525	0.3896	0.1642	0.5007
322.858	0.394	0.1631	0.4845
323.19	0.393	0.1596	0.4798
323.522	0.3854	0.1656	0.4954
323.855	0.3866	0.1654	0.4905
324.188	0.3848	0.162	0.4976
324.52	0.3861	0.1642	0.4918
324.853	0.3898	0.161	0.4946
325.185	0.3863	0.1616	0.497
325.517	0.3833	0.1588	0.4978
325.85	0.3845	0.1658	0.4848
326.183	0.3922	0.1633	0.4974
326.515	0.3828	0.1637	0.501
326.848	0.3867	0.161	0.4931
327.18	0.3895	0.1671	0.4957
327.512	0.3895	0.1677	0.4972
327.845	0.3897	0.1657	0.5012
328.178	0.3896	0.1638	0.501
328.51	0.3899	0.1685	0.4975
328.842	0.3841	0.1633	0.492
329.175	0.3937	0.1615	0.5001
329.507	0.3901	0.1653	0.494
329.84	0.3814	0.1627	0.5069
330.173	0.3892	0.1702	0.4988
330.505	0.3852	0.1632	0.4984
330.837	0.3838	0.1614	0.5008
331.17	0.3858	0.161	0.4929
331.502	0.3787	0.1648	0.4978
331.835	0.386	0.1649	0.4918
332.168	0.3873	0.1625	0.5032
332.5	0.3914	0.1634	0.4864
332.832	0.3817	0.1626	0.4912
333.165	0.3766	0.1645	0.498
333.498	0.3884	0.159	0.4897
333.83	0.3854	0.1641	0.4934
334.163	0.3882	0.1625	0.4974
334.495	0.386	0.1638	0.5031
334.827	0.3853	0.1637	0.5019
335.16	0.3941	0.1653	0.5026
335.493	0.3932	0.1664	0.4971
335.825	0.39	0.1659	0.4926
336.158	0.3935	0.1634	0.4946
336.49	0.3811	0.1625	0.4941
336.822	0.3763	0.1654	0.4954
337.155	0.3837	0.1674	0.4851
337.488	0.3967	0.172	0.5107
337.82	0.383	0.1571	0.4917
338.152	0.38	0.1607	0.4966
338.485	0.3881	0.1652	0.4945
338.817	0.3875	0.1629	0.4944
339.15	0.3835	0.1606	0.4944
339.483	0.3898	0.165	0.4948
339.815	0.384	0.1649	0.4811
340.147	0.3898	0.1645	0.4981
340.48	0.3969	0.1661	0.4933
340.812	0.3838	0.164	0.5056
341.145	0.3839	0.1627	0.4857
341.478	0.386	0.1672	0.4978
341.81	0.3805	0.1567	0.4932
342.142	0.388	0.1589	0.499
342.475	0.3792	0.1638	0.4879
342.808	0.382	0.1637	0.4985
343.14	0.3814	0.1585	0.4859
343.473	0.3863	0.163	0.4899
343.805	0.3851	0.1564	0.5012
344.137	0.3874	0.1577	0.4962
344.47	0.3846	0.1589	0.4877
344.803	0.3834	0.1645	0.4914
345.135	0.3851	0.1595	0.5031
345.467	0.3866	0.1621	0.4833
345.8	0.3856	0.1645	0.4931
346.132	0.3882	0.159	0.4932
346.465	0.3849	0.1618	0.4912
346.798	0.3943	0.1602	0.4872
347.13	0.3888	0.1611	0.4907
347.462	0.3861	0.1646	0.497
347.795	0.3881	0.1586	0.4962
348.127	0.3945	0.1627	0.4901
348.46	0.3888	0.1629	0.4975
348.793	0.3852	0.1652	0.4918
349.125	0.3928	0.162	0.4945
349.457	0.3854	0.1681	0.4873
349.79	0.3856	0.1608	0.4976
350.123	0.3858	0.1646	0.4978
350.455	0.3808	0.1609	0.493
350.788	0.3842	0.1604	0.4977
351.12	0.3811	0.1638	0.5031
351.452	0.3865	0.1555	0.493
351.785	0.3857	0.1584	0.4944
352.118	0.3854	0.1623	0.4938
352.45	0.3855	0.1649	0.4914
352.783	0.3895	0.1624	0.4869
353.115	0.3799	0.1663	0.4945
353.447	0.3864	0.1602	0.4945
353.78	0.3896	0.1628	0.4829
354.113	0.3884	0.1631	0.492
354.445	0.3819	0.1606	0.4845
354.777	0.3813	0.1656	0.5033
355.11	0.3797	0.1637	0.4921
355.442	0.3837	0.167	0.4981
355.775	0.3796	0.1652	0.4838
356.108	0.385	0.1582	0.5091
356.44	0.387	0.1647	0.4937
356.772	0.3845	0.1609	0.4901
357.105	0.3811	0.1623	0.4989
357.438	0.3912	0.1605	0.494
357.77	0.3853	0.1651	0.4928
358.103	0.3887	0.163	0.5006
358.435	0.3742	0.1627	0.5016
358.767	0.3873	0.1632	0.4961
359.1	0.386	0.155	0.4913
359.433	0.3877	0.1651	0.4954
359.765	0.3855	0.1659	0.5008
360.098	0.3844	0.1659	0.4948
360.43	0.3791	0.161	0.4962
360.762	0.3882	0.1603	0.5004
361.095	0.3917	0.1634	0.5053
361.428	0.3884	0.1616	0.504
361.76	0.3854	0.1655	0.4946
362.092	0.3805	0.1621	0.5038
362.425	0.3784	0.1643	0.4982
362.757	0.3833	0.1578	0.49
363.09	0.3871	0.1647	0.4829
363.423	0.3828	0.1629	0.5004
363.755	0.3845	0.1591	0.4936
364.087	0.3851	0.1613	0.4992
364.42	0.3881	0.1649	0.5019
364.752	0.3825	0.165	0.4991
365.085	0.3777	0.1619	0.51
365.418	0.3839	0.1626	0.5021
365.75	0.3803	0.1665	0.497
366.082	0.3801	0.1672	0.4957
366.415	0.3836	0.1655	0.4988
366.748	0.3907	0.1625	0.4917
367.08	0.3893	0.1608	0.4862
367.413	0.3869	0.1641	0.51
367.745	0.3759	0.1652	0.5072
368.077	0.3802	0.1593	0.4926
368.41	0.3874	0.16	0.4841
368.743	0.3898	0.1599	0.5018
369.075	0.3859	0.1603	0.4871
369.408	0.3818	0.1628	0.4968
369.74	0.3857	0.1607	0.4986
370.072	0.3888	0.161	0.495
370.405	0.3841	0.1632	0.4941
370.738	0.384	0.1659	0.4921
371.07	0.3858	0.1647	0.4883
371.402	0.3828	0.164	0.495
371.735	0.3848	0.1632	0.4885
372.067	0.3889	0.161	0.4951
372.4	0.3818	0.1595	0.4897
372.733	0.3839	0.1635	0.4994
373.065	0.381	0.163	0.4941
373.397	0.3858	0.1625	0.4919
373.73	0.3762	0.1627	0.494
374.062	0.3787	0.1573	0.4875
374.395	0.3858	0.1628	0.4909
374.728	0.3833	0.1614	0.496
375.06	0.3877	0.1636	0.4964
375.392	0.3883	0.1626	0.5036
375.725	0.3895	0.1578	0.4903
376.058	0.3852	0.1599	0.4958
376.39	0.379	0.1614	0.501
376.723	0.3874	0.1617	0.5009
377.055	0.3838	0.1604	0.4959
377.387	0.3828	0.1611	0.4978
377.72	0.3798	0.1607	0.5046
378.053	0.3771	0.1666	0.4988
378.385	0.3824	0.1649	0.5007
378.717	0.3893	0.1661	0.4942
379.05	0.3838	0.163	0.4932
379.382	0.3764	0.1606	0.4895
379.715	0.3865	0.1705	0.4952
380.048	0.3864	0.1592	0.4997
380.38	0.3798	0.162	0.4861
380.712	0.3841	0.1586	0.4964
381.045	0.379	0.1604	0.4976
381.377	0.3849	0.1609	0.4878
381.71	0.3844	0.1594	0.4966
382.043	0.3879	0.1598	0.4978
382.375	0.3792	0.1614	0.4912
382.707	0.3881	0.1607	0.4912
383.04	0.3834	0.1645	0.4962
383.373	0.3814	0.1632	0.4974
383.705	0.3902	0.1643	0.499
384.038	0.384	0.163	0.4969
384.37	0.3811	0.162	0.4934
384.702	0.3881	0.1647	0.4867
385.035	0.3768	0.1591	0.5011
385.368	0.3861	0.1635	0.4866
385.7	0.3839	0.1587	0.4909
386.033	0.3832	0.1627	0.4955
386.365	0.3818	0.1624	0.4929
386.697	0.3804	0.1645	0.5032
387.03	0.3841	0.1644	0.4898
387.363	0.3834	0.1614	0.4905
387.695	0.3819	0.1619	0.4956
388.027	0.3865	0.1692	0.5025
388.36	0.3814	0.1658	0.494
388.692	0.3846	0.1569	0.5075
389.025	0.3743	0.1628	0.494
389.358	0.3836	0.1575	0.4899
389.69	0.3847	0.1649	0.4899
390.022	0.3833	0.165	0.4865
390.355	0.3809	0.162	0.4984
390.688	0.3831	0.1586	0.5053
391.02	0.3836	0.1598	0.492
391.353	0.3904	0.1603	0.4938
391.685	0.3811	0.1618	0.4903
392.017	0.3826	0.1635	0.5081
392.35	0.3843	0.1646	0.4894
392.683	0.385	0.1613	0.495
393.015	0.3825	0.1653	0.5007
393.348	0.3863	0.1593	0.4942
393.68	0.3842	0.1682	0.4825
394.012	0.3799	0.1642	0.5079
394.345	0.3825	0.1589	0.4972
394.678	0.388	0.1642	0.4872
395.01	0.3847	0.1633	0.491
395.342	0.3812	0.1596	0.4998
395.675	0.3854	0.1649	0.4974
396.007	0.3789	0.1612	0.4831
396.34	0.3767	0.1635	0.4911
396.673	0.3871	0.1654	0.4925
397.005	0.3818	0.1644	0.4856
397.337	0.3862	0.1615	0.4891
397.67	0.3816	0.1604	0.4972
398.002	0.3836	0.1614	0.4966
398.335	0.3863	0.163	0.4912
398.668	0.384	0.1627	0.4911
399	0.3859	0.1666	0.5036
399.332	0.381	0.1643	0.5008
399.665	0.3785	0.1622	0.5004
399.998	0.3857	0.1622	0.4936
400.33	0.3794	0.1638	0.4969
400.663	0.386	0.1626	0.4865
400.995	0.3833	0.1624	0.4864
401.327	0.3793	0.1641	0.4912
401.66	0.3817	0.1624	0.4987
401.993	0.3864	0.1631	0.503
402.325	0.3801	0.1631	0.5069
402.658	0.3861	0.1585	0.5034
402.99	0.3782	0.1601	0.5003
403.322	0.388	0.1579	0.4936
403.655	0.3855	0.1619	0.4866
403.988	0.3811	0.1691	0.5002
404.32	0.383	0.1627	0.5009
404.652	0.383	0.1616	0.4999
404.985	0.3799	0.1646	0.4884
405.317	0.3823	0.1652	0.4936
405.65	0.3833	0.1681	0.4962
405.983	0.3825	0.1616	0.4905
406.315	0.3782	0.1631	0.501
406.647	0.3782	0.1606	0.4901
406.98	0.3815	0.1638	0.4992
407.312	0.3793	0.1624	0.4912
407.645	0.3818	0.163	0.4992
407.978	0.3733	0.1608	0.4958
408.31	0.3849	0.1556	0.5008
408.642	0.3878	0.1616	0.4984
408.975	0.3743	0.1673	0.4999
409.308	0.3753	0.1613	0.4898
409.64	0.3761	0.1598	0.4869
409.973	0.3784	0.1588	0.4923
410.305	0.3752	0.1547	0.4958
410.637	0.385	0.1613	0.4982
410.97	0.3814	0.1628	0.4828
411.303	0.3842	0.1639	0.4921
411.635	0.3859	0.1594	0.491
411.967	0.3727	0.1637	0.5039
412.3	0.3856	0.1613	0.4993
412.632	0.3789	0.1607	0.488
412.965	0.3795	0.1603	0.4952
413.298	0.3864	0.1602	0.5028
413.63	0.3817	0.1643	0.4838
413.962	0.3862	0.1596	0.487
414.295	0.3818	0.1613	0.4902
414.627	0.388	0.1645	0.4937
414.96	0.3802	0.1662	0.4892
415.293	0.3759	0.1617	0.4932
415.625	0.3825	0.1645	0.4866
415.957	0.3842	0.1656	0.4949
416.29	0.3848	0.1598	0.5017
416.623	0.3889	0.1599	0.4982
416.955	0.3853	0.1603	0.4911
417.288	0.3876	0.1605	0.4878
417.62	0.384	0.1648	0.4959
417.952	0.3825	0.1663	0.496
418.285	0.3819	0.1633	0.4983
418.618	0.3772	0.1608	0.4861
418.95	0.3801	0.1588	0.4895
419.283	0.3825	0.1624	0.4871
419.615	0.382	0.1637	0.4962
419.947	0.3876	0.1624	0.4912
420.28	0.3878	0.1623	0.4957
420.613	0.3815	0.157	0.499
420.945	0.3868	0.1619	0.4944
421.277	0.3747	0.1636	0.4841
421.61	0.3782	0.1646	0.5032
421.942	0.3743	0.1658	0.4944
422.275	0.3829	0.1656	0.4976
422.608	0.379	0.1605	0.4946
422.94	0.3797	0.1627	0.4935
423.272	0.3857	0.1631	0.5
423.605	0.3847	0.1616	0.4948
423.938	0.3825	0.1632	0.4819
424.27	0.381	0.1618	0.489
424.603	0.384	0.1603	0.4971
424.935	0.382	0.1614	0.4942
425.267	0.3815	0.1581	0.493
425.6	0.3816	0.1637	0.4849
425.933	0.3768	0.1616	0.4952
426.265	0.382	0.1663	0.4941
426.598	0.383	0.1636	0.4827
426.93	0.3805	0.1622	0.4992
427.262	0.3821	0.1589	0.4922
427.595	0.3861	0.1612	0.4916
427.928	0.3812	0.1601	0.4937
428.26	0.3808	0.1666	0.4864
428.592	0.3834	0.1588	0.4897
428.925	0.3842	0.1656	0.4925
429.257	0.3838	0.1614	0.4912
429.59	0.3835	0.1622	0.4996
429.923	0.3841	0.1622	0.4992
430.255	0.389	0.1617	0.4881
430.587	0.3847	0.1623	0.4855
430.92	0.3821	0.1618	0.4791
431.252	0.3857	0.1585	0.5119
431.585	0.3849	0.1632	0.4861
431.918	0.3793	0.1622	0.4979
432.25	0.3804	0.1619	0.4892
432.582	0.3853	0.1629	0.4969
432.915	0.3814	0.1625	0.4832
433.248	0.3796	0.1608	0.5036
433.58	0.379	0.164	0.4891
433.913	0.3825	0.1634	0.4916
434.245	0.3818	0.1633	0.4922
434.577	0.383	0.1619	0.48
434.91	0.3837	0.1639	0.4866
435.243	0.3803	0.1627	0.497
435.575	0.3873	0.1637	0.4977
435.908	0.3774	0.1652	0.482
436.24	0.3777	0.1575	0.4887
436.572	0.3871	0.162	0.4951
436.905	0.3876	0.168	0.4945
437.238	0.3779	0.1696	0.4962
437.57	0.3864	0.1648	0.4813
437.902	0.3841	0.1641	0.4904
438.235	0.3857	0.1607	0.5006
438.567	0.3791	0.1637	0.4921
438.9	0.3855	0.1613	0.496
439.233	0.3868	0.161	0.4925
439.565	0.3842	0.1664	0.494
439.897	0.3804	0.1584	0.4948
440.23	0.382	0.162	0.4948
440.562	0.3876	0.1663	0.491
440.895	0.3766	0.1607	0.4873
441.228	0.3816	0.1613	0.4886
441.56	0.3784	0.1601	0.4918
441.892	0.3776	0.1629	0.4942
442.225	0.3807	0.1616	0.4846
442.558	0.3739	0.1637	0.49
442.89	0.381	0.1656	0.4953
443.223	0.3842	0.1578	0.4905
443.555	0.3824	0.1613	0.4853
443.887	0.3814	0.162	0.5058
444.22	0.3742	0.1599	0.4887
444.553	0.382	0.1627	0.4886
444.885	0.3881	0.1619	0.4963
445.217	0.3825	0.1582	0.4983
445.55	0.3771	0.1607	0.4865
445.882	0.3788	0.1638	0.4998
446.215	0.3797	0.1632	0.4969
446.548	0.3786	0.1608	0.4984
446.88	0.3909	0.1576	0.4893
447.212	0.3821	0.164	0.4794
447.545	0.3782	0.1634	0.4883
447.877	0.3795	0.1592	0.497
448.21	0.3788	0.1644	0.4982
448.543	0.3815	0.1618	0.4934
448.875	0.3787	0.1633	0.4893
449.207	0.381	0.1634	0.4964
449.54	0.3881	0.1584	0.4903
449.873	0.3795	0.1602	0.4871
450.205	0.3782	0.1604	0.4843
450.538	0.3773	0.1608	0.4992
450.87	0.3772	0.1605	0.5017
451.202	0.3852	0.1615	0.5012
451.535	0.3856	0.1666	0.497
451.868	0.3786	0.1616	0.4896
452.2	0.3828	0.1599	0.486
452.533	0.3868	0.162	0.4837
452.865	0.3763	0.1618	0.4948
453.197	0.3832	0.1597	0.502
453.53	0.3775	0.1618	0.4967
453.863	0.3814	0.1596	0.4999
454.195	0.386	0.1603	0.4899
454.527	0.3786	0.1656	0.487
454.86	0.3797	0.1613	0.4916
455.192	0.3753	0.1607	0.4833
455.525	0.3837	0.1643	0.486
455.858	0.382	0.1625	0.4931
456.19	0.3829	0.164	0.4901
456.522	0.3833	0.1623	0.4932
456.855	0.3795	0.1643	0.486
457.188	0.3841	0.1582	0.489
457.52	0.3799	0.1672	0.4916
457.853	0.3847	0.1649	0.4859
458.185	0.3802	0.1674	0.5033
458.517	0.3773	0.1614	0.4849
458.85	0.3798	0.166	0.4984
459.183	0.3754	0.1571	0.4887
459.515	0.3781	0.16	0.4949
459.848	0.385	0.1617	0.4832
460.18	0.3799	0.1578	0.4954
460.512	0.3798	0.1604	0.4955
460.845	0.3811	0.1605	0.4918
461.178	0.384	0.1611	0.4892
461.51	0.3826	0.1617	0.5039
461.842	0.3777	0.157	0.4904
462.175	0.3782	0.1619	0.4887
462.507	0.3829	0.161	0.5025
462.84	0.38	0.1606	0.4983
463.173	0.3803	0.1603	0.4956
463.505	0.3851	0.1629	0.4924
463.837	0.3788	0.1614	0.4919
464.17	0.3786	0.1593	0.4987
464.502	0.3817	0.1626	0.4875
464.835	0.3832	0.1607	0.492
465.168	0.3896	0.1631	0.4937
465.5	0.3825	0.1626	0.4831
465.832	0.3771	0.1623	0.4986
466.165	0.3761	0.1587	0.5022
466.498	0.381	0.16	0.4857
466.83	0.3818	0.1618	0.4877
467.163	0.3834	0.1622	0.4964
467.495	0.3828	0.1598	0.4972
467.827	0.3743	0.1612	0.4933
468.16	0.3807	0.161	0.5062
468.493	0.3758	0.1623	0.5005
468.825	0.3783	0.1635	0.4913
469.158	0.3834	0.163	0.4896
469.49	0.3816	0.1592	0.5006
469.822	0.3776	0.1606	0.4845
470.155	0.3832	0.1645	0.4959
470.488	0.3785	0.1672	0.4955
470.82	0.3816	0.1615	0.497
471.152	0.3876	0.1636	0.4904
471.485	0.3775	0.1576	0.4972
471.817	0.3786	0.1602	0.4881
472.15	0.3869	0.162	0.495
472.483	0.3797	0.1627	0.5023
472.815	0.3797	0.163	0.4932
473.147	0.3913	0.1615	0.5031
473.48	0.3777	0.1611	0.5057
473.812	0.3824	0.1634	0.487
474.145	0.3794	0.161	0.4888
474.478	0.3839	0.1586	0.5043
474.81	0.3802	0.1619	0.493
475.142	0.3845	0.1632	0.5047
475.475	0.3799	0.1624	0.4912
475.808	0.3799	0.1613	0.4917
476.14	0.3766	0.1612	0.5006
476.473	0.3798	0.1596	0.4966
476.805	0.3804	0.1648	0.4944
477.137	0.3817	0.159	0.497
477.47	0.375	0.1566	0.4887
477.803	0.379	0.1582	0.4924
478.135	0.381	0.1599	0.4945
478.467	0.3838	0.1562	0.4938
478.8	0.3822	0.1576	0.4889
479.132	0.381	0.1591	0.4936
479.465	0.3803	0.1672	0.4954
479.798	0.3733	0.1609	0.4819
480.13	0.3792	0.1622	0.4934
480.462	0.3804	0.1616	0.4924
480.795	0.3777	0.1574	0.4923
481.127	0.3779	0.1617	0.4817
481.46	0.3783	0.162	0.4901
481.793	0.3815	0.161	0.4937
482.125	0.3727	0.1593	0.4818
482.457	0.3738	0.1661	0.4976
482.79	0.3811	0.1631	0.4968
483.123	0.3819	0.1578	0.4964
483.455	0.3807	0.1638	0.4818
483.788	0.3748	0.1592	0.5001
484.12	0.3809	0.1619	0.4959
484.452	0.3782	0.1566	0.499
484.785	0.3809	0.1634	0.4984
485.118	0.3864	0.1639	0.4946
485.45	0.3844	0.1607	0.495
485.783	0.3753	0.161	0.5069
486.115	0.379	0.1565	0.4879
486.447	0.3743	0.1611	0.4893
486.78	0.3823	0.1649	0.5053
487.113	0.379	0.1578	0.495
487.445	0.3875	0.1603	0.4922
487.777	0.3813	0.1615	0.4892
488.11	0.3819	0.1651	0.4989
488.442	0.3805	0.1622	0.4948
488.775	0.3821	0.1614	0.4968
489.108	0.3801	0.1597	0.496
489.44	0.3778	0.1637	0.4936
489.772	0.3762	0.1641	0.5008
490.105	0.375	0.1629	0.492
490.438	0.3803	0.162	0.4947
490.77	0.3814	0.1637	0.498
491.103	0.3802	0.1578	0.5077
491.435	0.3791	0.1627	0.501
491.767	0.3815	0.1623	0.4901
492.1	0.3753	0.1591	0.4907
492.433	0.3834	0.1585	0.5039
492.765	0.38	0.1594	0.4959
493.098	0.3745	0.1642	0.4925
493.43	0.3813	0.1637	0.4905
493.762	0.3785	0.1574	0.499
494.095	0.3762	0.1549	0.4945
494.428	0.3819	0.1609	0.4932
494.76	0.385	0.1633	0.4968
495.092	0.3807	0.1651	0.4898
495.425	0.3829	0.161	0.4807
495.757	0.3813	0.1574	0.4973
496.09	0.3847	0.1615	0.4851
496.423	0.3823	0.1615	0.4967
496.755	0.3771	0.1594	0.5036
497.087	0.3746	0.1592	0.4893
497.42	0.3853	0.1599	0.4958
497.752	0.3757	0.1597	0.4901
498.085	0.3787	0.1611	0.4994
498.418	0.3756	0.158	0.4974
498.75	0.3799	0.162	0.4997
499.082	0.3848	0.1567	0.4956
499.415	0.3757	0.1654	0.4994
499.748	0.3741	0.1615	0.491
500.08	0.3781	0.1594	0.4974
500.413	0.373	0.1589	0.4896
500.745	0.3786	0.1597	0.4889
501.077	0.3807	0.1637	0.4993
501.41	0.3793	0.1567	0.4968
501.743	0.3804	0.1656	0.5017
502.075	0.378	0.1547	0.4897
502.408	0.3789	0.1608	0.4845
502.74	0.3863	0.163	0.5004
503.072	0.3888	0.1621	0.4929
503.405	0.3814	0.1583	0.4841
503.738	0.3758	0.1592	0.4881
504.07	0.3819	0.1607	0.4964
504.402	0.3775	0.1614	0.5043
504.735	0.3779	0.1547	0.4928
505.067	0.3778	0.1632	0.4914
505.4	0.3737	0.1582	0.4938
505.733	0.376	0.1626	0.4914
506.065	0.3789	0.1678	0.4952
506.397	0.3752	0.1646	0.4889
506.73	0.3782	0.1615	0.4864
507.062	0.3829	0.161	0.5057
507.395	0.3782	0.1608	0.4927
507.728	0.3786	0.161	0.4881
508.06	0.3787	0.1598	0.5024
508.392	0.3768	0.1599	0.4952
508.725	0.3729	0.1599	0.495
509.058	0.3768	0.1613	0.4926
509.39	0.3743	0.1648	0.502
509.723	0.375	0.1627	0.5035
510.055	0.3804	0.1582	0.4926
510.387	0.3739	0.162	0.4877
510.72	0.3778	0.1654	0.4987
511.053	0.3782	0.1644	0.4959
511.385	0.3723	0.1656	0.4837
511.717	0.3777	0.1614	0.5014
512.05	0.3771	0.1631	0.4825
512.383	0.3735	0.157	0.4705
512.715	0.3842	0.1589	0.4919
513.048	0.3767	0.1592	0.4921
513.38	0.3796	0.1565	0.4998
513.712	0.3771	0.1654	0.4901
514.045	0.3817	0.1594	0.5062
514.378	0.3771	0.1579	0.4932
514.71	0.3799	0.1621	0.4858
515.043	0.3799	0.1599	0.4964
515.375	0.3823	0.1567	0.492
515.707	0.3844	0.156	0.485
516.04	0.3831	0.1619	0.4986
516.372	0.3807	0.1636	0.4901
516.705	0.3813	0.1568	0.4944
517.038	0.3817	0.1633	0.4881
517.37	0.3795	0.1611	0.498
517.702	0.3839	0.1618	0.4974
518.035	0.381	0.1598	0.497
518.367	0.3792	0.1576	0.4907
518.7	0.3793	0.1609	0.496
519.033	0.3818	0.163	0.4911
519.365	0.3721	0.1645	0.4902
519.697	0.377	0.165	0.4869
520.03	0.3815	0.16	0.4932
520.362	0.3727	0.1587	0.4951
520.695	0.3794	0.1565	0.498
521.028	0.3822	0.164	0.4988
521.36	0.3797	0.1624	0.4907
521.692	0.3767	0.1624	0.5069
522.025	0.383	0.163	0.4949
522.357	0.3785	0.1553	0.4948
522.69	0.3846	0.1618	0.4905
523.023	0.3755	0.1585	0.503
523.355	0.3813	0.1523	0.4864
523.688	0.379	0.162	0.491
524.02	0.3722	0.1616	0.4834
524.352	0.3889	0.1589	0.4954
524.685	0.3769	0.165	0.5038
525.018	0.3787	0.1595	0.49
525.35	0.3746	0.1612	0.4893
525.683	0.3755	0.161	0.5049
526.015	0.3743	0.1611	0.4901
526.347	0.3763	0.1586	0.501
526.68	0.373	0.1676	0.4931
527.013	0.3823	0.1586	0.4939
527.345	0.3713	0.1588	0.4902
527.678	0.3787	0.1617	0.4936
528.01	0.3738	0.1645	0.4941
528.342	0.3808	0.1573	0.5033
528.675	0.3826	0.1641	0.4974
529.008	0.3816	0.1612	0.4921
529.34	0.3774	0.1642	0.4954
529.673	0.3795	0.1599	0.4939
530.005	0.3825	0.1578	0.4869
530.337	0.39	0.1609	0.5029
530.67	0.3843	0.1668	0.4985
531.003	0.3821	0.1616	0.4967
531.335	0.3809	0.1631	0.4904
531.668	0.3776	0.1601	0.4984
532	0.3745	0.1613	0.4936
532.332	0.3739	0.1647	0.4944
532.665	0.3812	0.1597	0.4905
532.997	0.3769	0.1652	0.4986
533.33	0.376	0.1597	0.4869
533.663	0.3753	0.1582	0.4807
533.995	0.3745	0.1659	0.4954
534.327	0.3749	0.161	0.4904
534.66	0.3801	0.1672	0.498
534.992	0.3717	0.1572	0.4891
535.325	0.3781	0.1564	0.4959
535.658	0.3789	0.1584	0.4869
535.99	0.386	0.1602	0.4947
536.322	0.375	0.1599	0.4842
536.655	0.3763	0.1639	0.4891
536.987	0.3713	0.1666	0.4946
537.32	0.3796	0.162	0.4976
537.653	0.384	0.1623	0.5004
537.985	0.3825	0.1604	0.492
538.317	0.3808	0.162	0.4961
538.65	0.3719	0.1605	0.4947
538.982	0.3819	0.1619	0.4893
539.315	0.3806	0.1598	0.4972
539.648	0.3804	0.1635	0.4954
539.98	0.3806	0.1596	0.4916
540.312	0.3733	0.158	0.4936
540.645	0.3763	0.162	0.4943
540.977	0.3764	0.1634	0.5037
541.31	0.3767	0.1649	0.4972
541.643	0.3736	0.1582	0.5046
541.975	0.3805	0.1626	0.494
542.308	0.377	0.1605	0.498
542.64	0.3728	0.1617	0.5052
542.972	0.3793	0.165	0.4887
543.305	0.3796	0.1631	0.4975
543.638	0.3741	0.159	0.489
543.97	0.3797	0.1632	0.4924
544.303	0.3708	0.1594	0.4955
544.635	0.3802	0.1617	0.4918
544.967	0.3776	0.162	0.489
545.3	0.379	0.1586	0.5049
545.633	0.3725	0.167	0.4851
545.965	0.3812	0.1606	0.5025
546.298	0.3774	0.1652	0.494
546.63	0.3761	0.1625	0.4895
546.962	0.3731	0.167	0.5043
547.295	0.3693	0.1628	0.4914
547.628	0.3841	0.1591	0.4979
547.96	0.3865	0.162	0.4918
548.293	0.3746	0.1613	0.4867
548.625	0.3774	0.1609	0.4828
548.957	0.3829	0.161	0.4994
549.29	0.3798	0.1641	0.5003
549.622	0.3764	0.1617	0.4859
549.955	0.3734	0.1624	0.4881
550.288	0.3763	0.1631	0.4912
550.62	0.3789	0.1591	0.4995
550.952	0.3744	0.162	0.4964
551.285	0.3832	0.1585	0.5021
551.617	0.3733	0.1631	0.4909
551.95	0.37	0.1625	0.4905
552.283	0.3728	0.1616	0.4919
552.615	0.3807	0.1657	0.498
552.947	0.3775	0.1648	0.4923
553.28	0.3738	0.1636	0.5053
553.612	0.3777	0.1601	0.4958
553.945	0.3768	0.1638	0.4926
554.278	0.3812	0.1636	0.4835
554.61	0.3793	0.1608	0.4906
554.942	0.377	0.1558	0.4992
555.275	0.3764	0.1596	0.5054
555.607	0.3787	0.161	0.4922
555.94	0.3746	0.1608	0.489
556.273	0.3755	0.1635	0.5015
556.605	0.3825	0.1661	0.5017
556.938	0.3746	0.1566	0.5002
557.27	0.3787	0.1616	0.4923
557.602	0.3721	0.163	0.4918
557.935	0.3769	0.1661	0.4887
558.268	0.3752	0.1586	0.4974
558.6	0.3707	0.1633	0.4962
558.933	0.3796	0.1613	0.499
559.265	0.3774	0.1594	0.497
559.597	0.3766	0.1658	0.4913
559.93	0.379	0.1582	0.4885
560.263	0.3834	0.1609	0.49
560.595	0.3775	0.1635	0.5001
560.928	0.3799	0.1667	0.5036
561.26	0.3776	0.1625	0.4949
561.592	0.3774	0.1617	0.4993
561.925	0.3846	0.1623	0.4927
562.258	0.3723	0.1603	0.4906
562.59	0.3742	0.1642	0.4944
562.923	0.3778	0.1608	0.4955
563.255	0.3739	0.1641	0.4949
563.587	0.3812	0.1609	0.491
563.92	0.3782	0.1653	0.4992
564.253	0.3784	0.1617	0.5002
564.585	0.3805	0.1602	0.4926
564.918	0.3762	0.1622	0.4862
565.25	0.3706	0.1616	0.4821
565.582	0.3751	0.1651	0.4925
565.915	0.3785	0.1614	0.4876
566.247	0.3772	0.1607	0.5019
566.58	0.3777	0.16	0.5023
566.913	0.3721	0.1621	0.501
567.245	0.3809	0.1598	0.4867
567.577	0.3767	0.1645	0.4952
567.91	0.3756	0.1693	0.5007
568.242	0.3813	0.1686	0.5004
568.575	0.3773	0.1681	0.4893
568.908	0.382	0.1635	0.4942
569.24	0.3745	0.1596	0.4835
569.572	0.3785	0.1623	0.4865
569.905	0.3811	0.1569	0.4913
570.237	0.374	0.1587	0.4865
570.57	0.3777	0.1615	0.5006
570.903	0.3713	0.1654	0.4946
571.235	0.3787	0.1629	0.4885
571.567	0.3736	0.1594	0.4989
571.9	0.3799	0.1627	0.4895
572.232	0.3769	0.1655	0.4923
572.565	0.3767	0.1614	0.4904
572.898	0.3795	0.1623	0.4875
573.23	0.3826	0.1612	0.4884
573.562	0.3774	0.1645	0.4986
573.895	0.3675	0.1599	0.4906
574.227	0.3723	0.1604	0.5001
574.56	0.3745	0.1598	0.4943
574.893	0.3722	0.1641	0.492
575.225	0.3708	0.1645	0.4964
575.558	0.38	0.1609	0.4844
575.89	0.3803	0.1632	0.496
576.222	0.3694	0.1634	0.4876
576.555	0.3744	0.164	0.5015
576.888	0.3748	0.163	0.4956
577.22	0.3761	0.1615	0.4862
577.553	0.3776	0.1634	0.4917
577.885	0.3679	0.1593	0.4944
578.217	0.3762	0.1641	0.4916
578.55	0.3761	0.1627	0.4956
578.883	0.374	0.1641	0.4879
579.215	0.3816	0.1641	0.4902
579.548	0.3747	0.1606	0.5
579.88	0.3755	0.1605	0.4959
580.212	0.3784	0.162	0.4921
580.545	0.3719	0.1633	0.49
580.878	0.3725	0.1632	0.4914
581.21	0.3775	0.1601	0.5012
581.543	0.3737	0.1608	0.4945
581.875	0.3806	0.162	0.4972
582.207	0.3677	0.1618	0.498
582.54	0.3766	0.1625	0.5041
582.872	0.3747	0.1663	0.4907
583.205	0.3734	0.1626	0.489
583.538	0.3765	0.1589	0.4915
583.87	0.3736	0.1585	0.4966
584.202	0.3711	0.1632	0.4936
584.535	0.3734	0.1688	0.4873
584.867	0.3726	0.1635	0.4935
585.2	0.3764	0.1618	0.5085
585.533	0.3735	0.1629	0.4962
585.865	0.3836	0.1582	0.4837
586.197	0.3781	0.1584	0.5012
586.53	0.3783	0.1627	0.4931
586.862	0.3768	0.1663	0.5042
587.195	0.3709	0.1639	0.4998
587.528	0.3693	0.1646	0.4877
587.86	0.3696	0.1576	0.5023
588.192	0.3748	0.1632	0.4962
588.525	0.3804	0.1657	0.4881
588.857	0.3825	0.1603	0.4939
589.19	0.3769	0.1647	0.4942
589.523	0.3756	0.1609	0.4957
589.855	0.3774	0.1634	0.4847
590.188	0.3715	0.1589	0.4887
590.52	0.38	0.166	0.49
590.852	0.3801	0.1656	0.4935
591.185	0.3807	0.1645	0.4883
591.518	0.374	0.1601	0.4841
591.85	0.3768	0.1606	0.4879
592.183	0.3762	0.1584	0.4875
592.515	0.3739	0.1652	0.4962
592.847	0.3737	0.1621	0.4942
593.18	0.3745	0.1567	0.4835
593.513	0.3789	0.1646	0.4907
593.845	0.3767	0.1573	0.5043
594.178	0.3787	0.1638	0.4899
594.51	0.3786	0.1645	0.4906
594.842	0.3735	0.1593	0.4942
595.175	0.3752	0.1618	0.4903
595.508	0.3733	0.1614	0.4982
595.84	0.3669	0.1691	0.4892
596.173	0.3794	0.1631	0.5002
596.505	0.3773	0.1638	0.5055
596.837	0.3753	0.1615	0.4905
597.17	0.3797	0.165	0.5015
597.503	0.3781	0.1597	0.5006
597.835	0.3754	0.1603	0.4879
598.168	0.3792	0.1674	0.4982
598.5	0.3818	0.1591	0.4984
598.832	0.3774	0.1621	0.4813
599.165	0.3771	0.1634	0.4927
599.497	0.3833	0.1627	0.4913
599.83	0.3807	0.1624	0.4911
600.163	0.3754	0.165	0.4907
600.495	0.3798	0.162	0.4986
600.827	0.3732	0.1558	0.5015
601.16	0.3792	0.1585	0.4977
601.492	0.3715	0.1621	0.4863
601.825	0.3778	0.1615	0.4976
602.158	0.3764	0.167	0.5009
602.49	0.3749	0.1606	0.4935
602.822	0.3742	0.1623	0.4914
603.155	0.3701	0.1635	0.4969
603.487	0.3804	0.1616	0.4937
603.82	0.3772	0.165	0.4905
604.153	0.3751	0.1666	0.4996
604.485	0.3756	0.1604	0.4926
604.817	0.3829	0.1634	0.499
605.15	0.3737	0.1671	0.4786
605.482	0.3805	0.1631	0.4903
605.815	0.3724	0.1642	0.5006
606.148	0.3747	0.1669	0.4984
606.48	0.3773	0.1593	0.4914
606.812	0.3756	0.1609	0.4954
607.145	0.3793	0.1604	0.4928
607.477	0.3764	0.16	0.5067
607.81	0.3763	0.1659	0.4899
608.143	0.375	0.1623	0.491
608.475	0.3831	0.1609	0.5057
608.808	0.3791	0.1645	0.495
609.14	0.3805	0.1607	0.4885
609.472	0.3708	0.1651	0.4957
609.805	0.374	0.1622	0.4986
610.138	0.3779	0.169	0.4903
610.47	0.374	0.1612	0.4935
610.803	0.3732	0.1616	0.5066
611.135	0.3764	0.1648	0.4918
611.467	0.3753	0.1654	0.4944
611.8	0.3877	0.1636	0.4978
612.133	0.373	0.1617	0.4938
612.465	0.3746	0.1584	0.4959
612.798	0.3739	0.1596	0.5021
613.13	0.3766	0.1619	0.4954
613.462	0.3741	0.1599	0.496
613.795	0.3818	0.1624	0.4932
614.128	0.3857	0.1629	0.4963
614.46	0.3746	0.162	0.4926
614.793	0.3811	0.1635	0.4948
615.125	0.3743	0.168	0.4981
615.457	0.367	0.1601	0.4917
615.79	0.3819	0.1596	0.4925
616.122	0.376	0.1643	0.5019
616.455	0.372	0.1603	0.4948
616.788	0.3792	0.1638	0.4931
617.12	0.3791	0.1631	0.4831
617.452	0.3808	0.164	0.4893
617.785	0.3699	0.1646	0.497
618.117	0.3753	0.1657	0.4897
618.45	0.3786	0.1638	0.4929
618.783	0.3788	0.1658	0.4928
619.115	0.3753	0.1664	0.4926
619.447	0.3745	0.155	0.4937
619.78	0.38	0.1625	0.4954
620.112	0.3803	0.1627	0.4974
620.445	0.3774	0.1663	0.4899
620.778	0.3782	0.1645	0.4922
621.11	0.3851	0.1623	0.4899
621.442	0.3857	0.1624	0.5047
621.775	0.3775	0.162	0.4929
622.107	0.3783	0.1612	0.4891
622.44	0.3723	0.1554	0.4863
622.773	0.3807	0.1614	0.4928
623.105	0.3815	0.1591	0.4917
623.438	0.3761	0.1612	0.5003
623.77	0.3824	0.1638	0.4847
624.102	0.3714	0.1628	0.491
624.435	0.38	0.1598	0.4944
624.768	0.3697	0.1609	0.4966
625.1	0.3774	0.1619	0.4901
625.433	0.3769	0.1611	0.4981
625.765	0.3741	0.1627	0.495
626.097	0.38	0.1614	0.5033
626.43	0.3816	0.1643	0.4959
626.763	0.3792	0.1677	0.4847
627.095	0.3768	0.1616	0.4885
627.428	0.381	0.1649	0.4865
627.76	0.3751	0.162	0.4968
628.092	0.3817	0.1607	0.4948
628.425	0.3737	0.1594	0.5027
628.758	0.3729	0.1588	0.4887
629.09	0.382	0.1634	0.4929
629.423	0.3855	0.1632	0.4938
629.755	0.3772	0.1601	0.4871
630.087	0.3837	0.1631	0.4857
630.42	0.3747	0.1664	0.4817
630.753	0.3762	0.1589	0.4893
631.085	0.3782	0.1641	0.4886
631.418	0.3843	0.1597	0.4892
631.75	0.3781	0.1638	0.5014
632.082	0.3803	0.1644	0.4951
632.415	0.3781	0.1564	0.4929
632.747	0.3794	0.1579	0.4904
633.08	0.3792	0.1589	0.5
633.413	0.3864	0.1618	0.48
633.745	0.3826	0.1589	0.4928
634.077	0.3884	0.163	0.495
634.41	0.3786	0.1606	0.4946
634.742	0.3789	0.1618	0.5031
635.075	0.3766	0.1647	0.4957
635.408	0.3758	0.1616	0.4915
635.74	0.3731	0.1599	0.4959
636.072	0.3759	0.1623	0.4876
636.405	0.3788	0.1631	0.4994
636.737	0.38	0.1581	0.4928
637.07	0.3802	0.1587	0.495
637.403	0.3789	0.1615	0.4885
637.735	0.3732	0.1593	0.4982
638.067	0.382	0.161	0.4861
638.4	0.3802	0.1613	0.4984
638.732	0.3799	0.162	0.4948
639.065	0.3764	0.1642	0.496
639.398	0.3779	0.1654	0.4868
639.73	0.3872	0.1661	0.4923
640.062	0.3762	0.1642	0.4966
640.395	0.3739	0.1663	0.4953
640.727	0.3802	0.1707	0.4922
641.06	0.3755	0.161	0.4897
641.393	0.3804	0.1656	0.4962
641.725	0.3724	0.1619	0.4926
642.058	0.3834	0.1615	0.4962
642.39	0.3786	0.1596	0.4952
642.722	0.3778	0.1596	0.4964
643.055	0.3797	0.1595	0.4912
643.388	0.3755	0.1602	0.508
643.72	0.3751	0.1561	0.4879
644.053	0.3827	0.1632	0.4995
644.385	0.3683	0.1651	0.4976
644.717	0.3807	0.1612	0.4807
645.05	0.3768	0.1695	0.4835
645.383	0.3745	0.1605	0.497
645.715	0.3722	0.1669	0.4927
646.048	0.3772	0.1643	0.5039
646.38	0.3837	0.159	0.4885
646.712	0.3829	0.1649	0.492
647.045	0.3847	0.1627	0.4937
647.378	0.3787	0.1635	0.5099
647.71	0.3782	0.1605	0.4942
648.043	0.3752	0.1614	0.4891
648.375	0.3741	0.1663	0.4971
648.707	0.3789	0.1604	0.4924
649.04	0.3812	0.16	0.4948
649.372	0.3709	0.1654	0.4998
649.705	0.3775	0.1664	0.4895
650.038	0.374	0.1628	0.4893
650.37	0.3842	0.1662	0.4946
650.702	0.3736	0.1607	0.4895
651.035	0.3768	0.1624	0.4926
651.367	0.3789	0.161	0.4929
651.7	0.3796	0.1625	0.4869
652.033	0.3769	0.1606	0.4969
652.365	0.3747	0.1622	0.4963
652.697	0.3753	0.1647	0.4875
653.03	0.3801	0.1627	0.4982
653.362	0.3757	0.1631	0.4933
653.695	0.3763	0.1642	0.4835
654.028	0.3793	0.1613	0.4895
654.36	0.3763	0.1594	0.4874
654.692	0.3751	0.1636	0.4949
655.025	0.3771	0.1592	0.4969
655.357	0.3768	0.1584	0.4925
655.69	0.3759	0.1614	0.4964
656.023	0.3833	0.1614	0.4996
656.355	0.374	0.1593	0.4902
656.688	0.3835	0.1619	0.4928
657.02	0.3782	0.1653	0.4823
657.352	0.3828	0.1581	0.4877
657.685	0.3813	0.1604	0.4858
658.018	0.3828	0.1611	0.493
658.35	0.3816	0.162	0.497
658.683	0.3746	0.1626	0.4978
659.015	0.3846	0.1639	0.4871
659.347	0.3803	0.1627	0.4911
659.68	0.3693	0.1651	0.4956
660.013	0.3789	0.1598	0.5053
660.345	0.3766	0.1599	0.482
660.678	0.3754	0.1646	0.4966
661.01	0.3809	0.1575	0.4965
661.342	0.3717	0.1605	0.4945
661.675	0.3763	0.1664	0.488
662.008	0.367	0.1582	0.4952
662.34	0.3778	0.1613	0.4901
662.673	0.3739	0.1603	0.4829
663.005	0.3787	0.1614	0.4823
663.337	0.3749	0.1631	0.4879
663.67	0.3788	0.1566	0.4831
664.003	0.3752	0.1585	0.5005
664.335	0.3766	0.1615	0.4984
664.668	0.3841	0.1637	0.492
[truncated: 1,601 more rows]

## Sheet: C240 1%
Time(s)	afTMEM16 0Ca2+	afTMEM16 +Ca2+	Protoein-Free
0.3325	1.0312	1.0778	0.9483
0.665	1.023	1.0202	0.9868
0.9975	1.0068	0.9982	1.008
1.33	1.0159	1.0147	0.9781
1.6625	1.0138	1.0388	0.9868
1.995	1.0094	1.0056	0.9843
2.3275	1.0239	0.9926	0.986
2.66	1.0277	0.9817	1.0011
2.9925	1.0178	0.963	0.991
3.325	1.0115	1.0093	0.9768
3.6575	1.0102	1.0389	0.9945
3.99	1.0149	1.017	1.0108
4.3225	1.0123	0.9893	1.0176
4.655	1.0201	0.9828	1.0139
4.9875	1.0172	0.983	1.0161
5.32	1.0212	0.9903	1.0126
5.6525	1.0273	1.0206	1.0078
5.985	1.0255	1.04	1.0082
6.3175	1.0112	1.0338	1.0106
6.65	1.0209	1.0392	0.9929
6.9825	1.0205	1.0351	1.0107
7.315	1.0219	1.0339	1.0255
7.6475	1.0245	1.0228	1.0087
7.98	1.0249	1.0031	1.0172
8.3125	1.0222	0.9934	1.0128
8.645	1.0194	0.9955	1.0158
8.9775	1.0168	1.0115	1.0219
9.31	1.0248	1.0096	1.0141
9.6425	1.013	1.0156	1.0119
9.975	1.0165	1.0229	1.0234
10.3075	1.0126	1.0194	1.0247
10.64	1.0153	1.0184	1.0259
10.9725	1.016	1.0186	1.0226
11.305	1.0222	1.0234	1.0199
11.6375	1.0191	1.0216	1.019
11.97	1.0201	1.0123	1.0204
12.3025	1.0174	1.0145	1.0094
12.635	1.0202	1.0175	1.0115
12.9675	1.0193	1.0158	1.0121
13.3	1.016	1.0172	1.0104
13.6325	1.0129	1.0158	1.014
13.965	1.0181	1.0009	1.0112
14.2975	1.0142	0.9943	1.0186
14.63	1.0179	0.9937	1.0229
14.9625	1.0134	1.002	1.0072
15.295	1.0223	1.008	1.0092
15.6275	1.0135	1.0095	1.0109
15.96	1.0197	1.0094	1.0149
16.2925	1.0199	1.0071	1.0147
16.625	1.0164	1.0098	1.0167
16.9575	1.0159	1.0121	1.0159
17.29	1.0138	1.0124	1.0157
17.6225	1.0156	1.0131	1.0143
17.955	1.0121	1.0101	1.0098
18.2875	1.0147	1.0159	1.0198
18.62	1.0162	1.0117	1.0145
18.9525	1.0163	0.9996	1.0103
19.285	1.0099	1.0035	1.0064
19.6175	1.0079	1.0061	1.0104
19.95	1.013	1.0048	1.009
20.2825	1.0141	1.006	1.0136
20.615	1.0108	1.0154	1.0145
20.9475	1.0084	1.0036	1.006
21.28	1.0126	1.013	0.9943
21.6125	1.0129	1.0102	1.0096
21.945	1.0126	1.0152	1.0092
22.2775	1.0072	1.0127	1.0135
22.61	1.0175	1.0108	1.0069
22.9425	1.017	1.011	1.0058
23.275	1.0079	1.0154	1.0097
23.6075	1.0115	1.0083	1.0035
23.94	1.0121	1.0145	1.0086
24.2725	1.0086	1.0156	1.0081
24.605	1.0103	1.0193	1.0073
24.9375	1.0165	1.0107	1.0125
25.27	1.0054	1.0091	1.0129
25.6025	1.0097	1.0088	1.0067
25.935	1.0111	1.008	1.0065
26.2675	1.0056	1.0173	1.0075
26.6	1.0105	1.0064	1.0082
26.9325	1.0087	1.013	1.0104
27.265	1.0139	1.0104	1.0058
27.5975	1.0132	1.0101	1.0087
27.93	1.0118	1.0086	1.0075
28.2625	1.0153	1.0135	1.0116
28.595	1.0081	1.012	1.0104
28.9275	1.0141	1.0101	1.0089
29.26	1.0133	1.0038	1.0045
29.5925	1.0111	1.0135	0.9995
29.925	1.01	1.0097	1.007
30.2575	1.0121	1.0087	1.0048
30.59	1.0087	1.0046	1.0074
30.9225	1.0093	1.0123	1.0081
31.255	1.0168	1.0117	1.003
31.5875	1.0138	1.0062	1.0046
31.92	1.0108	1.0137	1.0089
32.2525	1.0148	1.014	1.0081
32.585	1.0121	1.0137	1.0063
32.9175	1.0078	1.0151	1.0082
33.25	1.0059	1.0082	1.0046
33.5825	1.0086	1.0114	1.0022
33.915	1.0066	1.0069	1.0084
34.2475	1.0058	1.0102	1.0059
34.58	1.009	1.0077	1.0047
34.9125	1.0122	1.0059	1.0023
35.245	1.0122	1.0107	1.0078
35.5775	1.0095	1.0102	1.0079
35.91	1.0106	1.0129	1.0071
36.2425	1.0031	1.0082	1.0104
36.575	1.0071	1.0118	1.0015
36.9075	1.0058	1.0087	1.0104
37.24	1.0118	1.0079	1.0088
37.5725	1.0039	1.0093	1.0049
37.905	1.0041	1.0081	1.0109
38.2375	1.0037	1.0081	1.003
38.57	1.006	1.0053	1.0068
38.9025	1.0057	1.0076	1.0038
39.235	1.0075	1.0101	1.0058
39.5675	1.0078	1.0109	1.0066
39.9	1.0081	1.0068	1.0125
40.2325	1.0069	1.0084	1.0112
40.565	1.0048	1.0031	1.0051
40.8975	1.0055	1.0092	1.0054
41.23	1.008	1.0096	1.0046
41.5625	1.0066	1.0072	1.0064
41.895	1.0055	1.0068	1.0096
42.2275	1.01	1.009	1.0037
42.56	0.9997	1.0117	1.0065
42.8925	1.0087	1.0056	1.0024
43.225	1.0121	1.0063	1.0098
43.5575	1.009	1.0093	1.0123
43.89	1.002	1.0092	1.0036
44.2225	1.0085	1.003	1.0067
44.555	1.0047	1.0035	1.0089
44.8875	1.0043	1.0061	1
45.22	1.0102	1.0091	1.0053
45.5525	1.0088	1.0121	1.0021
45.885	1.0078	1.0058	1.0065
46.2175	1.0067	1.0103	1.0062
46.55	1.0043	1.0052	1.0094
46.8825	1.0074	1.0049	1.0082
47.215	1.0033	1.004	1.0044
47.5475	1.0077	1.0102	1.002
47.88	1.0087	1.009	1.006
48.2125	1.0115	1.0086	1.0059
48.545	1.0053	0.9996	1.0013
48.8775	1.01	1.0051	1.0044
49.21	1.0044	1.0069	1.0066
49.5425	1.0056	1.0068	1.0039
49.875	1.0062	1.0062	1.0018
50.2075	1.0038	1.0065	1.0049
50.54	1.0062	1.0101	1.0065
50.8725	1.0082	1.0043	1.0022
51.205	0.9999	1.0087	1.0043
51.5375	0.9973	1.0092	1.0039
51.87	1.0029	1.0047	1.004
52.2025	1.0028	1.0085	1.0045
52.535	1.0017	1.0108	1.0014
52.8675	1.0072	1.0027	1
53.2	1.0032	1.006	1.0032
53.5325	1.0002	1.0053	1.0076
53.865	1.0034	1.0091	1.004
54.1975	1.0085	1.0066	1.0039
54.53	1.0045	1.0061	0.998
54.8625	1.0022	1	1.0023
55.195	1.0024	1.0008	1.0019
55.5275	1.0065	1.0026	1.0004
55.86	1.0026	1.0024	1.0038
56.1925	1.0044	1.0023	1.0047
56.525	1.0065	1.0027	1.0051
56.8575	1.0038	0.9978	1.0028
57.19	1.0067	0.9982	1.0052
57.5225	1.0039	0.9992	0.9985
57.855	1.0004	0.9981	1.0073
58.1875	1.0011	0.9977	1.0065
58.52	0.9989	0.9989	1.0022
58.8525	1.0026	1.0035	1.003
59.185	0.9961	1.0023	1.0015
59.5175	1.0014	1.0056	1.0065
59.85	1.0048	1.005	1.0043
60.1825	1.0019	0.9991	1.0034
60.515	1.0035	1.0022	0.9991
60.8475	1.0059	1.0033	1.0004
61.18	1.0029	1.0032	0.9954
61.5125	1.0033	1.0017	1.0008
61.845	1.0044	0.9991	0.9961
62.1775	1.0045	1.0014	1.0072
62.51	1.0053	1.0028	1.0026
62.8425	1.0048	1.007	0.9986
63.175	1.0016	1.0046	1.0004
63.5075	1.0005	0.998	1.0058
63.84	1.0027	1.0035	0.999
64.1725	1.0002	1.0064	1.0028
64.505	1.0016	0.9988	1.0093
64.8375	0.9989	1.0027	1.0022
65.17	1.0022	1.0029	1.0021
65.5025	1.0033	1.0011	1.0059
65.835	0.9981	0.9996	1.0005
66.1675	1.0046	0.9998	1.004
66.5	0.9946	1	1.0042
66.8325	0.9996	0.9993	1.0071
67.165	1.0023	1.0077	0.9999
67.4975	1.0067	1.004	1.0002
67.83	1.0013	1.0021	1.0043
68.1625	1.0012	1.0031	1.0039
68.495	1.0018	1.0046	1.0018
68.8275	1.0005	0.9995	0.9956
69.16	1.005	0.999	1.0036
69.4925	1.0044	1.0039	1.0008
69.825	1.0008	1.0014	1.0021
70.1575	0.9995	1.0043	1.001
70.49	0.9978	1.0005	0.9996
70.8225	0.997	1.0046	1.0073
71.155	1.002	1.0007	1.001
71.4875	1.001	1.0024	0.9995
71.82	1.0007	1.0099	0.9993
72.1525	0.9976	1.0048	1.0006
72.485	1.0037	0.9981	1.0027
72.8175	0.9966	1.0009	1.0011
73.15	0.9991	1.0015	1
73.4825	1.0016	1.0006	0.9955
73.815	1.0019	1.0008	0.9977
74.1475	1.0013	1.0028	1.0005
74.48	0.9999	1.0035	0.9964
74.8125	1	0.9996	1.0007
75.145	1.0023	0.9995	0.999
75.4775	1.0055	0.9979	1.0019
75.81	1.001	1.0041	0.9993
76.1425	0.9953	1.0004	0.9976
76.475	0.9997	1.0047	0.9991
76.8075	1.0018	1.0014	0.9987
77.14	0.9969	1.0011	1.0024
77.4725	1.0001	1.0002	0.9949
77.805	1.0007	0.9976	0.997
78.1375	1.003	1.0021	0.9981
78.47	1.0037	0.9962	1.0011
78.8025	0.9977	0.995	1.0011
79.135	1.0001	0.9992	1.0031
79.4675	1.0021	1.0039	1.0011
79.8	0.9976	1.0001	1.005
80.1325	1.0001	0.9977	0.9978
80.465	1.0002	0.9999	1
80.7975	0.9978	0.9996	0.998
81.13	0.9956	0.9936	0.9989
81.4625	0.9967	0.9929	0.9999
81.795	1.0003	0.9974	0.9993
82.1275	1.0032	0.9967	0.9965
82.46	0.9993	0.9967	1.0016
82.7925	0.9976	1.0022	0.9981
83.125	1.0048	1.0035	1.0012
83.4575	1.0011	0.9977	1.0006
83.79	1.0019	0.9985	0.9972
84.1225	1.0051	0.9974	1.003
84.455	0.999	1.0019	0.9974
84.7875	0.9998	0.998	0.9967
85.12	1.005	1.002	1.0047
85.4525	0.9999	1.0029	0.9983
85.785	0.9995	1.0005	1.0001
86.1175	1.0003	1.0015	1.0047
86.45	0.9925	1.0008	1.0022
86.7825	0.9997	0.9997	0.9987
87.115	1.0022	0.9951	0.9959
87.4475	0.9979	0.9969	0.9983
87.78	0.996	0.9977	1.0003
88.1125	1.0011	0.9982	1.0024
88.445	1.0011	1.0009	1.0025
88.7775	0.991	0.9991	0.9987
89.11	1.0015	0.9975	0.9963
89.4425	1.0006	1.0008	1.0045
89.775	1.0013	0.9928	1.0016
90.1075	0.9974	1.0004	0.9983
90.44	0.997	0.9991	0.999
90.7725	1.0005	0.9954	1.0014
91.105	1.0007	0.9948	0.995
91.4375	1.0028	1.0001	1.0008
91.77	0.9953	1.0005	1.0006
92.1025	0.999	1.0027	1.0014
92.435	0.9929	0.9982	0.9972
92.7675	0.9974	1.0019	0.9982
93.1	1.001	0.9998	1.002
93.4325	1.0008	0.9992	0.9995
93.765	0.9996	0.997	0.9982
94.0975	0.9949	1.0006	0.9976
94.43	0.9963	0.9993	0.9933
94.7625	0.9967	0.9984	1.0004
95.095	0.9959	0.9948	0.9993
95.4275	1.0016	0.9989	0.9973
95.76	1.0002	0.9992	0.9984
96.0925	0.9984	0.9994	0.9984
96.425	0.996	1.001	0.9959
96.7575	0.9937	0.9967	0.9966
97.09	0.9998	0.9993	0.9938
97.4225	1.0021	1.0003	0.9948
97.755	0.9976	0.9931	0.9973
98.0875	1.0004	1.0002	0.9984
98.42	0.9949	0.9926	0.9965
98.7525	0.9964	0.9966	0.9938
99.085	0.9863	0.9826	0.978
99.4175	0.9836	0.9805	0.972
99.75	0.9758	0.9812	0.9859
100.082	0.9595	0.9714	0.98
100.415	0.9692	0.9688	0.9677
100.748	0.9573	0.9353	0.9588
101.08	0.9422	0.9257	0.9412
101.412	0.9406	0.9408	0.9408
101.745	0.9296	0.9346	0.9479
102.078	0.927	0.9353	0.9508
102.41	0.9145	0.9295	0.9386
102.743	0.9083	0.9295	0.9252
103.075	0.8956	0.9068	0.913
103.407	0.8918	0.8948	0.897
103.74	0.8911	0.8853	0.8744
104.073	0.8835	0.8745	0.8774
104.405	0.8796	0.8682	0.8851
104.737	0.8705	0.8576	0.8673
105.07	0.8627	0.846	0.8626
105.403	0.8586	0.8358	0.8578
105.735	0.8511	0.8301	0.8497
106.067	0.8428	0.8391	0.8374
106.4	0.8389	0.8126	0.8315
106.733	0.8372	0.8049	0.8222
107.065	0.8265	0.8026	0.8183
107.397	0.8258	0.7996	0.8136
107.73	0.8162	0.7878	0.8134
108.062	0.8083	0.78	0.8007
108.395	0.8115	0.7787	0.7887
108.728	0.8043	0.7618	0.7841
109.06	0.7974	0.746	0.7855
109.392	0.7933	0.7331	0.7885
109.725	0.7897	0.7317	0.7836
110.058	0.7851	0.7219	0.7705
110.39	0.7801	0.7196	0.7595
110.722	0.7728	0.7184	0.7542
111.055	0.7666	0.712	0.7492
111.388	0.7663	0.7032	0.7373
111.72	0.7602	0.6937	0.7336
112.052	0.7593	0.6894	0.7267
112.385	0.7528	0.6799	0.7277
112.718	0.7492	0.6701	0.7182
113.05	0.7502	0.6727	0.7157
113.382	0.7393	0.6654	0.7131
113.715	0.7377	0.6582	0.7063
114.047	0.732	0.6559	0.7021
114.38	0.7278	0.6443	0.6972
114.713	0.7265	0.6431	0.6978
115.045	0.7233	0.6352	0.6943
115.377	0.7209	0.6291	0.6927
115.71	0.7144	0.6142	0.6937
116.043	0.7106	0.6105	0.6859
116.375	0.7035	0.6102	0.6815
116.707	0.7069	0.6012	0.6718
117.04	0.7006	0.6001	0.6749
117.373	0.6999	0.5969	0.6714
117.705	0.6897	0.5932	0.6698
118.037	0.6926	0.5845	0.6579
118.37	0.6897	0.5754	0.6601
118.703	0.6841	0.5726	0.6547
119.035	0.6843	0.5748	0.6532
119.368	0.6764	0.5672	0.6439
119.7	0.6816	0.5662	0.6396
120.032	0.6685	0.5588	0.637
120.365	0.6736	0.5547	0.636
120.698	0.665	0.5489	0.6323
121.03	0.664	0.5443	0.6333
121.362	0.6618	0.5355	0.6277
121.695	0.6605	0.5366	0.6204
122.028	0.6557	0.5324	0.623
122.36	0.6509	0.5273	0.6167
122.692	0.6469	0.5285	0.6165
123.025	0.6463	0.521	0.6159
123.358	0.6445	0.5177	0.6104
123.69	0.6393	0.5138	0.6059
124.022	0.6392	0.5105	0.6068
124.355	0.6347	0.5021	0.6024
124.688	0.637	0.5018	0.5968
125.02	0.6344	0.4987	0.5981
125.353	0.6281	0.4929	0.5959
125.685	0.6287	0.4924	0.5899
126.017	0.6198	0.4842	0.5888
126.35	0.616	0.4826	0.5872
126.683	0.6183	0.4824	0.5818
127.015	0.6169	0.4793	0.5797
127.347	0.6158	0.4714	0.5781
127.68	0.6117	0.4722	0.5774
128.012	0.6085	0.4662	0.5762
128.345	0.6073	0.4642	0.5731
128.678	0.602	0.4626	0.5722
129.01	0.6008	0.4593	0.5683
129.343	0.598	0.4573	0.5674
129.675	0.5988	0.4507	0.5637
130.007	0.595	0.4487	0.5651
130.34	0.5949	0.4467	0.5627
130.673	0.595	0.4485	0.5573
131.005	0.5863	0.4435	0.5579
131.338	0.589	0.437	0.5535
131.67	0.5859	0.4343	0.5506
132.002	0.5849	0.4335	0.5452
132.335	0.5852	0.4325	0.5512
132.667	0.5845	0.432	0.5478
133	0.5821	0.4252	0.5451
133.333	0.5765	0.4233	0.5416
133.665	0.5757	0.4168	0.5449
133.998	0.5753	0.417	0.5403
134.33	0.5701	0.4114	0.5357
134.662	0.5659	0.412	0.5382
134.995	0.5679	0.4083	0.5331
135.327	0.5688	0.4081	0.5329
135.66	0.5622	0.4042	0.5312
135.993	0.5622	0.3997	0.5308
136.325	0.5634	0.3982	0.5296
136.657	0.5625	0.3982	0.5287
136.99	0.5575	0.3946	0.5266
137.322	0.5556	0.3941	0.5248
137.655	0.5538	0.3922	0.5236
137.988	0.5509	0.3847	0.5219
138.32	0.5535	0.3865	0.5227
138.653	0.5516	0.3822	0.5176
138.985	0.5471	0.3791	0.5181
139.317	0.5487	0.3789	0.5169
139.65	0.5457	0.3736	0.5143
139.982	0.5465	0.3743	0.5177
140.315	0.5436	0.3679	0.5122
140.648	0.5426	0.3685	0.5126
140.98	0.5409	0.368	0.5103
141.312	0.5412	0.3619	0.51
141.645	0.5377	0.3622	0.5059
141.977	0.5348	0.3583	0.5068
142.31	0.5348	0.3556	0.5037
142.643	0.534	0.3537	0.503
142.975	0.5317	0.3541	0.5015
143.308	0.53	0.3547	0.4993
143.64	0.5297	0.3524	0.4999
143.972	0.5277	0.3503	0.4974
144.305	0.5274	0.3486	0.4961
144.637	0.5265	0.3463	0.4948
144.97	0.5236	0.3412	0.4948
145.303	0.5187	0.3418	0.49
145.635	0.5253	0.3404	0.493
145.968	0.5221	0.3367	0.4919
146.3	0.5187	0.3363	0.4907
146.632	0.5207	0.3355	0.4891
146.965	0.5193	0.3353	0.487
147.298	0.5158	0.3294	0.4895
147.63	0.5154	0.3292	0.4851
147.963	0.5152	0.3287	0.4856
148.295	0.5164	0.3261	0.4817
148.627	0.5111	0.3245	0.4827
148.96	0.5155	0.3232	0.4835
149.292	0.5148	0.3212	0.4801
149.625	0.5095	0.3216	0.4807
149.958	0.5082	0.3194	0.4815
150.29	0.5071	0.3198	0.4797
150.623	0.5025	0.3133	0.481
150.955	0.5042	0.3146	0.4781
151.287	0.5025	0.3129	0.4757
151.62	0.5044	0.3097	0.4773
151.952	0.5005	0.3071	0.4775
152.285	0.5028	0.3055	0.4745
152.618	0.5023	0.3072	0.473
152.95	0.499	0.3077	0.47
153.282	0.4983	0.3041	0.4693
153.615	0.499	0.2994	0.471
153.947	0.4987	0.2999	0.4672
154.28	0.4924	0.2977	0.4677
154.613	0.4929	0.2976	0.4695
154.945	0.4934	0.2971	0.4661
155.278	0.4929	0.2953	0.4673
155.61	0.4936	0.294	0.468
155.942	0.4907	0.294	0.4639
156.275	0.4934	0.2887	0.4641
156.607	0.4899	0.2888	0.4623
156.94	0.4892	0.2915	0.4622
157.273	0.489	0.2857	0.4592
157.605	0.4883	0.2869	0.4628
157.938	0.4896	0.2865	0.4569
158.27	0.4873	0.2817	0.4598
158.602	0.4851	0.2815	0.46
158.935	0.4852	0.2831	0.4585
159.268	0.4824	0.2797	0.4562
159.6	0.4841	0.2804	0.4614
159.933	0.4864	0.2785	0.4565
160.265	0.4805	0.2794	0.4542
160.597	0.4776	0.2786	0.4549
160.93	0.4799	0.2743	0.4567
161.262	0.4789	0.2727	0.4568
161.595	0.4793	0.2722	0.4539
161.928	0.4804	0.2724	0.454
162.26	0.4748	0.2715	0.4527
162.593	0.4798	0.268	0.4532
162.925	0.4822	0.2692	0.4488
163.257	0.4757	0.269	0.4502
163.59	0.4751	0.2688	0.4488
163.923	0.4737	0.2673	0.4525
164.255	0.4722	0.268	0.4521
164.588	0.4739	0.2633	0.45
164.92	0.4715	0.2619	0.4471
165.252	0.4701	0.2618	0.4484
165.585	0.4715	0.2601	0.4481
165.917	0.4723	0.2598	0.4457
166.25	0.4709	0.2594	0.4449
166.583	0.4702	0.2573	0.445
166.915	0.4685	0.2547	0.4457
167.248	0.4693	0.2553	0.4461
167.58	0.4672	0.2564	0.4441
167.912	0.4678	0.256	0.4428
168.245	0.4677	0.2525	0.4491
168.577	0.4692	0.2516	0.4418
168.91	0.4655	0.2518	0.4429
169.243	0.462	0.2495	0.445
169.575	0.4655	0.2496	0.4432
169.907	0.4619	0.2496	0.4438
170.24	0.4645	0.2484	0.4392
170.572	0.4646	0.2468	0.4384
170.905	0.4634	0.2474	0.4412
171.238	0.4606	0.247	0.4401
171.57	0.4612	0.2466	0.4394
171.903	0.4641	0.2443	0.4357
172.235	0.4577	0.2453	0.4389
172.567	0.4612	0.2448	0.4378
172.9	0.4588	0.241	0.4344
173.232	0.4595	0.242	0.4362
173.565	0.4605	0.2406	0.4387
173.898	0.4604	0.2391	0.4362
174.23	0.4552	0.2395	0.436
174.562	0.4618	0.2379	0.4379
174.895	0.4575	0.237	0.4394
175.227	0.4532	0.2383	0.433
175.56	0.4559	0.2372	0.4307
175.893	0.4607	0.2349	0.4384
176.225	0.457	0.2364	0.4342
176.558	0.4554	0.2358	0.4346
176.89	0.4517	0.2319	0.4353
177.222	0.455	0.231	0.4313
177.555	0.4547	0.2306	0.4362
177.887	0.4554	0.2312	0.4336
178.22	0.4542	0.231	0.431
178.553	0.4529	0.2301	0.4344
178.885	0.4542	0.2277	0.4345
179.218	0.4528	0.2283	0.4331
179.55	0.4534	0.2278	0.4277
179.882	0.4499	0.2253	0.428
180.215	0.453	0.2268	0.4277
180.548	0.4509	0.2257	0.4304
180.88	0.4515	0.2274	0.4319
181.213	0.4516	0.2256	0.4287
181.545	0.4492	0.2251	0.4334
181.877	0.4509	0.2251	0.4267
182.21	0.4479	0.2244	0.4301
182.542	0.4471	0.2244	0.4272
182.875	0.4472	0.2243	0.4278
183.208	0.4472	0.2197	0.4304
183.54	0.4465	0.2238	0.4279
183.873	0.4453	0.2214	0.4299
184.205	0.4485	0.2192	0.4296
184.537	0.4459	0.2223	0.4269
184.87	0.4444	0.2205	0.4312
185.202	0.4473	0.2183	0.4246
185.535	0.4453	0.2188	0.4292
185.868	0.4476	0.2194	0.4255
186.2	0.4448	0.2189	0.4249
186.532	0.4454	0.2159	0.428
186.865	0.4464	0.2173	0.4291
187.197	0.4475	0.2175	0.4296
187.53	0.4415	0.2174	0.4256
187.863	0.4454	0.2155	0.4254
188.195	0.4442	0.2167	0.424
188.528	0.4418	0.2136	0.4266
188.86	0.4443	0.2137	0.4269
189.192	0.4415	0.2118	0.4278
189.525	0.4448	0.213	0.4259
189.857	0.4434	0.2117	0.4267
190.19	0.4422	0.2125	0.4249
190.523	0.4435	0.2098	0.4236
190.855	0.4392	0.2121	0.4254
191.188	0.4411	0.2119	0.4262
191.52	0.4411	0.211	0.4247
191.852	0.4389	0.2088	0.4245
192.185	0.4403	0.2095	0.4259
192.518	0.4407	0.2074	0.4233
192.85	0.4416	0.2096	0.4253
193.183	0.4407	0.2086	0.4245
193.515	0.4399	0.2084	0.4243
193.847	0.4387	0.2092	0.4252
194.18	0.4394	0.2095	0.4252
194.512	0.4412	0.206	0.4218
194.845	0.4402	0.2058	0.4223
195.178	0.4383	0.2075	0.4209
195.51	0.4376	0.2069	0.4236
195.843	0.4394	0.2066	0.4194
196.175	0.4375	0.2041	0.4221
196.507	0.4421	0.2047	0.4203
196.84	0.4369	0.206	0.4227
197.173	0.4373	0.2068	0.4219
197.505	0.4384	0.2042	0.4191
197.838	0.4341	0.2032	0.4212
198.17	0.4369	0.2021	0.4229
198.502	0.4354	0.2052	0.422
198.835	0.4355	0.2048	0.4223
199.167	0.4351	0.2016	0.4215
199.5	0.4352	0.1997	0.4204
199.833	0.4342	0.2008	0.4213
200.165	0.4351	0.2018	0.4228
200.498	0.4378	0.2002	0.4229
200.83	0.433	0.2019	0.4188
201.162	0.4338	0.2005	0.4163
201.495	0.4363	0.1982	0.419
201.827	0.4347	0.1997	0.4197
202.16	0.4353	0.1997	0.4231
202.493	0.4359	0.1994	0.4189
202.825	0.4327	0.1981	0.4196
203.157	0.4364	0.1987	0.4193
203.49	0.436	0.1989	0.4215
203.822	0.4348	0.1981	0.4202
204.155	0.4336	0.1989	0.4209
204.488	0.4329	0.1979	0.4155
204.82	0.4341	0.1975	0.4211
205.153	0.4329	0.1981	0.4166
205.485	0.4343	0.1986	0.4206
205.817	0.4364	0.197	0.4197
206.15	0.4353	0.1958	0.4204
206.482	0.4305	0.1958	0.4173
206.815	0.431	0.1952	0.4183
207.148	0.4323	0.1954	0.4164
207.48	0.4327	0.1959	0.4213
207.812	0.4289	0.1966	0.4156
208.145	0.4315	0.1949	0.4169
208.477	0.4334	0.1934	0.4172
208.81	0.4284	0.1962	0.4177
209.143	0.4318	0.1945	0.4162
209.475	0.4308	0.1948	0.4166
209.808	0.4317	0.1935	0.4162
210.14	0.4298	0.1935	0.4134
210.472	0.428	0.1932	0.4187
210.805	0.4327	0.1931	0.417
211.137	0.4329	0.1923	0.4192
211.47	0.4312	0.1938	0.4198
211.803	0.4317	0.1925	0.418
212.135	0.4318	0.1929	0.4184
212.468	0.4302	0.1946	0.4165
212.8	0.4328	0.1917	0.4186
213.132	0.4331	0.1932	0.4182
213.465	0.4311	0.1904	0.4154
213.798	0.4274	0.1923	0.4186
214.13	0.4328	0.1895	0.4228
214.463	0.4283	0.1932	0.42
214.795	0.4309	0.1911	0.4178
215.127	0.4264	0.193	0.4155
215.46	0.4287	0.1919	0.4156
215.792	0.428	0.1915	0.4134
216.125	0.4305	0.1895	0.4179
216.458	0.4288	0.1921	0.4151
216.79	0.4306	0.1905	0.4174
217.123	0.4318	0.1909	0.4167
217.455	0.4306	0.1893	0.4138
217.787	0.4278	0.189	0.4157
218.12	0.4292	0.1898	0.4164
218.452	0.4313	0.1918	0.4169
218.785	0.4321	0.1884	0.4165
219.118	0.4302	0.1895	0.4191
219.45	0.4278	0.1879	0.4165
219.782	0.4332	0.1887	0.4212
220.115	0.4312	0.1885	0.4182
220.447	0.4282	0.1907	0.4161
220.78	0.4265	0.1882	0.4175
221.113	0.4284	0.1877	0.4179
221.445	0.4279	0.1907	0.4172
221.778	0.4289	0.1891	0.4161
222.11	0.4278	0.1878	0.4163
222.442	0.4254	0.1889	0.4134
222.775	0.4266	0.1866	0.4141
223.107	0.4274	0.1883	0.415
223.44	0.4262	0.1867	0.4163
223.773	0.4279	0.1885	0.4199
224.105	0.4285	0.1869	0.4135
224.438	0.4288	0.185	0.4189
224.77	0.4267	0.1874	0.4157
225.102	0.4319	0.1866	0.4135
225.435	0.4254	0.1864	0.4141
225.768	0.4285	0.1872	0.4163
226.1	0.4269	0.1846	0.4157
226.433	0.4256	0.186	0.4163
226.765	0.4293	0.1874	0.4163
227.097	0.426	0.1884	0.4165
227.43	0.4262	0.1879	0.4166
227.762	0.4258	0.1873	0.4175
228.095	0.426	0.1841	0.4151
228.428	0.4266	0.1849	0.4151
228.76	0.428	0.1853	0.4172
229.093	0.4244	0.1856	0.4155
229.425	0.4265	0.1873	0.4171
229.757	0.4259	0.1862	0.4172
230.09	0.4259	0.1871	0.4165
230.423	0.4271	0.1841	0.4169
230.755	0.4239	0.186	0.4138
231.088	0.427	0.1841	0.4165
231.42	0.427	0.1847	0.4156
231.752	0.4251	0.1853	0.4161
232.085	0.4264	0.1855	0.416
232.417	0.425	0.1845	0.4172
232.75	0.4274	0.1839	0.417
233.083	0.4284	0.1839	0.4142
233.415	0.4273	0.1837	0.4155
233.748	0.4261	0.1846	0.4156
234.08	0.4273	0.1833	0.4176
234.412	0.4248	0.1838	0.4182
234.745	0.4264	0.185	0.4139
235.077	0.4257	0.184	0.4154
235.41	0.426	0.1825	0.4176
235.743	0.4233	0.182	0.4173
236.075	0.4244	0.1825	0.4123
236.407	0.4286	0.1825	0.4163
236.74	0.4245	0.1835	0.4147
237.072	0.4242	0.1819	0.4123
237.405	0.4286	0.1828	0.4161
237.738	0.4243	0.1816	0.4145
238.07	0.4262	0.1848	0.4156
238.403	0.4234	0.1839	0.4167
238.735	0.4265	0.1817	0.4171
239.067	0.4263	0.1831	0.4168
239.4	0.4242	0.1837	0.415
239.732	0.4268	0.1805	0.4147
240.065	0.4245	0.1835	0.414
240.398	0.4262	0.1826	0.414
240.73	0.4254	0.1841	0.416
241.062	0.4276	0.1829	0.4158
241.395	0.4221	0.1814	0.4156
241.727	0.4242	0.1841	0.4157
242.06	0.4227	0.1836	0.4113
242.393	0.4263	0.1804	0.4145
242.725	0.4218	0.1829	0.4154
243.058	0.4282	0.1816	0.417
243.39	0.4254	0.1798	0.4143
243.722	0.42	0.1813	0.4158
244.055	0.4251	0.1819	0.413
244.387	0.423	0.1798	0.4146
244.72	0.4203	0.1816	0.4167
245.053	0.4267	0.1814	0.4156
245.385	0.4252	0.1795	0.4173
245.718	0.4241	0.1815	0.4138
246.05	0.4248	0.1798	0.4119
246.382	0.4234	0.1826	0.4129
246.715	0.4216	0.1826	0.416
247.048	0.4245	0.1808	0.4148
247.38	0.4233	0.1803	0.4121
247.713	0.4248	0.1821	0.413
248.045	0.4245	0.1816	0.4106
248.377	0.4215	0.1809	0.4136
248.71	0.4229	0.1821	0.4165
249.042	0.4224	0.1818	0.4137
249.375	0.4219	0.1803	0.4137
249.708	0.4239	0.1818	0.4137
250.04	0.4251	0.1807	0.4143
250.373	0.4232	0.1806	0.4143
250.705	0.4246	0.1816	0.4132
251.037	0.4253	0.1807	0.4161
251.37	0.4233	0.1804	0.4135
251.702	0.426	0.1798	0.4164
252.035	0.4228	0.1791	0.4119
252.368	0.4252	0.1798	0.4141
252.7	0.4209	0.179	0.414
253.032	0.4267	0.1803	0.4155
253.365	0.4229	0.1787	0.4151
253.697	0.421	0.1801	0.4126
254.03	0.4229	0.1799	0.4136
254.363	0.4236	0.1801	0.4141
254.695	0.4207	0.182	0.4107
255.028	0.4231	0.1817	0.4141
255.36	0.4242	0.18	0.4114
255.692	0.4227	0.1791	0.4124
256.025	0.425	0.1794	0.4158
256.358	0.4238	0.1791	0.4103
256.69	0.4239	0.1791	0.4133
257.022	0.4247	0.1795	0.4142
257.355	0.4233	0.1808	0.4192
257.688	0.4237	0.181	0.4158
258.02	0.4239	0.1793	0.4168
258.353	0.4217	0.1778	0.4143
258.685	0.4226	0.1787	0.413
259.017	0.4272	0.179	0.4144
259.35	0.4208	0.1784	0.4152
259.683	0.4225	0.1818	0.4125
260.015	0.4216	0.1785	0.4133
260.348	0.4212	0.1791	0.4138
260.68	0.4234	0.178	0.412
261.012	0.4247	0.1786	0.4172
261.345	0.4238	0.1801	0.4169
261.678	0.422	0.1798	0.414
262.01	0.4218	0.1781	0.417
262.342	0.4194	0.1792	0.4097
262.675	0.4211	0.1802	0.4138
263.007	0.4202	0.1789	0.4132
263.34	0.4254	0.1796	0.418
263.673	0.4201	0.1793	0.4117
264.005	0.4233	0.1802	0.4156
264.337	0.4229	0.1797	0.4166
264.67	0.4222	0.1803	0.4171
265.002	0.4232	0.1771	0.4131
265.335	0.4229	0.1786	0.4167
265.668	0.424	0.178	0.4135
266	0.4243	0.1797	0.4119
266.332	0.4213	0.1778	0.4162
266.665	0.4221	0.1781	0.4151
266.998	0.425	0.1789	0.4145
267.33	0.4224	0.1781	0.4152
267.663	0.4214	0.1813	0.4132
267.995	0.422	0.1785	0.4159
268.327	0.4234	0.1797	0.4116
268.66	0.4216	0.1783	0.4145
268.993	0.4228	0.179	0.4138
269.325	0.4214	0.1794	0.4131
269.658	0.4249	0.18	0.4149
269.99	0.4213	0.1791	0.4148
270.322	0.4223	0.1791	0.4128
270.655	0.4232	0.1785	0.4155
270.988	0.4213	0.1783	0.411
271.32	0.4236	0.1787	0.4145
271.652	0.424	0.1795	0.4162
271.985	0.4206	0.1774	0.4148
272.317	0.4233	0.178	0.4163
272.65	0.4205	0.1799	0.4145
272.983	0.4222	0.1793	0.4157
273.315	0.4205	0.1791	0.4165
273.647	0.4237	0.1793	0.413
273.98	0.4215	0.1773	0.4177
274.312	0.4197	0.1788	0.4172
274.645	0.4238	0.1795	0.4146
274.978	0.4224	0.178	0.4136
275.31	0.4224	0.1799	0.4158
275.642	0.4232	0.1789	0.4152
275.975	0.4221	0.179	0.4155
276.308	0.421	0.1791	0.4147
276.64	0.4223	0.177	0.4136
276.973	0.4231	0.1786	0.4127
277.305	0.4243	0.1797	0.4131
277.637	0.4232	0.1793	0.4136
277.97	0.4198	0.1788	0.414
278.303	0.421	0.1785	0.4136
278.635	0.4203	0.1773	0.413
278.967	0.4204	0.1758	0.4139
279.3	0.422	0.1785	0.4156
279.632	0.4224	0.1777	0.4144
279.965	0.4219	0.1781	0.4144
280.298	0.4225	0.1784	0.4157
280.63	0.419	0.1783	0.4132
280.962	0.4194	0.1792	0.4139
281.295	0.4191	0.1777	0.4136
281.627	0.4196	0.1763	0.4142
281.96	0.4212	0.176	0.4146
282.293	0.4184	0.1778	0.4154
282.625	0.424	0.1793	0.4129
282.957	0.4219	0.1784	0.4129
283.29	0.4205	0.1768	0.4117
283.623	0.4217	0.179	0.4141
283.955	0.4238	0.1779	0.4147
284.288	0.4223	0.1778	0.4151
284.62	0.4199	0.1765	0.4154
284.952	0.4215	0.1791	0.4144
285.285	0.4217	0.1768	0.4162
285.618	0.4205	0.1769	0.411
285.95	0.4237	0.1773	0.4153
286.283	0.422	0.1785	0.4125
286.615	0.4192	0.1772	0.4114
286.947	0.417	0.1785	0.4122
287.28	0.4187	0.1775	0.417
287.613	0.4192	0.178	0.4139
287.945	0.4192	0.1787	0.4147
288.277	0.419	0.1778	0.4129
288.61	0.4213	0.1762	0.415
288.942	0.4221	0.1781	0.4153
289.275	0.4211	0.1796	0.4118
289.608	0.4227	0.1783	0.4118
289.94	0.4214	0.1777	0.4138
290.272	0.4206	0.176	0.4143
290.605	0.4183	0.1778	0.4126
290.938	0.4213	0.1765	0.4153
291.27	0.4197	0.1789	0.415
291.603	0.4183	0.1775	0.4167
291.935	0.4171	0.1766	0.4135
292.267	0.4227	0.1788	0.414
292.6	0.4206	0.18	0.4154
292.933	0.4195	0.1787	0.4141
293.265	0.4215	0.178	0.4134
293.598	0.4222	0.1774	0.4132
293.93	0.4177	0.1767	0.4144
294.262	0.4219	0.1772	0.4165
294.595	0.4177	0.1784	0.4133
294.928	0.415	0.1777	0.4125
295.26	0.421	0.1775	0.4155
295.592	0.42	0.1787	0.4134
295.925	0.4184	0.1772	0.4156
296.257	0.4196	0.177	0.4156
296.59	0.4199	0.1781	0.4129
296.923	0.4221	0.1766	0.4128
297.255	0.4206	0.1781	0.4134
297.587	0.4199	0.1786	0.4172
297.92	0.4194	0.1798	0.415
298.252	0.4189	0.1764	0.4149
298.585	0.4181	0.1759	0.4137
298.918	0.4195	0.1779	0.4126
299.25	0.4202	0.1782	0.4156
299.582	0.4184	0.1785	0.4152
299.915	0.4198	0.1791	0.415
300.248	0.4177	0.1765	0.4109
300.58	0.4187	0.1775	0.4152
300.913	0.4176	0.1776	0.4156
301.245	0.4182	0.1788	0.4132
301.577	0.4191	0.1779	0.4143
301.91	0.4205	0.1768	0.4139
302.243	0.4176	0.1767	0.4155
302.575	0.421	0.1774	0.4136
302.908	0.4234	0.1779	0.4147
303.24	0.4187	0.1771	0.416
303.572	0.4186	0.1786	0.411
303.905	0.4215	0.1769	0.414
304.238	0.4183	0.1779	0.4161
304.57	0.4171	0.177	0.4147
304.902	0.4203	0.1767	0.4167
305.235	0.4177	0.1777	0.4131
305.567	0.4203	0.1779	0.4163
305.9	0.4184	0.1779	0.4127
306.233	0.4208	0.1792	0.4125
306.565	0.4209	0.177	0.4139
306.897	0.4201	0.1769	0.4141
307.23	0.4163	0.1754	0.414
307.562	0.4216	0.1749	0.4177
307.895	0.4206	0.1762	0.4108
308.228	0.4217	0.1772	0.4165
308.56	0.4177	0.1781	0.4129
308.892	0.4204	0.1771	0.4126
309.225	0.4213	0.1774	0.4135
309.558	0.418	0.1787	0.4133
309.89	0.417	0.1775	0.413
310.223	0.4187	0.1783	0.4138
310.555	0.4209	0.1777	0.412
310.887	0.4198	0.1766	0.4156
311.22	0.4211	0.1785	0.4136
311.553	0.4171	0.1773	0.415
311.885	0.4185	0.1784	0.4145
312.217	0.4145	0.1766	0.4163
312.55	0.4191	0.1776	0.4115
312.882	0.4213	0.1768	0.4119
313.215	0.417	0.1763	0.4147
313.548	0.4181	0.1773	0.4161
313.88	0.4178	0.1786	0.4133
314.212	0.4234	0.1778	0.4144
314.545	0.4193	0.1765	0.4114
314.877	0.4174	0.1787	0.4152
315.21	0.4221	0.1766	0.4155
315.543	0.4199	0.1773	0.416
315.875	0.418	0.1762	0.4153
316.207	0.4176	0.1774	0.4124
316.54	0.42	0.1762	0.4159
316.873	0.4158	0.1764	0.4142
317.205	0.4157	0.1783	0.416
317.538	0.4168	0.1764	0.4122
317.87	0.4216	0.1762	0.4129
318.202	0.4186	0.1773	0.4128
318.535	0.4175	0.1762	0.4131
318.868	0.4183	0.1771	0.415
319.2	0.4176	0.1782	0.4118
319.533	0.4157	0.177	0.4141
319.865	0.4184	0.176	0.4128
320.197	0.4178	0.1764	0.4133
320.53	0.4188	0.1778	0.4133
320.863	0.416	0.1766	0.4143
321.195	0.4186	0.1764	0.4108
321.527	0.4172	0.1757	0.4141
321.86	0.417	0.1746	0.4159
322.192	0.4178	0.1768	0.4105
322.525	0.4171	0.1749	0.4143
322.858	0.4164	0.1765	0.4134
323.19	0.4161	0.1785	0.4126
323.522	0.4181	0.176	0.4157
323.855	0.4173	0.1775	0.415
324.188	0.4163	0.1762	0.4143
324.52	0.4164	0.1757	0.414
324.853	0.4147	0.1764	0.4161
325.185	0.4189	0.1757	0.415
325.517	0.4172	0.175	0.4123
325.85	0.4178	0.1773	0.4162
326.183	0.4165	0.1755	0.4105
326.515	0.4158	0.1774	0.4134
326.848	0.4174	0.1765	0.4134
327.18	0.4189	0.1759	0.4142
327.512	0.4205	0.1762	0.4135
327.845	0.4204	0.178	0.4157
328.178	0.4204	0.1761	0.4142
328.51	0.4174	0.1772	0.417
328.842	0.4135	0.1768	0.4129
329.175	0.4183	0.1761	0.4143
329.507	0.4195	0.1744	0.4148
329.84	0.4173	0.1772	0.413
330.173	0.4194	0.1781	0.4146
330.505	0.4197	0.1761	0.4148
330.837	0.4155	0.177	0.4147
331.17	0.4174	0.1757	0.4134
331.502	0.4155	0.1749	0.4144
331.835	0.4177	0.1766	0.4134
332.168	0.4212	0.1764	0.4145
332.5	0.4203	0.1762	0.4122
332.832	0.418	0.1771	0.4111
333.165	0.4213	0.1762	0.4129
333.498	0.4196	0.1778	0.4165
333.83	0.4189	0.1773	0.414
334.163	0.4193	0.1754	0.415
334.495	0.4213	0.1759	0.4123
334.827	0.4174	0.1755	0.414
335.16	0.4172	0.1768	0.4124
335.493	0.4183	0.1772	0.4149
335.825	0.4173	0.1779	0.4159
336.158	0.4192	0.1777	0.414
336.49	0.4169	0.1763	0.414
336.822	0.4179	0.1761	0.4148
337.155	0.4175	0.1756	0.4115
337.488	0.417	0.174	0.4131
337.82	0.4187	0.1755	0.4137
338.152	0.4181	0.1752	0.4147
338.485	0.4185	0.1759	0.4142
338.817	0.4174	0.1748	0.4151
339.15	0.4185	0.1759	0.4132
339.483	0.4186	0.1752	0.4138
339.815	0.419	0.1754	0.4125
340.147	0.4169	0.1766	0.4099
340.48	0.4184	0.1752	0.4135
340.812	0.4174	0.176	0.4114
341.145	0.4173	0.1749	0.4128
341.478	0.4183	0.1753	0.4119
341.81	0.415	0.1741	0.4113
342.142	0.4148	0.1734	0.4136
342.475	0.417	0.1759	0.412
342.808	0.4158	0.1772	0.4117
343.14	0.417	0.1773	0.4152
343.473	0.4192	0.1747	0.4117
343.805	0.4167	0.1758	0.4153
344.137	0.4165	0.1754	0.4128
344.47	0.4194	0.1767	0.4116
344.803	0.417	0.1782	0.4123
345.135	0.4188	0.1769	0.4162
345.467	0.4167	0.1772	0.4157
345.8	0.4152	0.1772	0.4123
346.132	0.4197	0.1755	0.4173
346.465	0.4174	0.1757	0.4133
346.798	0.4168	0.1744	0.4131
347.13	0.4159	0.1775	0.4163
347.462	0.4172	0.1751	0.4136
347.795	0.4206	0.1754	0.4148
348.127	0.4153	0.1764	0.413
348.46	0.4163	0.1768	0.414
348.793	0.4185	0.1764	0.4184
349.125	0.4158	0.1765	0.4141
349.457	0.4153	0.1754	0.4156
349.79	0.4146	0.174	0.4156
350.123	0.4173	0.1754	0.4115
350.455	0.4153	0.176	0.4088
350.788	0.4167	0.1761	0.4116
351.12	0.4161	0.1745	0.4097
351.452	0.4174	0.1769	0.4144
351.785	0.4148	0.1758	0.4111
352.118	0.4125	0.1743	0.4163
352.45	0.4169	0.1759	0.4124
352.783	0.4171	0.1776	0.4139
353.115	0.4173	0.1767	0.4151
353.447	0.4171	0.1756	0.4137
353.78	0.414	0.1759	0.4136
354.113	0.4202	0.1764	0.4128
354.445	0.4147	0.1776	0.4119
354.777	0.4165	0.1763	0.4106
355.11	0.4155	0.1765	0.4107
355.442	0.4169	0.1763	0.412
355.775	0.4185	0.176	0.4149
356.108	0.4132	0.1761	0.4129
356.44	0.4148	0.1748	0.4144
356.772	0.4167	0.1763	0.4121
357.105	0.4171	0.1745	0.4138
357.438	0.4163	0.1759	0.4109
357.77	0.4145	0.1764	0.4101
358.103	0.4178	0.1757	0.4159
358.435	0.4159	0.1762	0.4136
358.767	0.4166	0.1751	0.4137
359.1	0.4189	0.1767	0.4088
359.433	0.4158	0.1754	0.4123
359.765	0.4157	0.1753	0.4139
360.098	0.4196	0.1768	0.4118
360.43	0.4151	0.1771	0.4108
360.762	0.4166	0.176	0.415
361.095	0.419	0.1755	0.4145
361.428	0.4125	0.1768	0.416
361.76	0.4143	0.1772	0.4128
362.092	0.412	0.1754	0.4142
362.425	0.414	0.1747	0.4145
362.757	0.4156	0.1771	0.4113
363.09	0.4185	0.1766	0.4126
363.423	0.4161	0.1742	0.4157
363.755	0.414	0.1756	0.4141
364.087	0.4128	0.1753	0.4127
364.42	0.4157	0.175	0.4138
364.752	0.4169	0.1746	0.4116
365.085	0.4146	0.1739	0.4144
365.418	0.4157	0.1768	0.4112
365.75	0.4157	0.1769	0.4141
366.082	0.4161	0.1772	0.4137
366.415	0.4125	0.1772	0.4164
366.748	0.4173	0.1758	0.4132
367.08	0.4161	0.1744	0.4134
367.413	0.4139	0.1738	0.4142
367.745	0.4137	0.1758	0.4161
368.077	0.4153	0.1757	0.4143
368.41	0.4144	0.1755	0.4132
368.743	0.4141	0.176	0.4122
369.075	0.4179	0.1761	0.4136
369.408	0.4169	0.1739	0.413
369.74	0.4141	0.1775	0.4128
370.072	0.4176	0.1751	0.4121
370.405	0.416	0.1762	0.4133
370.738	0.4171	0.1752	0.4133
371.07	0.4171	0.1744	0.4129
371.402	0.4171	0.1761	0.4145
371.735	0.4174	0.1754	0.4185
372.067	0.4172	0.1749	0.4126
372.4	0.4148	0.1764	0.4166
372.733	0.4157	0.1776	0.4131
373.065	0.4181	0.1763	0.4131
373.397	0.4167	0.1754	0.4123
373.73	0.4202	0.1748	0.4151
374.062	0.4156	0.1754	0.4149
374.395	0.4171	0.1746	0.4138
374.728	0.4156	0.1746	0.4113
375.06	0.4134	0.1758	0.4131
375.392	0.4138	0.1763	0.4123
375.725	0.419	0.1751	0.4131
376.058	0.4147	0.1759	0.4163
376.39	0.4137	0.1746	0.4138
376.723	0.4141	0.1749	0.411
377.055	0.4131	0.1766	0.4134
377.387	0.4141	0.175	0.4142
377.72	0.4178	0.1759	0.4112
378.053	0.4135	0.1752	0.4116
378.385	0.415	0.1765	0.413
378.717	0.4164	0.1737	0.4129
379.05	0.4166	0.1769	0.4104
379.382	0.4151	0.1742	0.4161
379.715	0.417	0.1751	0.4111
380.048	0.4183	0.1751	0.4145
380.38	0.4154	0.1746	0.4106
380.712	0.4152	0.1756	0.4126
381.045	0.4133	0.1761	0.4155
381.377	0.418	0.1765	0.4121
381.71	0.4133	0.1753	0.4087
382.043	0.4131	0.1756	0.4132
382.375	0.4141	0.1756	0.4121
382.707	0.4175	0.1755	0.4149
383.04	0.4165	0.1753	0.413
383.373	0.4178	0.1769	0.412
383.705	0.4144	0.1762	0.4132
384.038	0.4163	0.1746	0.4165
384.37	0.417	0.1746	0.4124
384.702	0.4142	0.1756	0.4129
385.035	0.4159	0.1748	0.4157
385.368	0.4161	0.1755	0.4132
385.7	0.4155	0.1759	0.4161
386.033	0.417	0.1738	0.4129
386.365	0.4154	0.1745	0.4119
386.697	0.4157	0.176	0.4148
387.03	0.4169	0.1742	0.4142
387.363	0.4151	0.1766	0.4141
387.695	0.4158	0.1764	0.4143
388.027	0.4173	0.1753	0.4135
388.36	0.4186	0.177	0.415
388.692	0.413	0.1737	0.4129
389.025	0.4166	0.1749	0.4142
389.358	0.4145	0.1758	0.4127
389.69	0.4133	0.1767	0.412
390.022	0.4146	0.174	0.4157
390.355	0.4146	0.1749	0.4116
390.688	0.4132	0.1773	0.4102
391.02	0.4109	0.1742	0.4134
391.353	0.4176	0.1746	0.413
391.685	0.4143	0.1743	0.4131
392.017	0.4139	0.1762	0.4137
392.35	0.416	0.1771	0.413
392.683	0.4132	0.1749	0.4097
393.015	0.4173	0.1758	0.4142
393.348	0.4158	0.1761	0.4129
393.68	0.4124	0.1768	0.4117
394.012	0.414	0.1764	0.4114
394.345	0.4136	0.1757	0.4143
394.678	0.416	0.1752	0.4147
395.01	0.4154	0.1765	0.4112
395.342	0.4144	0.1759	0.4112
395.675	0.4132	0.1754	0.4137
396.007	0.4138	0.1761	0.4128
396.34	0.4137	0.1748	0.4164
396.673	0.4099	0.1756	0.4134
397.005	0.4113	0.1753	0.4132
397.337	0.4138	0.1762	0.4133
397.67	0.4134	0.1735	0.4146
398.002	0.4145	0.1772	0.4163
398.335	0.413	0.1749	0.413
398.668	0.4156	0.1754	0.4151
399	0.4138	0.1746	0.4129
399.332	0.4163	0.1737	0.41
399.665	0.4149	0.1755	0.4165
399.998	0.4148	0.1745	0.4125
400.33	0.4166	0.1762	0.4109
400.663	0.4166	0.1744	0.4152
400.995	0.4168	0.1738	0.4118
401.327	0.4142	0.1762	0.4137
401.66	0.4156	0.173	0.4151
401.993	0.4107	0.1761	0.4129
402.325	0.4148	0.1748	0.4099
402.658	0.4155	0.1759	0.4142
402.99	0.4128	0.1754	0.414
403.322	0.4146	0.1748	0.415
403.655	0.415	0.1745	0.4124
403.988	0.4135	0.1761	0.4149
404.32	0.4137	0.1733	0.4133
404.652	0.4132	0.1762	0.409
404.985	0.4144	0.1747	0.4115
405.317	0.4126	0.175	0.4106
405.65	0.4131	0.1753	0.4134
405.983	0.4138	0.175	0.4104
406.315	0.4135	0.1727	0.4117
406.647	0.4132	0.1752	0.4123
406.98	0.412	0.1765	0.415
407.312	0.4146	0.1751	0.4134
407.645	0.4133	0.1763	0.4138
407.978	0.4144	0.1743	0.414
408.31	0.4145	0.1768	0.4131
408.642	0.4154	0.1746	0.4142
408.975	0.4126	0.1739	0.4137
409.308	0.4163	0.1763	0.4114
409.64	0.4169	0.1756	0.415
409.973	0.4158	0.1751	0.4125
410.305	0.4148	0.1749	0.415
410.637	0.4113	0.1745	0.4107
410.97	0.4145	0.1746	0.4139
411.303	0.4141	0.1755	0.4142
411.635	0.417	0.1761	0.4123
411.967	0.4164	0.1746	0.4132
412.3	0.4163	0.1729	0.413
412.632	0.4126	0.1751	0.4151
412.965	0.4113	0.1756	0.4137
413.298	0.4157	0.1748	0.416
413.63	0.4117	0.1751	0.416
413.962	0.4151	0.1742	0.4116
414.295	0.4153	0.1738	0.4129
414.627	0.413	0.1743	0.4119
414.96	0.4141	0.1749	0.4117
415.293	0.4161	0.176	0.4098
415.625	0.4146	0.1757	0.4152
415.957	0.4149	0.175	0.4146
416.29	0.4122	0.1758	0.4136
416.623	0.4153	0.1761	0.4148
416.955	0.4105	0.176	0.4091
417.288	0.4159	0.1751	0.4142
417.62	0.4133	0.175	0.4123
417.952	0.4133	0.175	0.4119
418.285	0.4144	0.1733	0.4132
418.618	0.4133	0.175	0.4157
418.95	0.4125	0.1762	0.4161
419.283	0.4104	0.1764	0.4135
419.615	0.4113	0.175	0.4162
419.947	0.4091	0.1757	0.4131
420.28	0.4114	0.177	0.4127
420.613	0.4134	0.1756	0.4125
420.945	0.4151	0.1744	0.4141
421.277	0.4119	0.175	0.4106
421.61	0.4121	0.1749	0.4146
421.942	0.4164	0.173	0.4117
422.275	0.4096	0.1752	0.4133
422.608	0.4123	0.1753	0.4106
422.94	0.4138	0.1738	0.4113
423.272	0.4134	0.1755	0.4119
423.605	0.4129	0.1758	0.4138
423.938	0.4143	0.1751	0.4108
424.27	0.4152	0.1762	0.4129
424.603	0.4126	0.1755	0.4109
424.935	0.4152	0.1738	0.4114
425.267	0.4161	0.1748	0.4143
425.6	0.4115	0.1751	0.4124
425.933	0.4147	0.1741	0.4144
426.265	0.4115	0.1742	0.4115
426.598	0.4145	0.1768	0.4133
426.93	0.4116	0.1752	0.4123
427.262	0.4135	0.176	0.4122
427.595	0.4145	0.1767	0.4151
427.928	0.4141	0.1744	0.413
428.26	0.4109	0.1757	0.4114
428.592	0.4139	0.175	0.4105
428.925	0.4135	0.1754	0.4121
429.257	0.4128	0.1759	0.4138
429.59	0.4117	0.1743	0.4144
429.923	0.4128	0.1764	0.4116
430.255	0.411	0.1756	0.4116
430.587	0.4132	0.1767	0.4107
430.92	0.4113	0.176	0.4142
431.252	0.4122	0.1727	0.4123
431.585	0.4149	0.1752	0.4131
431.918	0.4111	0.1732	0.4139
432.25	0.417	0.1737	0.4135
432.582	0.4135	0.174	0.4118
432.915	0.4128	0.1741	0.4145
433.248	0.413	0.1735	0.4136
433.58	0.4115	0.1744	0.412
433.913	0.4133	0.1771	0.412
434.245	0.4132	0.1751	0.4147
434.577	0.4109	0.1723	0.4138
434.91	0.4164	0.1731	0.4103
435.243	0.4158	0.1751	0.4133
435.575	0.4141	0.1756	0.4147
435.908	0.4132	0.1763	0.4133
436.24	0.4121	0.1726	0.4113
436.572	0.4147	0.1768	0.4106
436.905	0.4119	0.1755	0.4114
437.238	0.4136	0.1765	0.4114
437.57	0.4156	0.1765	0.4149
437.902	0.4136	0.174	0.413
438.235	0.4148	0.1755	0.4119
438.567	0.4145	0.1749	0.4124
438.9	0.4142	0.1731	0.4141
439.233	0.412	0.1751	0.4133
439.565	0.4163	0.1726	0.4111
439.897	0.4121	0.1733	0.414
440.23	0.4149	0.1752	0.4124
440.562	0.4153	0.1735	0.4125
440.895	0.4118	0.174	0.4126
441.228	0.4113	0.1758	0.4132
441.56	0.4107	0.1742	0.4133
441.892	0.4125	0.1764	0.4134
442.225	0.4123	0.1733	0.4139
442.558	0.4085	0.1738	0.4143
442.89	0.4116	0.1741	0.4118
443.223	0.4136	0.1738	0.4112
443.555	0.4109	0.1742	0.4108
443.887	0.4144	0.1738	0.4132
444.22	0.4129	0.1745	0.4126
444.553	0.4137	0.1756	0.4141
444.885	0.4134	0.1747	0.4159
445.217	0.4097	0.1752	0.412
445.55	0.4155	0.1747	0.4121
445.882	0.4116	0.1743	0.4167
446.215	0.4119	0.1743	0.4115
446.548	0.4122	0.1751	0.4142
446.88	0.4129	0.1746	0.415
447.212	0.4108	0.1733	0.4138
447.545	0.4134	0.1752	0.4118
447.877	0.4114	0.1759	0.4115
448.21	0.4123	0.1732	0.412
448.543	0.411	0.1762	0.4138
448.875	0.4141	0.1757	0.4152
449.207	0.4135	0.1757	0.4116
449.54	0.412	0.176	0.4132
449.873	0.4141	0.1738	0.4128
450.205	0.4133	0.1734	0.4121
450.538	0.4113	0.1738	0.4137
450.87	0.4108	0.175	0.4158
451.202	0.4127	0.1731	0.4102
451.535	0.4096	0.174	0.4135
451.868	0.4138	0.1735	0.4117
452.2	0.4136	0.1776	0.4109
452.533	0.415	0.1755	0.4152
452.865	0.4112	0.1751	0.4134
453.197	0.4089	0.1748	0.414
453.53	0.4131	0.1743	0.4117
453.863	0.4096	0.1736	0.4117
454.195	0.4127	0.1759	0.4145
454.527	0.4104	0.1737	0.4135
454.86	0.4101	0.1729	0.4119
455.192	0.4092	0.1746	0.4118
455.525	0.4115	0.1738	0.4169
455.858	0.4126	0.1729	0.4154
456.19	0.4123	0.1762	0.412
456.522	0.4111	0.1758	0.4119
456.855	0.4103	0.1759	0.4142
457.188	0.4074	0.1769	0.4144
457.52	0.4119	0.1748	0.4128
457.853	0.4123	0.1746	0.4125
458.185	0.4117	0.1734	0.4114
458.517	0.4094	0.175	0.4132
458.85	0.412	0.1754	0.4109
459.183	0.4114	0.1761	0.4131
459.515	0.4115	0.1753	0.4108
459.848	0.4134	0.1729	0.4137
460.18	0.4127	0.174	0.4132
460.512	0.411	0.1755	0.4162
460.845	0.4091	0.1744	0.4118
461.178	0.4098	0.1746	0.411
461.51	0.4067	0.1748	0.4126
461.842	0.4144	0.1734	0.4151
462.175	0.4117	0.1752	0.4112
462.507	0.4132	0.1764	0.4108
462.84	0.4102	0.1749	0.41
463.173	0.4146	0.1747	0.4107
463.505	0.4104	0.178	0.4111
463.837	0.4098	0.1742	0.4137
464.17	0.4129	0.1763	0.4151
464.502	0.4132	0.1745	0.412
464.835	0.4101	0.1756	0.4141
465.168	0.4096	0.175	0.4129
465.5	0.412	0.1731	0.412
465.832	0.4097	0.1758	0.4116
466.165	0.4133	0.1757	0.4146
466.498	0.4116	0.1747	0.412
466.83	0.4115	0.1729	0.4126
467.163	0.4141	0.1735	0.4138
467.495	0.4107	0.1745	0.4149
467.827	0.4135	0.1749	0.409
468.16	0.4103	0.1729	0.417
468.493	0.4118	0.1737	0.4131
468.825	0.4113	0.1754	0.4143
469.158	0.4138	0.1727	0.412
469.49	0.4128	0.1744	0.4123
469.822	0.412	0.175	0.4115
470.155	0.4106	0.1739	0.4107
470.488	0.4123	0.1759	0.4115
470.82	0.4107	0.1758	0.4116
471.152	0.4123	0.1744	0.4134
471.485	0.4104	0.1743	0.4126
471.817	0.4102	0.1749	0.4137
472.15	0.4123	0.1726	0.4123
472.483	0.412	0.1738	0.4138
472.815	0.4107	0.1727	0.4112
473.147	0.4104	0.1752	0.4122
473.48	0.4108	0.1722	0.4112
473.812	0.4114	0.1742	0.4144
474.145	0.4112	0.174	0.4117
474.478	0.4134	0.1757	0.4092
474.81	0.409	0.1752	0.4138
475.142	0.411	0.1768	0.409
475.475	0.411	0.1743	0.4131
475.808	0.4123	0.1751	0.4104
476.14	0.4115	0.1737	0.4084
476.473	0.4104	0.1758	0.4154
476.805	0.4106	0.1742	0.4155
477.137	0.4106	0.1753	0.4097
477.47	0.4115	0.1745	0.412
477.803	0.4097	0.173	0.4113
478.135	0.4101	0.1742	0.413
478.467	0.4098	0.1747	0.4121
478.8	0.4112	0.1725	0.4139
479.132	0.4129	0.1748	0.4127
479.465	0.4096	0.1755	0.4135
479.798	0.412	0.1757	0.4126
480.13	0.4138	0.1733	0.4127
480.462	0.4097	0.1736	0.4103
480.795	0.4084	0.1753	0.4099
481.127	0.4099	0.1755	0.4116
481.46	0.4102	0.1739	0.4103
481.793	0.4091	0.1728	0.4102
482.125	0.4105	0.176	0.4132
482.457	0.409	0.1751	0.4118
482.79	0.41	0.1748	0.4104
483.123	0.4085	0.1728	0.4143
483.455	0.412	0.1736	0.4127
483.788	0.4089	0.1742	0.4099
484.12	0.4123	0.1733	0.4128
484.452	0.4089	0.1754	0.4124
484.785	0.4093	0.175	0.4108
485.118	0.4108	0.1728	0.4112
485.45	0.41	0.1746	0.4134
485.783	0.409	0.1735	0.4127
486.115	0.4078	0.1746	0.4137
486.447	0.4092	0.1729	0.4137
486.78	0.4111	0.1736	0.4139
487.113	0.4109	0.1732	0.4112
487.445	0.4113	0.1747	0.4146
487.777	0.4108	0.1734	0.411
488.11	0.4099	0.1732	0.4124
488.442	0.4097	0.1747	0.4098
488.775	0.4113	0.1735	0.4145
489.108	0.4126	0.173	0.4115
489.44	0.4101	0.1728	0.4126
489.772	0.4084	0.1757	0.415
490.105	0.4103	0.1737	0.4092
490.438	0.4108	0.1752	0.4127
490.77	0.4114	0.175	0.4139
491.103	0.4073	0.1717	0.4125
491.435	0.4092	0.1744	0.4127
491.767	0.4096	0.1733	0.413
492.1	0.4104	0.1738	0.4123
492.433	0.4113	0.1735	0.4136
492.765	0.409	0.1737	0.414
493.098	0.4138	0.1745	0.4119
493.43	0.4081	0.1738	0.4115
493.762	0.4084	0.1748	0.4141
494.095	0.4117	0.1741	0.4137
494.428	0.4124	0.1744	0.4103
494.76	0.4127	0.1743	0.4117
495.092	0.4112	0.1743	0.4135
495.425	0.4113	0.1753	0.4092
495.757	0.4078	0.1747	0.4109
496.09	0.4133	0.1753	0.4106
496.423	0.4082	0.1752	0.4135
496.755	0.4103	0.1747	0.4152
497.087	0.4101	0.1768	0.411
497.42	0.4092	0.175	0.4118
497.752	0.4094	0.1744	0.4107
498.085	0.408	0.1748	0.4107
498.418	0.4116	0.1729	0.411
498.75	0.4106	0.1737	0.4125
499.082	0.4128	0.1741	0.4124
499.415	0.4065	0.1755	0.4122
499.748	0.4072	0.1732	0.4145
500.08	0.4111	0.1753	0.4141
500.413	0.4083	0.1734	0.4106
500.745	0.4063	0.175	0.412
501.077	0.409	0.173	0.4109
501.41	0.4082	0.1745	0.4116
501.743	0.4075	0.1743	0.4098
502.075	0.4117	0.1738	0.4103
502.408	0.4086	0.1748	0.412
502.74	0.4088	0.1733	0.4121
503.072	0.4086	0.1747	0.4114
503.405	0.4114	0.1732	0.4132
503.738	0.4129	0.1741	0.4138
504.07	0.4062	0.1746	0.4145
504.402	0.4067	0.1725	0.4104
504.735	0.4091	0.1723	0.4119
505.067	0.4107	0.1745	0.4124
505.4	0.4107	0.1735	0.4125
505.733	0.4099	0.1739	0.4117
506.065	0.4098	0.175	0.411
506.397	0.4115	0.1735	0.4135
506.73	0.4096	0.1724	0.4127
507.062	0.4141	0.1753	0.4103
507.395	0.4091	0.1741	0.4108
507.728	0.4109	0.1753	0.4099
508.06	0.4093	0.1741	0.414
508.392	0.4107	0.1728	0.4149
508.725	0.412	0.1744	0.4122
509.058	0.4104	0.1749	0.4135
509.39	0.4095	0.1748	0.4107
509.723	0.4103	0.1738	0.4121
510.055	0.4108	0.1739	0.4135
510.387	0.4094	0.175	0.4145
510.72	0.4099	0.1736	0.4121
511.053	0.4117	0.1747	0.4126
511.385	0.408	0.1741	0.4121
511.717	0.411	0.1736	0.4131
512.05	0.4069	0.1735	0.4161
512.383	0.4109	0.1751	0.4135
512.715	0.4123	0.1733	0.4118
513.048	0.4117	0.1729	0.4128
513.38	0.4104	0.1736	0.4122
513.712	0.4124	0.1754	0.4122
514.045	0.4098	0.1744	0.4117
514.378	0.407	0.1755	0.4098
514.71	0.4095	0.1738	0.4131
515.043	0.4121	0.1739	0.4141
515.375	0.4101	0.1755	0.4152
515.707	0.4078	0.1749	0.4089
516.04	0.411	0.1751	0.4111
516.372	0.4079	0.1723	0.4119
516.705	0.4075	0.1749	0.4107
517.038	0.4091	0.1742	0.4129
517.37	0.4114	0.1736	0.4141
517.702	0.413	0.174	0.4139
518.035	0.408	0.173	0.409
518.367	0.4101	0.1743	0.4095
518.7	0.4089	0.1744	0.4122
519.033	0.41	0.1731	0.4128
519.365	0.4103	0.1735	0.4096
519.697	0.4122	0.1729	0.414
520.03	0.409	0.174	0.4091
520.362	0.4102	0.1748	0.4121
520.695	0.4094	0.1725	0.4113
521.028	0.4088	0.1744	0.4133
521.36	0.4108	0.1728	0.4092
521.692	0.4093	0.174	0.4138
522.025	0.4128	0.1743	0.4124
522.357	0.4079	0.1772	0.4127
522.69	0.4082	0.1725	0.4106
523.023	0.4072	0.1731	0.4105
523.355	0.4117	0.1746	0.4137
523.688	0.4097	0.1732	0.4135
524.02	0.4073	0.1734	0.4114
524.352	0.4114	0.1748	0.4109
524.685	0.409	0.1735	0.41
525.018	0.4072	0.174	0.413
525.35	0.4106	0.1753	0.4079
525.683	0.409	0.1731	0.4132
526.015	0.4112	0.1747	0.411
526.347	0.4089	0.1743	0.4169
526.68	0.4101	0.1747	0.4142
527.013	0.4094	0.1747	0.4121
527.345	0.4101	0.175	0.4124
527.678	0.4123	0.1727	0.411
528.01	0.4069	0.1745	0.4136
528.342	0.412	0.1737	0.4114
528.675	0.407	0.1723	0.4145
529.008	0.4056	0.1746	0.4121
529.34	0.41	0.1721	0.4098
529.673	0.4095	0.174	0.4114
530.005	0.4047	0.1724	0.41
530.337	0.4086	0.1748	0.4119
530.67	0.4113	0.173	0.4102
531.003	0.4083	0.1734	0.4132
531.335	0.4089	0.1744	0.4112
531.668	0.4071	0.1738	0.4121
532	0.4069	0.1738	0.4146
532.332	0.407	0.1748	0.4119
532.665	0.4091	0.1745	0.4118
532.997	0.411	0.1733	0.4113
533.33	0.4092	0.1758	0.4121
533.663	0.4068	0.1731	0.414
533.995	0.4103	0.173	0.4122
534.327	0.4087	0.1747	0.4095
534.66	0.4059	0.1729	0.4134
534.992	0.41	0.1734	0.4105
535.325	0.4088	0.1734	0.4127
535.658	0.4079	0.1745	0.4132
535.99	0.4088	0.1756	0.4114
536.322	0.4103	0.1743	0.4106
536.655	0.4087	0.175	0.413
536.987	0.4102	0.1736	0.4117
537.32	0.4079	0.174	0.4127
537.653	0.41	0.1741	0.4118
537.985	0.4099	0.1726	0.414
538.317	0.4073	0.1748	0.4148
538.65	0.4083	0.1735	0.411
538.982	0.4084	0.1739	0.4107
539.315	0.4099	0.1749	0.4119
539.648	0.4095	0.1733	0.4081
539.98	0.4106	0.1726	0.408
540.312	0.4073	0.1732	0.4086
540.645	0.4073	0.1741	0.4103
540.977	0.4131	0.1741	0.4105
541.31	0.4039	0.1758	0.4145
541.643	0.4089	0.1728	0.4091
541.975	0.408	0.1737	0.4137
542.308	0.411	0.1736	0.4126
542.64	0.4079	0.1756	0.4125
542.972	0.4094	0.1726	0.4138
543.305	0.4077	0.1744	0.4117
543.638	0.4092	0.1722	0.4119
543.97	0.4085	0.1736	0.4112
544.303	0.4096	0.1747	0.4134
544.635	0.4092	0.1736	0.4098
544.967	0.4073	0.1723	0.4109
545.3	0.4083	0.1748	0.416
545.633	0.4072	0.1741	0.4115
545.965	0.4086	0.1734	0.4088
546.298	0.4087	0.173	0.4093
546.63	0.4083	0.1738	0.4142
546.962	0.4072	0.173	0.4121
547.295	0.4078	0.1745	0.4149
547.628	0.407	0.1726	0.4131
547.96	0.4088	0.1743	0.4098
548.293	0.4082	0.1724	0.4115
548.625	0.4043	0.175	0.4112
548.957	0.4066	0.1721	0.4102
549.29	0.4082	0.1746	0.4104
549.622	0.4081	0.1744	0.4089
549.955	0.4082	0.1729	0.411
550.288	0.4123	0.1735	0.4148
550.62	0.4091	0.173	0.4103
550.952	0.4073	0.1731	0.411
551.285	0.4099	0.1743	0.411
551.617	0.4092	0.1737	0.4162
551.95	0.4074	0.1743	0.41
552.283	0.4096	0.1749	0.4113
552.615	0.4097	0.1737	0.4145
552.947	0.406	0.1737	0.4081
553.28	0.41	0.174	0.4129
553.612	0.4093	0.1729	0.4128
553.945	0.4071	0.1742	0.4127
554.278	0.4079	0.172	0.4112
554.61	0.409	0.1737	0.4097
554.942	0.4066	0.1734	0.4136
555.275	0.4113	0.1745	0.409
555.607	0.4064	0.1714	0.4149
555.94	0.408	0.1722	0.4136
556.273	0.4074	0.1736	0.4117
556.605	0.41	0.1748	0.4101
556.938	0.4118	0.1746	0.4147
557.27	0.4093	0.1754	0.4124
557.602	0.4089	0.1728	0.4113
557.935	0.4081	0.1727	0.4123
558.268	0.4067	0.1732	0.4115
558.6	0.4048	0.174	0.4112
558.933	0.407	0.1726	0.414
559.265	0.4044	0.1732	0.4127
559.597	0.4092	0.1741	0.4108
559.93	0.407	0.1743	0.4096
560.263	0.4059	0.1724	0.4124
560.595	0.408	0.1752	0.4124
560.928	0.4089	0.1726	0.4125
561.26	0.4082	0.1748	0.411
561.592	0.4105	0.1728	0.4122
561.925	0.4064	0.1738	0.4095
562.258	0.4044	0.1734	0.4111
562.59	0.4112	0.1736	0.413
562.923	0.406	0.1743	0.4135
563.255	0.4092	0.1741	0.4094
563.587	0.4066	0.1731	0.4099
563.92	0.4065	0.175	0.4121
564.253	0.4077	0.1735	0.4131
564.585	0.4043	0.1744	0.4156
564.918	0.4083	0.1729	0.4118
565.25	0.4089	0.1721	0.4104
565.582	0.4047	0.1743	0.4085
565.915	0.4075	0.1743	0.4135
566.247	0.4084	0.175	0.4123
566.58	0.4089	0.1732	0.4114
566.913	0.407	0.1742	0.4118
567.245	0.4065	0.1727	0.4122
567.577	0.4075	0.1736	0.4103
567.91	0.4091	0.1728	0.4115
568.242	0.4087	0.1759	0.4088
568.575	0.4065	0.1737	0.4111
568.908	0.4056	0.1752	0.4121
569.24	0.4061	0.173	0.4091
569.572	0.4113	0.1724	0.4095
569.905	0.4047	0.1726	0.4124
570.237	0.4099	0.1723	0.4105
570.57	0.407	0.1746	0.4068
570.903	0.4053	0.1731	0.41
571.235	0.4109	0.1733	0.4119
571.567	0.4078	0.1722	0.4124
571.9	0.4085	0.1734	0.411
572.232	0.4065	0.1733	0.4132
572.565	0.4067	0.1734	0.4112
572.898	0.4055	0.1732	0.4099
573.23	0.4035	0.1748	0.4128
573.562	0.4076	0.1744	0.4088
573.895	0.4077	0.1744	0.4111
574.227	0.4082	0.1747	0.4088
574.56	0.4078	0.1727	0.413
574.893	0.4099	0.1741	0.411
575.225	0.4035	0.173	0.4151
575.558	0.4061	0.173	0.4086
575.89	0.4069	0.1718	0.4138
576.222	0.4083	0.1744	0.4122
576.555	0.4065	0.1722	0.4125
576.888	0.4054	0.1722	0.4129
577.22	0.4076	0.1732	0.4123
577.553	0.4112	0.1721	0.4093
577.885	0.4073	0.1747	0.41
578.217	0.4088	0.1719	0.4103
578.55	0.4092	0.1737	0.4117
578.883	0.4064	0.175	0.4129
579.215	0.4068	0.1715	0.4119
579.548	0.4073	0.1747	0.4119
579.88	0.4094	0.1722	0.4112
580.212	0.4076	0.175	0.4121
580.545	0.4066	0.1719	0.4103
580.878	0.4047	0.1712	0.4108
581.21	0.4062	0.1737	0.4114
581.543	0.4084	0.1735	0.4124
581.875	0.407	0.1738	0.4115
582.207	0.4087	0.1753	0.41
582.54	0.4083	0.1736	0.4095
582.872	0.4084	0.1734	0.4139
583.205	0.4065	0.1725	0.4109
583.538	0.4063	0.1734	0.4093
583.87	0.4066	0.1719	0.4088
584.202	0.4054	0.174	0.4125
584.535	0.4103	0.1731	0.4113
584.867	0.4076	0.1734	0.4117
585.2	0.406	0.1723	0.4118
585.533	0.4051	0.1729	0.4119
585.865	0.4052	0.1717	0.4134
586.197	0.4113	0.1751	0.4125
586.53	0.4044	0.1721	0.4098
586.862	0.4056	0.1723	0.4146
587.195	0.4096	0.1748	0.4103
587.528	0.4067	0.1717	0.4086
587.86	0.405	0.1726	0.4113
588.192	0.4061	0.1741	0.4136
588.525	0.4105	0.1737	0.4106
588.857	0.4059	0.1743	0.4088
589.19	0.4065	0.1717	0.412
589.523	0.41	0.1744	0.4114
589.855	0.4077	0.1745	0.4096
590.188	0.4055	0.1736	0.411
590.52	0.4053	0.1739	0.4089
590.852	0.4091	0.1738	0.4104
591.185	0.4112	0.1739	0.4131
591.518	0.4078	0.1743	0.4091
591.85	0.4043	0.1741	0.4104
592.183	0.4068	0.1739	0.4119
592.515	0.4072	0.1717	0.4123
592.847	0.4056	0.173	0.4092
593.18	0.4051	0.1737	0.4113
593.513	0.4073	0.1732	0.4147
593.845	0.4069	0.1707	0.411
594.178	0.4078	0.1729	0.4112
594.51	0.4061	0.173	0.4091
594.842	0.4041	0.1725	0.4124
595.175	0.4076	0.1735	0.4127
595.508	0.4064	0.1735	0.412
595.84	0.4066	0.1725	0.4111
596.173	0.4096	0.1748	0.4117
596.505	0.4086	0.1735	0.4129
596.837	0.404	0.1735	0.409
597.17	0.4064	0.1722	0.414
597.503	0.4072	0.1719	0.4128
597.835	0.4044	0.173	0.4075
598.168	0.406	0.175	0.4122
598.5	0.4079	0.1723	0.4123
598.832	0.4069	0.1727	0.4139
599.165	0.4065	0.173	0.4079
599.497	0.4066	0.1731	0.4134
599.83	0.4047	0.1722	0.4114
600.163	0.406	0.1727	0.4124
600.495	0.4082	0.1729	0.4125
600.827	0.4123	0.1714	0.4089
601.16	0.4082	0.1733	0.4102
601.492	0.4086	0.1745	0.4085
601.825	0.4074	0.1743	0.4108
602.158	0.408	0.1713	0.4087
602.49	0.4031	0.1722	0.4113
602.822	0.4061	0.1725	0.4112
603.155	0.4078	0.1729	0.4149
603.487	0.4075	0.1729	0.4115
603.82	0.4078	0.1746	0.4132
604.153	0.406	0.1734	0.4094
604.485	0.4087	0.1725	0.4111
604.817	0.4069	0.1745	0.4139
605.15	0.4092	0.1747	0.4116
605.482	0.4089	0.1748	0.4113
605.815	0.4064	0.1739	0.4114
606.148	0.4063	0.1731	0.4106
606.48	0.4077	0.1711	0.4104
606.812	0.4081	0.1733	0.412
607.145	0.4084	0.1725	0.4115
607.477	0.4069	0.1733	0.4103
607.81	0.4108	0.1732	0.4114
608.143	0.4073	0.1742	0.4112
608.475	0.4047	0.1731	0.4116
608.808	0.4075	0.1741	0.413
609.14	0.4063	0.1738	0.4113
609.472	0.408	0.1729	0.4105
609.805	0.4064	0.1731	0.411
610.138	0.4076	0.1723	0.4099
610.47	0.4077	0.1735	0.4109
610.803	0.4102	0.1728	0.4137
611.135	0.4041	0.1733	0.4123
611.467	0.4047	0.1715	0.4122
611.8	0.4063	0.1724	0.4139
612.133	0.4083	0.1724	0.4144
612.465	0.4032	0.1741	0.4092
612.798	0.4076	0.1716	0.4124
613.13	0.4103	0.1729	0.4124
613.462	0.4044	0.1725	0.4111
613.795	0.4035	0.1711	0.4112
614.128	0.4029	0.1727	0.414
614.46	0.4065	0.1742	0.4145
614.793	0.4046	0.1745	0.4109
615.125	0.407	0.1737	0.4096
615.457	0.4039	0.1722	0.4149
615.79	0.4031	0.1727	0.4122
616.122	0.4051	0.1722	0.412
616.455	0.4063	0.1736	0.4106
616.788	0.4037	0.1733	0.4104
617.12	0.4081	0.1722	0.4104
617.452	0.406	0.1724	0.4136
617.785	0.4048	0.1714	0.4092
618.117	0.4029	0.1733	0.4096
618.45	0.4079	0.1732	0.4127
618.783	0.404	0.1727	0.4133
619.115	0.4083	0.1734	0.412
619.447	0.4052	0.1723	0.4096
619.78	0.4035	0.1731	0.4099
620.112	0.4069	0.173	0.4109
620.445	0.4065	0.1718	0.4098
620.778	0.4028	0.1722	0.4124
621.11	0.4082	0.1728	0.4107
621.442	0.4072	0.1742	0.4095
621.775	0.4084	0.1739	0.4089
622.107	0.4055	0.1729	0.4129
622.44	0.4058	0.1742	0.409
622.773	0.404	0.1712	0.4088
623.105	0.4044	0.1744	0.4095
623.438	0.4068	0.1718	0.4124
623.77	0.4046	0.1728	0.4086
624.102	0.406	0.1713	0.4109
624.435	0.4065	0.1735	0.413
624.768	0.4064	0.1721	0.4112
625.1	0.4056	0.1734	0.4102
625.433	0.4062	0.1719	0.4095
625.765	0.4047	0.1722	0.4113
626.097	0.4052	0.1736	0.4105
626.43	0.4067	0.1718	0.4114
626.763	0.4075	0.1726	0.4095
627.095	0.4051	0.1725	0.4104
627.428	0.4051	0.175	0.4123
627.76	0.4085	0.1729	0.4088
628.092	0.4061	0.1734	0.4101
628.425	0.4075	0.1739	0.411
628.758	0.4039	0.1735	0.4106
629.09	0.4079	0.1748	0.4125
629.423	0.4074	0.1729	0.4093
629.755	0.4036	0.1723	0.4099
630.087	0.4071	0.1749	0.4096
630.42	0.406	0.1739	0.4115
630.753	0.408	0.1718	0.4091
631.085	0.4068	0.1726	0.4134
631.418	0.4096	0.1728	0.41
631.75	0.4112	0.1742	0.4112
632.082	0.4037	0.1725	0.4144
632.415	0.4105	0.1721	0.4126
632.747	0.4026	0.1721	0.4078
633.08	0.4048	0.1716	0.413
633.413	0.4052	0.1722	0.4119
633.745	0.4073	0.1731	0.4116
634.077	0.4044	0.172	0.4089
634.41	0.4081	0.1731	0.4122
634.742	0.4076	0.173	0.4118
635.075	0.4066	0.174	0.4124
635.408	0.4067	0.1736	0.4131
635.74	0.4051	0.1707	0.4118
636.072	0.4058	0.1719	0.4127
636.405	0.4047	0.1726	0.4116
636.737	0.4053	0.174	0.4108
637.07	0.4038	0.1718	0.4109
637.403	0.4028	0.172	0.4108
637.735	0.4051	0.1715	0.4104
638.067	0.4068	0.173	0.4098
638.4	0.403	0.1727	0.4113
638.732	0.4058	0.1725	0.4115
639.065	0.4066	0.1724	0.4082
639.398	0.4037	0.1733	0.4089
639.73	0.4066	0.1714	0.4132
640.062	0.4052	0.1734	0.4118
640.395	0.405	0.1726	0.4109
640.727	0.4062	0.1729	0.4114
641.06	0.4067	0.1732	0.4126
641.393	0.406	0.1746	0.4119
641.725	0.4065	0.1745	0.4115
642.058	0.4078	0.1725	0.4114
642.39	0.4053	0.1734	0.4105
642.722	0.4047	0.1726	0.4124
643.055	0.4081	0.1725	0.4097
643.388	0.404	0.1725	0.4127
643.72	0.4075	0.1732	0.4086
644.053	0.4044	0.1711	0.4115
644.385	0.4086	0.1712	0.4134
644.717	0.4053	0.1737	0.4111
645.05	0.407	0.1728	0.4088
645.383	0.4055	0.1723	0.4129
645.715	0.4069	0.172	0.4104
646.048	0.406	0.1724	0.4101
646.38	0.4072	0.1721	0.4102
646.712	0.4038	0.1732	0.4086
647.045	0.4068	0.1746	0.4128
647.378	0.4058	0.1728	0.4087
647.71	0.4064	0.1739	0.4109
648.043	0.4072	0.1725	0.4113
648.375	0.4014	0.1741	0.4101
648.707	0.4072	0.1729	0.4103
649.04	0.4036	0.1716	0.4091
649.372	0.4023	0.1729	0.4113
649.705	0.405	0.1713	0.4124
650.038	0.4065	0.172	0.4118
650.37	0.4046	0.1731	0.4121
650.702	0.4051	0.17	0.4107
651.035	0.405	0.1718	0.4135
651.367	0.4046	0.1724	0.4092
651.7	0.4048	0.1701	0.4095
652.033	0.4015	0.1728	0.4109
652.365	0.4059	0.1732	0.4128
652.697	0.4038	0.1722	0.4137
653.03	0.4035	0.1718	0.4107
653.362	0.4043	0.1726	0.4102
653.695	0.404	0.173	0.4078
654.028	0.4051	0.1724	0.4092
654.36	0.4044	0.1729	0.4123
654.692	0.4052	0.1723	0.4093
655.025	0.4053	0.1734	0.409
655.357	0.4061	0.1714	0.4142
655.69	0.405	0.174	0.412
656.023	0.4046	0.1737	0.4111
656.355	0.4037	0.1741	0.4132
656.688	0.4038	0.1735	0.4137
657.02	0.4017	0.1737	0.4106
657.352	0.4047	0.1735	0.4087
657.685	0.4067	0.1741	0.4108
658.018	0.4062	0.173	0.4109
658.35	0.4091	0.173	0.413
658.683	0.4042	0.1722	0.4101
659.015	0.404	0.1737	0.4087
659.347	0.4056	0.1741	0.4079
659.68	0.4056	0.1738	0.4086
660.013	0.4013	0.1736	0.4103
660.345	0.4036	0.171	0.4132
660.678	0.4049	0.1718	0.411
661.01	0.4017	0.1715	0.4095
661.342	0.4016	0.1724	0.4123
661.675	0.4059	0.1731	0.4093
662.008	0.4024	0.1721	0.4109
662.34	0.4036	0.1714	0.4136
662.673	0.4075	0.1725	0.4094
663.005	0.4043	0.1731	0.4105
663.337	0.4053	0.1729	0.4077
663.67	0.4082	0.1728	0.4108
664.003	0.404	0.1726	0.4111
664.335	0.4062	0.171	0.41
664.668	0.408	0.1719	0.4117
[truncated: 1,601 more rows]

## Sheet: C240 5%
Time(s)	afTMEM16 0Ca2+	afTMEM16 +Ca2+	Protoein-Free
0.3325	0.9754	0.679	0.9242
0.665	0.9449	0.7587	0.8938
0.9975	0.8316	0.8316	0.975
1.33	0.7776	0.8945	1.0089
1.6625	0.9517	0.9516	0.9629
1.995	1.0053	0.8845	0.9623
2.3275	1.0108	0.9402	0.9836
2.66	0.9776	0.9837	1.0032
2.9925	0.9668	0.993	0.9956
3.325	1.0259	1.025	1.0147
3.6575	1.0563	1.02	1.0327
3.99	1.0466	0.9764	1.0374
4.3225	1.0333	1.0052	1.0193
4.655	1.051	1.0296	0.9972
4.9875	1.055	1.0292	1.0013
5.32	1.0545	1.039	1.0219
5.6525	1.053	1.0399	1.0173
5.985	1.0505	1.0179	1.0018
6.3175	1.0383	1.022	1.0017
6.65	1.0355	1.0215	1.0001
6.9825	1.0452	1.021	1.003
7.315	1.0474	1.0156	1.0164
7.6475	1.0377	0.9996	1.0125
7.98	1.0345	1.009	1.0159
8.3125	1.0357	1.0273	1.0146
8.645	1.0412	1.0292	1.011
8.9775	1.0381	1.0287	1.0133
9.31	1.0307	1.029	1.0182
9.6425	1.0208	1.0278	1.015
9.975	1.0255	1.029	1.0119
10.3075	1.0354	1.026	1.0198
10.64	1.0347	1.022	1.0127
10.9725	1.0285	1.0119	1.0159
11.305	1.0318	1.0207	1.0048
11.6375	1.0273	1.0185	1.0029
11.97	1.0319	1.027	1.0122
12.3025	1.0347	1.0259	1.0062
12.635	1.0311	1.0254	1.008
12.9675	1.026	1.0218	1.0131
13.3	1.0221	1.0114	1.0132
13.6325	1.0181	1.0163	1.0176
13.965	1.0248	1.0155	1.0084
14.2975	1.0265	1.02	1.0089
14.63	1.0286	1.0186	1.0044
14.9625	1.0187	1.0204	1.012
15.295	1.0287	1.0168	1.0116
15.6275	1.023	1.0109	1.0138
15.96	1.0246	1.0194	1.0121
16.2925	1.0226	1.0199	1.0164
16.625	1.0173	1.0171	1.0124
16.9575	1.0263	1.0153	1.0087
17.29	1.0267	1.0135	1.0126
17.6225	1.0248	1.0077	1.0084
17.955	1.0256	1.0151	1.0086
18.2875	1.025	1.0206	1.0136
18.62	1.0242	1.0206	1.0107
18.9525	1.0205	1.0139	1.0121
19.285	1.0196	1.0128	1.0062
19.6175	1.0245	1.0156	1.004
19.95	1.0245	1.0147	1.0103
20.2825	1.0215	1.015	1.0124
20.615	1.0236	1.0179	1.0145
20.9475	1.0176	1.0142	1.0076
21.28	1.0208	1.0109	1.0127
21.6125	1.0201	1.017	1.0099
21.945	1.0176	1.0132	1.0109
22.2775	1.0194	1.0178	1.0122
22.61	1.017	1.0142	1.0146
22.9425	1.0192	1.0139	1.0068
23.275	1.0189	1.0114	1.0095
23.6075	1.0232	1.0088	1.0104
23.94	1.0234	1.0182	1.0076
24.2725	1.0146	1.016	1.0064
24.605	1.017	1.0127	1.0134
24.9375	1.0158	1.0116	1.0035
25.27	1.0147	1.0047	1.0005
25.6025	1.0137	1.0115	1.0073
25.935	1.0178	1.0124	1.0076
26.2675	1.0106	1.0043	1.0069
26.6	1.0107	1.0078	1.0075
26.9325	1.0159	1.0119	1.0122
27.265	1.0164	1.0152	1.0057
27.5975	1.0155	1.0054	1.0114
27.93	1.013	1.007	1.0087
28.2625	1.0146	1.0108	1.0129
28.595	1.0144	1.0079	1.0162
28.9275	1.0168	1.0056	1.0092
29.26	1.0093	1.0095	1.0088
29.5925	1.0139	1.0093	1.0109
29.925	1.0138	1.0113	1.0065
30.2575	1.0076	1.0141	1.0086
30.59	1.011	1.0125	1.0046
30.9225	1.0117	1.0085	1.0016
31.255	1.0175	1.0119	1.0055
31.5875	1.0146	1.013	1.0064
31.92	1.0129	1.0142	1.0063
32.2525	1.0166	1.0052	1.0088
32.585	1.0144	1.0101	1.0072
32.9175	1.0107	1.0087	1.0125
33.25	1.0103	1.0148	1.0048
33.5825	1.0143	1.0097	1.0058
33.915	1.0073	1.0112	1.0091
34.2475	1.0171	1.0105	1.0067
34.58	1.0136	1.0101	1.0057
34.9125	1.0065	1.0094	1.0098
35.245	1.0105	1.0046	1.0085
35.5775	1.0118	1.0059	1.0066
35.91	1.0092	1.0092	1.0022
36.2425	1.0128	1.011	1.0081
36.575	1.0131	1.0084	1.007
36.9075	1.0126	1.0044	1.005
37.24	1.011	1.0096	1.0089
37.5725	1.0153	1.012	1.0029
37.905	1.009	1.0106	1.0059
38.2375	1.0103	1.0057	1.0087
38.57	1.0134	1.0053	1.0064
38.9025	1.0103	1.0067	1.0042
39.235	1.0086	1.0027	1.0029
39.5675	1.011	1.0069	1.0046
39.9	1.0128	1.006	1.0047
40.2325	1.0103	1.0056	0.9983
40.565	1.0131	1.009	1.0056
40.8975	1.0088	1.0042	1.0021
41.23	1.0112	1.003	1.005
41.5625	1.0111	1.007	1.0038
41.895	1.0101	1.0113	1.0048
42.2275	1.0056	1.0055	1.0035
42.56	1.0036	1.0037	1.0021
42.8925	1.0074	1.0037	1.007
43.225	1.012	1.0083	1.0066
43.5575	1.0101	1.0031	1.0032
43.89	1.0089	1.0059	1.0068
44.2225	1.0073	1.0065	1.0054
44.555	1.0066	1.0039	1.0078
44.8875	1.0072	1.0082	1.0026
45.22	1.0096	1.0063	1.0057
45.5525	1.0011	1.0048	0.9969
45.885	1.0063	1.0064	1.0044
46.2175	1.0038	1.0029	1.003
46.55	1.005	1.0072	1.0042
46.8825	1.0116	1.0031	1.007
47.215	1.0073	1.0105	1.0068
47.5475	1.0082	1.0045	1.006
47.88	1.0096	1.0079	1.0039
48.2125	1.0077	1.0048	1.0041
48.545	1.0078	1.0091	1.0015
48.8775	1.0103	1.0041	1.005
49.21	1.0086	1.0036	1.0043
49.5425	1.0031	1.0073	1.0056
49.875	1.0072	1.0069	1.0041
50.2075	1.0056	1.0028	1.0037
50.54	1.007	1.0016	1.0022
50.8725	1.0053	1.0048	1.0017
51.205	1.0056	1.0065	1.001
51.5375	1.0071	1.003	1.0054
51.87	1.007	1.004	1.001
52.2025	1.007	1.0076	1.0011
52.535	1.0057	1.0001	1.0043
52.8675	1.0047	1.0017	1.0041
53.2	1.001	1.0015	1.0043
53.5325	1.0023	1.0077	0.9995
53.865	1.004	1.0041	1.0038
54.1975	1.0019	1.0007	1.0028
54.53	1.0045	1.0049	1.0019
54.8625	1.0027	1.0048	1.0038
55.195	1.0014	1.004	1.0006
55.5275	1.0015	1.0032	1.0023
55.86	1.0025	1.0028	1.0034
56.1925	1.0091	1.0007	1.0043
56.525	1.0037	1.0063	1.0004
56.8575	1.0031	0.9987	0.9996
57.19	1.0033	1.0029	1.0013
57.5225	1.0059	1.0059	1.0001
57.855	0.9994	1.0008	1.0038
58.1875	1.0033	1.0022	1.0041
58.52	1.0043	1.0059	1.0043
58.8525	1.0031	1.002	1.0034
59.185	1.0039	1.0041	1.0036
59.5175	1.0067	1.0059	1.004
59.85	1.0059	0.9988	1.0028
60.1825	1.0061	1.0037	1.0035
60.515	1.0036	0.9991	1.0043
60.8475	1.0058	1.0022	1.0028
61.18	1.0041	1.0027	0.9995
61.5125	1.0024	1.0003	1
61.845	1.0047	1.0001	1.0022
62.1775	1.0038	1.001	1.0057
62.51	1.0051	1.0058	1.0003
62.8425	1.0017	0.9971	1.0019
63.175	1.0026	1.0031	1.0016
63.5075	1.0027	1	1.0028
63.84	0.9977	1.0035	1.0027
64.1725	1.0025	1.0019	0.9974
64.505	0.9963	1.0036	1.0029
64.8375	1.0033	0.9997	1.001
65.17	1.0039	0.9998	1.0024
65.5025	1.0035	1.0034	0.9992
65.835	1.0067	0.9978	1.0008
66.1675	0.9983	0.9998	1.0034
66.5	1.0001	0.9996	1.0014
66.8325	1.0022	1.0033	0.9998
67.165	1.0039	1.0013	0.9976
67.4975	0.998	0.9979	0.9995
67.83	1.0018	0.9978	0.9992
68.1625	1.0023	0.9986	0.9984
68.495	0.9991	1.0015	1.0024
68.8275	1.0068	1.0066	1.0018
69.16	1.0023	1.0047	1.0006
69.4925	1.0032	1.0006	0.9966
69.825	1.0049	1.0036	1.0033
70.1575	1.0061	1.0017	0.9997
70.49	1.0048	1.0014	0.9956
70.8225	1.0047	1.0022	0.9981
71.155	1.0004	1.0041	1.0002
71.4875	0.9987	1.0005	1.0061
71.82	1.0015	1.0089	1.0037
72.1525	0.9976	1.0047	1.0077
72.485	1.0004	1.0056	1.0004
72.8175	0.9996	0.9954	1.0023
73.15	1.007	1.0041	0.9967
73.4825	1.0034	1.0026	1
73.815	1.0008	0.998	0.9996
74.1475	0.998	1.0006	0.9974
74.48	1.0008	1.0012	1.0029
74.8125	1.0014	0.998	1.0022
75.145	0.999	1.0017	0.9982
75.4775	1.0005	0.998	1.0002
75.81	0.9967	1.0032	1.0022
76.1425	1.0045	1.0005	1.0003
76.475	1.0007	0.9988	1.0012
76.8075	0.9993	0.9982	1.0019
77.14	0.9968	1.0013	1.002
77.4725	1.0045	1.0009	1.0005
77.805	1.0027	1.0014	1.0013
78.1375	0.9965	0.9968	0.9989
78.47	0.9946	0.9984	0.9967
78.8025	1.0002	0.9983	0.9993
79.135	0.9986	0.9973	1.0004
79.4675	0.9988	0.9983	1.0013
79.8	1.0051	1.0017	1.0002
80.1325	0.9973	1.0012	1.0042
80.465	0.9969	1	1.0062
80.7975	1.0035	1.0037	1.0007
81.13	1.0049	1.0037	1.0012
81.4625	0.9969	0.9993	1.0018
81.795	0.9958	0.9992	1.0002
82.1275	0.9978	0.9982	0.9978
82.46	0.9994	0.9971	0.9995
82.7925	0.9981	1	0.9939
83.125	1.0011	1.0006	1.001
83.4575	0.995	0.9973	1
83.79	1.0004	0.9975	0.9957
84.1225	1.0009	1.0007	0.9976
84.455	0.997	0.9993	0.9974
84.7875	0.9959	0.997	1
85.12	0.9958	0.9998	1.0039
85.4525	1.0009	0.9941	0.9999
85.785	0.9993	0.9971	1.0019
86.1175	0.998	0.9972	0.9948
86.45	0.9976	0.9966	1.0013
86.7825	1.0011	0.9988	0.9984
87.115	1.0057	1.0023	0.997
87.4475	0.9952	1.0024	0.998
87.78	0.997	0.9994	1
88.1125	0.9973	0.9972	0.9987
88.445	1.0027	1.0011	0.9955
88.7775	1.003	0.9955	0.9969
89.11	0.9978	0.9991	1.0014
89.4425	1.0011	0.9991	0.9972
89.775	0.9984	0.9977	0.9977
90.1075	0.9968	1.002	1.0039
90.44	0.9972	0.9973	0.9992
90.7725	1.0012	0.9986	1.0012
91.105	1.0037	0.9937	0.998
91.4375	0.9979	0.9992	1.0001
91.77	1.0036	0.9979	0.9975
92.1025	0.9986	0.998	0.9994
92.435	0.9998	0.9984	0.999
92.7675	0.9965	0.997	0.9981
93.1	0.9949	1.0056	0.9998
93.4325	1.0022	0.997	0.9993
93.765	0.9967	0.9979	1.0016
94.0975	0.9985	0.995	0.9965
94.43	0.9997	0.9984	1.0019
94.7625	0.9994	0.9988	1.0004
95.095	0.9977	0.9978	1.0029
95.4275	0.997	0.9967	0.9949
95.76	0.9957	1.0018	0.9982
96.0925	0.9995	0.993	1.0052
96.425	0.9992	0.9955	0.9947
96.7575	0.9989	0.9992	1
97.09	0.9959	0.9937	0.9971
97.4225	1.0018	0.9975	0.9972
97.755	1.001	0.9985	0.9992
98.0875	0.9995	0.9985	1
98.42	0.998	0.9954	1.0025
98.7525	0.998	0.9949	1.0034
99.085	0.991	0.983	0.9828
99.4175	0.992	0.9751	0.9816
99.75	0.9941	0.9691	0.9798
100.082	0.9805	0.9715	0.9747
100.415	0.9844	0.9785	0.9758
100.748	0.9854	0.9807	0.9701
101.08	0.968	0.9752	0.9484
101.412	0.9508	0.9366	0.945
101.745	0.9256	0.9399	0.953
102.078	0.9222	0.9274	0.9435
102.41	0.9215	0.915	0.929
102.743	0.9122	0.903	0.914
103.075	0.9061	0.9023	0.8996
103.407	0.9027	0.9049	0.8862
103.74	0.9013	0.8926	0.8783
104.073	0.894	0.8856	0.8664
104.405	0.8786	0.8735	0.8581
104.737	0.8437	0.8672	0.8482
105.07	0.8301	0.8565	0.8347
105.403	0.8259	0.8575	0.825
105.735	0.8338	0.8475	0.8155
106.067	0.8303	0.8392	0.8008
106.4	0.8111	0.8334	0.8007
106.733	0.7847	0.8339	0.804
107.065	0.7805	0.8281	0.7947
107.397	0.7881	0.8246	0.7848
107.73	0.7782	0.8188	0.7798
108.062	0.7614	0.8101	0.7788
108.395	0.7526	0.8038	0.7673
108.728	0.741	0.8045	0.7585
109.06	0.7402	0.8013	0.7527
109.392	0.7376	0.7927	0.7389
109.725	0.7365	0.7881	0.7277
110.058	0.7395	0.7776	0.7191
110.39	0.7379	0.7817	0.7153
110.722	0.7236	0.7814	0.7121
111.055	0.7228	0.7714	0.7064
111.388	0.7287	0.7688	0.7003
111.72	0.7131	0.7623	0.6937
112.052	0.6969	0.7556	0.6893
112.385	0.6874	0.7526	0.6844
112.718	0.6825	0.7429	0.6799
113.05	0.6741	0.7357	0.676
113.382	0.6679	0.7263	0.6695
113.715	0.6687	0.7253	0.6666
114.047	0.6693	0.7274	0.6561
114.38	0.6664	0.7237	0.6523
114.713	0.6529	0.7158	0.6495
115.045	0.6553	0.7186	0.6434
115.377	0.6505	0.71	0.6396
115.71	0.6465	0.7064	0.6382
116.043	0.6387	0.7013	0.6323
116.375	0.634	0.6966	0.6271
116.707	0.6257	0.6932	0.622
117.04	0.6177	0.6902	0.6226
117.373	0.6097	0.6866	0.6127
117.705	0.6097	0.6849	0.6068
118.037	0.6069	0.6828	0.6067
118.37	0.6003	0.6765	0.6011
118.703	0.6004	0.6749	0.6013
119.035	0.5925	0.671	0.5965
119.368	0.6071	0.6683	0.5879
119.7	0.5967	0.6676	0.5843
120.032	0.5772	0.6646	0.5816
120.365	0.5721	0.6608	0.5782
120.698	0.5712	0.6551	0.578
121.03	0.5673	0.6483	0.5739
121.362	0.5601	0.6479	0.5692
121.695	0.5643	0.6421	0.5674
122.028	0.5618	0.6432	0.5637
122.36	0.555	0.6402	0.5577
122.692	0.5545	0.6366	0.5579
123.025	0.5567	0.6286	0.5563
123.358	0.5549	0.627	0.5476
123.69	0.5479	0.627	0.5483
124.022	0.5373	0.6211	0.542
124.355	0.5338	0.62	0.5432
124.688	0.5309	0.6149	0.5341
125.02	0.5311	0.6154	0.5341
125.353	0.5352	0.6153	0.5302
125.685	0.5239	0.6073	0.5245
126.017	0.5223	0.6084	0.5265
126.35	0.5201	0.6053	0.5226
126.683	0.5126	0.6023	0.5228
127.015	0.5148	0.6007	0.5164
127.347	0.5137	0.5976	0.5135
127.68	0.511	0.595	0.5113
128.012	0.5025	0.5897	0.5073
128.345	0.5017	0.5863	0.5066
128.678	0.499	0.5852	0.5021
129.01	0.4964	0.5854	0.5017
129.343	0.4928	0.5796	0.4976
129.675	0.4869	0.5776	0.4978
130.007	0.4895	0.5776	0.494
130.34	0.4833	0.5759	0.4939
130.673	0.4851	0.5724	0.4918
131.005	0.4782	0.5708	0.4877
131.338	0.4792	0.5699	0.486
131.67	0.4745	0.5665	0.481
132.002	0.4743	0.5645	0.4809
132.335	0.4683	0.5649	0.4792
132.667	0.4679	0.5603	0.4751
133	0.47	0.5568	0.4749
133.333	0.4643	0.5541	0.4693
133.665	0.4644	0.5545	0.4699
133.998	0.4693	0.5485	0.4667
134.33	0.4674	0.5537	0.466
134.662	0.4564	0.5523	0.4623
134.995	0.4527	0.5445	0.4627
135.327	0.4508	0.5472	0.4581
135.66	0.4533	0.5438	0.4566
135.993	0.4483	0.5405	0.4551
136.325	0.4445	0.5384	0.45
136.657	0.4418	0.5395	0.451
136.99	0.4424	0.5373	0.4523
137.322	0.4396	0.5309	0.4508
137.655	0.4412	0.5307	0.4486
137.988	0.4412	0.5288	0.4454
138.32	0.4391	0.5284	0.4437
138.653	0.4374	0.5281	0.4415
138.985	0.4334	0.5256	0.44
139.317	0.4267	0.5224	0.4379
139.65	0.4274	0.5229	0.4358
139.982	0.4243	0.5209	0.4324
140.315	0.4227	0.5201	0.4329
140.648	0.4218	0.5159	0.4342
140.98	0.422	0.5138	0.4305
141.312	0.4217	0.5147	0.4294
141.645	0.4164	0.5133	0.4284
141.977	0.416	0.51	0.4277
142.31	0.414	0.5111	0.4241
142.643	0.4131	0.507	0.4202
142.975	0.4119	0.5058	0.4244
143.308	0.4115	0.5025	0.4221
143.64	0.4084	0.5021	0.4177
143.972	0.4066	0.502	0.4177
144.305	0.4049	0.5013	0.4137
144.637	0.4011	0.5006	0.4142
144.97	0.4039	0.4963	0.4128
145.303	0.4015	0.4974	0.4123
145.635	0.3999	0.4972	0.4079
145.968	0.3994	0.4925	0.4139
146.3	0.3968	0.4896	0.4138
146.632	0.3971	0.4892	0.4052
146.965	0.3921	0.4916	0.4035
147.298	0.3928	0.4876	0.4044
147.63	0.3934	0.4876	0.4037
147.963	0.3939	0.484	0.4012
148.295	0.3895	0.4834	0.4005
148.627	0.3885	0.4832	0.4006
148.96	0.3849	0.4826	0.401
149.292	0.3838	0.4815	0.3974
149.625	0.3858	0.4807	0.3947
149.958	0.3832	0.4801	0.3944
150.29	0.3846	0.4781	0.3958
150.623	0.3801	0.4771	0.393
150.955	0.3801	0.4744	0.3937
151.287	0.3791	0.4732	0.397
151.62	0.3773	0.4749	0.3907
151.952	0.3764	0.4721	0.3906
152.285	0.3752	0.4713	0.3887
152.618	0.3758	0.469	0.3885
152.95	0.376	0.4693	0.3862
153.282	0.369	0.472	0.3854
153.615	0.369	0.4633	0.3843
153.947	0.3688	0.4686	0.3818
154.28	0.3693	0.4624	0.3855
154.613	0.3673	0.4629	0.3806
154.945	0.3699	0.4661	0.383
155.278	0.3669	0.4603	0.3788
155.61	0.3654	0.4619	0.3764
155.942	0.3634	0.4591	0.3814
156.275	0.362	0.4594	0.3808
156.607	0.3632	0.4605	0.3761
156.94	0.3653	0.4587	0.378
157.273	0.3611	0.4559	0.3746
157.605	0.3611	0.457	0.3735
157.938	0.3623	0.4547	0.3727
158.27	0.359	0.4528	0.372
158.602	0.3581	0.4543	0.3711
158.935	0.3559	0.4548	0.3731
159.268	0.3558	0.4503	0.3704
159.6	0.3559	0.4496	0.3687
159.933	0.3546	0.4486	0.3689
160.265	0.3571	0.4487	0.3697
160.597	0.3554	0.4493	0.3685
160.93	0.3506	0.4487	0.3664
161.262	0.3524	0.4446	0.3653
161.595	0.3532	0.4467	0.3696
161.928	0.352	0.446	0.363
162.26	0.3515	0.4422	0.3622
162.593	0.3512	0.443	0.3642
162.925	0.346	0.442	0.3642
163.257	0.3466	0.4428	0.3643
163.59	0.3445	0.4429	0.3628
163.923	0.344	0.4413	0.3656
164.255	0.344	0.441	0.3631
164.588	0.345	0.439	0.3603
164.92	0.342	0.4378	0.3623
165.252	0.3445	0.4381	0.3616
165.585	0.3419	0.4367	0.3605
165.917	0.3426	0.437	0.3605
166.25	0.3419	0.4372	0.3614
166.583	0.3445	0.4359	0.3563
166.915	0.3421	0.4344	0.3571
167.248	0.3414	0.4332	0.3588
167.58	0.3387	0.435	0.3547
167.912	0.3388	0.4311	0.3579
168.245	0.339	0.432	0.3564
168.577	0.338	0.4318	0.3547
168.91	0.3342	0.4315	0.3541
169.243	0.3379	0.4308	0.3538
169.575	0.337	0.4298	0.3555
169.907	0.3351	0.43	0.3515
170.24	0.3342	0.4286	0.3494
170.572	0.3351	0.4279	0.3544
170.905	0.3333	0.4287	0.3544
171.238	0.3333	0.4285	0.3523
171.57	0.3316	0.4281	0.3494
171.903	0.3347	0.4246	0.35
172.235	0.3324	0.4247	0.3495
172.567	0.332	0.4234	0.3499
172.9	0.331	0.422	0.3499
173.232	0.3311	0.4233	0.3478
173.565	0.3285	0.4207	0.3504
173.898	0.3316	0.4214	0.3471
174.23	0.3272	0.4218	0.3463
174.562	0.3288	0.4222	0.3478
174.895	0.3301	0.423	0.3462
175.227	0.3273	0.4238	0.3437
175.56	0.3259	0.4193	0.3425
175.893	0.3256	0.4155	0.3443
176.225	0.3253	0.4175	0.3436
176.558	0.3268	0.4185	0.3429
176.89	0.3279	0.4214	0.3482
177.222	0.3263	0.4183	0.342
177.555	0.3253	0.4165	0.3439
177.887	0.3243	0.4158	0.3408
178.22	0.3246	0.4181	0.3454
178.553	0.3236	0.4167	0.3448
178.885	0.3249	0.4155	0.3422
179.218	0.3208	0.4172	0.3435
179.55	0.323	0.4144	0.3399
179.882	0.3233	0.414	0.3382
180.215	0.3197	0.4113	0.3408
180.548	0.3214	0.4126	0.34
180.88	0.3229	0.4151	0.3409
181.213	0.3236	0.4126	0.3386
181.545	0.3244	0.4092	0.3375
181.877	0.3188	0.4136	0.3383
182.21	0.32	0.4154	0.337
182.542	0.32	0.4107	0.3376
182.875	0.3188	0.4108	0.3391
183.208	0.3183	0.4092	0.3418
183.54	0.3218	0.4083	0.3362
183.873	0.3188	0.4107	0.3383
184.205	0.3191	0.4127	0.3346
184.537	0.3191	0.4081	0.3372
184.87	0.3206	0.4085	0.3372
185.202	0.3172	0.4056	0.3363
185.535	0.3178	0.4087	0.3357
185.868	0.3207	0.4089	0.337
186.2	0.3186	0.4083	0.3348
186.532	0.3167	0.4046	0.3339
186.865	0.3189	0.4073	0.3346
187.197	0.3154	0.4075	0.3327
187.53	0.3175	0.4049	0.3344
187.863	0.3181	0.4076	0.3345
188.195	0.3178	0.4067	0.3344
188.528	0.3164	0.4046	0.3335
188.86	0.3166	0.4049	0.3321
189.192	0.3143	0.4063	0.3337
189.525	0.3135	0.406	0.3329
189.857	0.3157	0.4054	0.3347
190.19	0.3122	0.404	0.3335
190.523	0.314	0.4038	0.3329
190.855	0.3152	0.4018	0.3352
191.188	0.3125	0.4023	0.3355
191.52	0.3138	0.4032	0.33
191.852	0.3134	0.4044	0.3309
192.185	0.3137	0.4044	0.3348
192.518	0.3147	0.3992	0.3327
192.85	0.3122	0.4005	0.3316
193.183	0.3155	0.4027	0.3327
193.515	0.3111	0.3996	0.332
193.847	0.3104	0.4027	0.3319
194.18	0.3144	0.4007	0.3303
194.512	0.3137	0.3998	0.3298
194.845	0.3116	0.4019	0.3282
195.178	0.3123	0.4013	0.3278
195.51	0.3103	0.3984	0.3346
195.843	0.3085	0.3999	0.3294
196.175	0.3109	0.3983	0.3311
196.507	0.309	0.4019	0.331
196.84	0.3109	0.3985	0.3316
197.173	0.3102	0.3962	0.3307
197.505	0.3097	0.3985	0.3295
197.838	0.31	0.398	0.3306
198.17	0.3131	0.3981	0.3273
198.502	0.3096	0.3999	0.3305
198.835	0.3134	0.3971	0.328
199.167	0.3089	0.3971	0.3255
199.5	0.3103	0.3998	0.3246
199.833	0.3096	0.4012	0.3295
200.165	0.3069	0.3981	0.3296
200.498	0.3101	0.3935	0.3284
200.83	0.3088	0.3973	0.3282
201.162	0.3077	0.3964	0.3303
201.495	0.309	0.3967	0.3282
201.827	0.3089	0.3966	0.3288
202.16	0.3091	0.3971	0.3263
202.493	0.309	0.3965	0.3291
202.825	0.3076	0.3967	0.3267
203.157	0.3099	0.3957	0.3307
203.49	0.307	0.3961	0.3252
203.822	0.3064	0.3962	0.3288
204.155	0.3098	0.3976	0.3291
204.488	0.3066	0.3924	0.3257
204.82	0.308	0.3934	0.3253
205.153	0.3089	0.3928	0.325
205.485	0.3082	0.3958	0.3241
205.817	0.3086	0.3962	0.327
206.15	0.3077	0.3943	0.3255
206.482	0.3089	0.3947	0.3262
206.815	0.3076	0.3952	0.3254
207.148	0.3064	0.3952	0.3273
207.48	0.3064	0.391	0.3246
207.812	0.308	0.3937	0.3267
208.145	0.3068	0.3934	0.3256
208.477	0.3061	0.392	0.3213
208.81	0.3052	0.3941	0.3271
209.143	0.3055	0.3915	0.3241
209.475	0.3069	0.3921	0.3265
209.808	0.3074	0.3924	0.3266
210.14	0.3063	0.3889	0.3248
210.472	0.3054	0.3939	0.3231
210.805	0.3062	0.3912	0.3229
211.137	0.3071	0.3928	0.3263
211.47	0.305	0.3935	0.3236
211.803	0.306	0.3916	0.3273
212.135	0.3062	0.3936	0.3226
212.468	0.3058	0.3917	0.328
212.8	0.3073	0.3913	0.3254
213.132	0.3054	0.3891	0.3244
213.465	0.3048	0.3909	0.3227
213.798	0.3068	0.391	0.3223
214.13	0.3062	0.3886	0.325
214.463	0.3062	0.3918	0.3243
214.795	0.3045	0.3927	0.3232
215.127	0.3069	0.3928	0.3233
215.46	0.3055	0.3915	0.3219
215.792	0.3047	0.3908	0.3215
216.125	0.3039	0.391	0.3238
216.458	0.3049	0.3929	0.3234
216.79	0.3045	0.3881	0.3253
217.123	0.3069	0.3899	0.3229
217.455	0.3049	0.3915	0.3231
217.787	0.3044	0.3915	0.3232
218.12	0.3042	0.3912	0.3235
218.452	0.3053	0.3902	0.3244
218.785	0.3039	0.393	0.3227
219.118	0.3046	0.3905	0.3229
219.45	0.3046	0.3929	0.3246
219.782	0.3057	0.3902	0.3222
220.115	0.3041	0.39	0.3234
220.447	0.3048	0.3856	0.3231
220.78	0.3035	0.3877	0.3229
221.113	0.3032	0.3904	0.3227
221.445	0.3029	0.3912	0.3219
221.778	0.303	0.3886	0.3221
222.11	0.3039	0.3893	0.3231
222.442	0.3062	0.3881	0.3239
222.775	0.304	0.3896	0.3237
223.107	0.3034	0.3912	0.3247
223.44	0.3015	0.3881	0.3217
223.773	0.3045	0.3876	0.3212
224.105	0.3046	0.3902	0.3209
224.438	0.3056	0.3893	0.3224
224.77	0.3052	0.3911	0.324
225.102	0.301	0.3914	0.3206
225.435	0.304	0.3884	0.3196
225.768	0.3038	0.391	0.3202
226.1	0.302	0.3888	0.3189
226.433	0.3042	0.3876	0.3208
226.765	0.3035	0.3887	0.3223
227.097	0.3054	0.389	0.324
227.43	0.302	0.3903	0.3247
227.762	0.3025	0.3844	0.3229
228.095	0.3029	0.3883	0.3228
228.428	0.3024	0.3903	0.3215
228.76	0.3024	0.3891	0.3225
229.093	0.3053	0.3862	0.3221
229.425	0.3025	0.3867	0.3208
229.757	0.3025	0.3887	0.3216
230.09	0.3043	0.3858	0.3219
230.423	0.3033	0.3865	0.3229
230.755	0.3015	0.3847	0.3215
231.088	0.3041	0.3862	0.323
231.42	0.303	0.388	0.3223
231.752	0.3012	0.3844	0.3217
232.085	0.3006	0.3867	0.3232
232.417	0.2995	0.3893	0.3211
232.75	0.3029	0.3903	0.3222
233.083	0.3022	0.3881	0.3214
233.415	0.3026	0.3877	0.3211
233.748	0.3039	0.3878	0.3218
234.08	0.3045	0.3847	0.3238
234.412	0.3031	0.3886	0.3209
234.745	0.3037	0.3865	0.3211
235.077	0.3024	0.3872	0.3194
235.41	0.3035	0.3871	0.3209
235.743	0.3025	0.3865	0.3192
236.075	0.3029	0.3878	0.3234
236.407	0.302	0.3863	0.3214
236.74	0.3027	0.3887	0.3213
237.072	0.3049	0.3843	0.3224
237.405	0.3043	0.3884	0.3215
237.738	0.3044	0.3853	0.3197
238.07	0.3018	0.3844	0.3224
238.403	0.3019	0.3841	0.3197
238.735	0.3022	0.3862	0.3207
239.067	0.3008	0.3869	0.3199
239.4	0.3034	0.3879	0.3228
239.732	0.3024	0.3854	0.3232
240.065	0.3045	0.3868	0.3225
240.398	0.3044	0.3849	0.3223
240.73	0.3038	0.3868	0.3209
241.062	0.3023	0.3864	0.3224
241.395	0.3024	0.3871	0.3196
241.727	0.3039	0.3836	0.3211
242.06	0.3013	0.3867	0.3228
242.393	0.302	0.3851	0.3205
242.725	0.3028	0.3848	0.3206
243.058	0.3031	0.3851	0.3216
243.39	0.3045	0.3879	0.321
243.722	0.3021	0.3866	0.3209
244.055	0.3025	0.3853	0.3225
244.387	0.3025	0.3856	0.3218
244.72	0.3012	0.3877	0.3198
245.053	0.3011	0.3856	0.3226
245.385	0.3022	0.3875	0.3197
245.718	0.3	0.3893	0.3203
246.05	0.303	0.3862	0.3209
246.382	0.3042	0.3875	0.3254
246.715	0.3019	0.384	0.3213
247.048	0.3018	0.3862	0.3204
247.38	0.3029	0.3848	0.32
247.713	0.3028	0.3827	0.3212
248.045	0.3005	0.3864	0.3204
248.377	0.3002	0.3887	0.3208
248.71	0.3011	0.3887	0.3209
249.042	0.3015	0.3848	0.321
249.375	0.3023	0.3834	0.3214
249.708	0.3021	0.3866	0.3204
250.04	0.2994	0.3885	0.32
250.373	0.3011	0.3848	0.3224
250.705	0.302	0.385	0.3197
251.037	0.3018	0.3874	0.3211
251.37	0.3021	0.3865	0.3221
251.702	0.3017	0.3865	0.3224
252.035	0.301	0.3852	0.3227
252.368	0.3016	0.3842	0.3214
252.7	0.3028	0.3824	0.3233
253.032	0.3	0.3861	0.3207
253.365	0.3018	0.3861	0.3178
253.697	0.3021	0.3858	0.3231
254.03	0.3038	0.3836	0.3204
254.363	0.302	0.3843	0.3202
254.695	0.3035	0.3858	0.3217
255.028	0.3	0.3861	0.3224
255.36	0.2997	0.3854	0.3213
255.692	0.3025	0.3839	0.3229
256.025	0.3014	0.3845	0.3204
256.358	0.302	0.3867	0.3215
256.69	0.3008	0.3866	0.3194
257.022	0.2997	0.3877	0.3218
257.355	0.3025	0.385	0.3197
257.688	0.3023	0.3829	0.3194
258.02	0.3017	0.3843	0.3216
258.353	0.3025	0.3866	0.3204
258.685	0.3022	0.3828	0.3203
259.017	0.304	0.3835	0.3198
259.35	0.3017	0.3827	0.3211
259.683	0.3016	0.3863	0.3213
260.015	0.3021	0.3848	0.3204
260.348	0.3019	0.3844	0.3193
260.68	0.3009	0.3845	0.321
261.012	0.3032	0.3837	0.3207
261.345	0.3031	0.3813	0.3216
261.678	0.3017	0.3833	0.3187
262.01	0.3048	0.3836	0.3213
262.342	0.3046	0.3859	0.3185
262.675	0.2995	0.3834	0.3201
263.007	0.3019	0.3841	0.3183
263.34	0.3002	0.3848	0.3194
263.673	0.3016	0.3845	0.3186
264.005	0.3007	0.385	0.3203
264.337	0.3013	0.388	0.3218
264.67	0.302	0.3835	0.3198
265.002	0.3027	0.3831	0.32
265.335	0.3043	0.3861	0.319
265.668	0.3017	0.3841	0.3211
266	0.2977	0.3846	0.3196
266.332	0.3002	0.3841	0.3214
266.665	0.3015	0.3836	0.3206
266.998	0.3026	0.3834	0.322
267.33	0.2995	0.3843	0.3206
267.663	0.3008	0.3859	0.3202
267.995	0.3005	0.3833	0.3206
268.327	0.3003	0.3851	0.3199
268.66	0.3008	0.3851	0.3191
268.993	0.3012	0.3839	0.3206
269.325	0.3022	0.3844	0.3193
269.658	0.3018	0.3845	0.3196
269.99	0.3	0.3864	0.3174
270.322	0.3028	0.3826	0.3206
270.655	0.3016	0.384	0.3215
270.988	0.3016	0.3841	0.3205
271.32	0.3025	0.3846	0.3191
271.652	0.3021	0.3835	0.3197
271.985	0.3023	0.3837	0.3185
272.317	0.3003	0.3836	0.3191
272.65	0.3012	0.3846	0.3166
272.983	0.3026	0.3845	0.3193
273.315	0.2997	0.3837	0.322
273.647	0.3017	0.3843	0.3231
273.98	0.2999	0.3814	0.3185
274.312	0.3007	0.3818	0.3212
274.645	0.3014	0.384	0.3223
274.978	0.2995	0.3839	0.3194
275.31	0.3028	0.3847	0.3207
275.642	0.2994	0.3852	0.3187
275.975	0.3032	0.3813	0.3177
276.308	0.3015	0.3848	0.3183
276.64	0.3001	0.3845	0.3202
276.973	0.3019	0.3828	0.3228
277.305	0.3	0.3833	0.3173
277.637	0.3009	0.3878	0.321
277.97	0.302	0.3853	0.321
278.303	0.302	0.3842	0.3185
278.635	0.3006	0.3859	0.3183
278.967	0.2999	0.3834	0.3207
279.3	0.3022	0.3865	0.3198
279.632	0.302	0.3824	0.3217
279.965	0.3019	0.3829	0.3223
280.298	0.3023	0.3833	0.3178
280.63	0.3018	0.3835	0.3211
280.962	0.2998	0.3815	0.3209
281.295	0.3021	0.385	0.3205
281.627	0.3008	0.3862	0.3212
281.96	0.3027	0.3877	0.3208
282.293	0.3006	0.3845	0.3181
282.625	0.3015	0.3849	0.3192
282.957	0.3047	0.3851	0.3213
283.29	0.2976	0.3847	0.3189
283.623	0.3006	0.3873	0.3184
283.955	0.3002	0.3858	0.3199
284.288	0.3017	0.3832	0.3183
284.62	0.3036	0.3835	0.3196
284.952	0.3003	0.3862	0.3184
285.285	0.299	0.3831	0.3178
285.618	0.2994	0.3819	0.318
285.95	0.301	0.3838	0.322
286.283	0.2989	0.3854	0.3187
286.615	0.3004	0.3793	0.3203
286.947	0.2981	0.3823	0.3207
287.28	0.3009	0.3833	0.3198
287.613	0.3015	0.3835	0.3171
287.945	0.3016	0.3842	0.3204
288.277	0.3029	0.3841	0.3181
288.61	0.3018	0.3826	0.319
288.942	0.3018	0.3836	0.3196
289.275	0.299	0.3853	0.3178
289.608	0.3007	0.3833	0.3212
289.94	0.3024	0.3838	0.3207
290.272	0.3012	0.3833	0.3187
290.605	0.299	0.3833	0.3208
290.938	0.3015	0.3843	0.3167
291.27	0.298	0.3818	0.3175
291.603	0.301	0.3837	0.321
291.935	0.3007	0.3845	0.3185
292.267	0.3008	0.3824	0.3199
292.6	0.3006	0.3837	0.3214
292.933	0.2989	0.3851	0.3197
293.265	0.2999	0.384	0.3178
293.598	0.3028	0.3848	0.3181
293.93	0.3025	0.3848	0.3204
294.262	0.3014	0.3853	0.3189
294.595	0.3	0.3834	0.3203
294.928	0.3018	0.3836	0.3204
295.26	0.2998	0.3845	0.3212
295.592	0.301	0.3824	0.3199
295.925	0.2987	0.3819	0.3178
296.257	0.3011	0.3836	0.3206
296.59	0.2997	0.3821	0.3189
296.923	0.3031	0.3833	0.3203
297.255	0.2983	0.3835	0.321
297.587	0.2996	0.3848	0.3232
297.92	0.2992	0.383	0.3189
298.252	0.2997	0.3842	0.318
298.585	0.2997	0.3835	0.3201
298.918	0.3014	0.3833	0.3185
299.25	0.3005	0.3844	0.3222
299.582	0.2983	0.3822	0.3208
299.915	0.3	0.3835	0.3188
300.248	0.3016	0.3834	0.3184
300.58	0.3009	0.3818	0.3207
300.913	0.2985	0.3821	0.3217
301.245	0.2998	0.3826	0.3187
301.577	0.2984	0.3839	0.3198
301.91	0.3004	0.3871	0.3212
302.243	0.2993	0.3816	0.3222
302.575	0.299	0.3813	0.3162
302.908	0.3005	0.3813	0.3176
303.24	0.3015	0.3825	0.3162
303.572	0.2995	0.3871	0.3212
303.905	0.2987	0.3837	0.3177
304.238	0.301	0.382	0.3198
304.57	0.2995	0.3818	0.3168
304.902	0.3019	0.3822	0.3186
305.235	0.2983	0.3835	0.3185
305.567	0.299	0.3816	0.3209
305.9	0.2999	0.3837	0.3198
306.233	0.2996	0.384	0.322
306.565	0.2992	0.3817	0.3188
306.897	0.2991	0.3832	0.3198
307.23	0.3006	0.3842	0.3197
307.562	0.3007	0.3826	0.319
307.895	0.3012	0.3839	0.318
308.228	0.2987	0.385	0.3195
308.56	0.2993	0.385	0.3194
308.892	0.3014	0.384	0.3184
309.225	0.2978	0.3841	0.3187
309.558	0.3011	0.3822	0.3202
309.89	0.3003	0.383	0.3188
310.223	0.3029	0.3826	0.3204
310.555	0.2984	0.3831	0.3187
310.887	0.2981	0.3806	0.3196
311.22	0.299	0.3832	0.3183
311.553	0.3007	0.3818	0.3168
311.885	0.2991	0.3813	0.3201
312.217	0.3017	0.3829	0.3219
312.55	0.2998	0.3822	0.3182
312.882	0.3008	0.3814	0.3209
313.215	0.2988	0.3843	0.3189
313.548	0.3014	0.3827	0.3208
313.88	0.2983	0.3825	0.3196
314.212	0.2993	0.3823	0.3201
314.545	0.3001	0.3828	0.3207
314.877	0.2986	0.3835	0.3205
315.21	0.3011	0.3821	0.3203
315.543	0.2987	0.3834	0.3183
315.875	0.3005	0.3824	0.3181
316.207	0.2997	0.3832	0.3188
316.54	0.301	0.3846	0.3182
316.873	0.2998	0.3808	0.3163
317.205	0.2988	0.3835	0.3226
317.538	0.3002	0.3823	0.3192
317.87	0.2985	0.3818	0.3186
318.202	0.2993	0.381	0.3201
318.535	0.3019	0.383	0.3175
318.868	0.3006	0.3834	0.3199
319.2	0.3006	0.382	0.3198
319.533	0.3	0.3835	0.3197
319.865	0.3013	0.3819	0.3211
320.197	0.3008	0.3821	0.3177
320.53	0.2989	0.3813	0.3221
320.863	0.3007	0.3805	0.3185
321.195	0.2993	0.3802	0.3185
321.527	0.3005	0.382	0.3195
321.86	0.3012	0.3834	0.3193
322.192	0.2985	0.3818	0.3184
322.525	0.3026	0.3827	0.3173
322.858	0.3018	0.3807	0.3188
323.19	0.2988	0.3833	0.317
323.522	0.3009	0.3851	0.321
323.855	0.3004	0.3836	0.3201
324.188	0.2969	0.3861	0.3191
324.52	0.2992	0.3817	0.3206
324.853	0.3001	0.3813	0.3193
325.185	0.3005	0.3815	0.3193
325.517	0.3017	0.3799	0.3201
325.85	0.3	0.3818	0.319
326.183	0.2978	0.3822	0.3167
326.515	0.3002	0.3844	0.3176
326.848	0.3007	0.3815	0.3186
327.18	0.3012	0.3838	0.3206
327.512	0.2999	0.3838	0.3173
327.845	0.2989	0.3845	0.318
328.178	0.3012	0.3818	0.3158
328.51	0.3002	0.3838	0.3194
328.842	0.3017	0.3828	0.3167
329.175	0.2986	0.3824	0.3191
329.507	0.2988	0.382	0.3178
329.84	0.2989	0.3824	0.3191
330.173	0.2989	0.3833	0.3168
330.505	0.2984	0.3845	0.321
330.837	0.2988	0.3817	0.3177
331.17	0.3007	0.3842	0.3199
331.502	0.3016	0.3825	0.3174
331.835	0.3012	0.384	0.3154
332.168	0.2995	0.3828	0.3197
332.5	0.3004	0.3832	0.3178
332.832	0.2997	0.381	0.3184
333.165	0.2997	0.3835	0.32
333.498	0.3003	0.3792	0.3223
333.83	0.3009	0.3828	0.3163
334.163	0.2981	0.3845	0.3216
334.495	0.3002	0.3847	0.3172
334.827	0.2988	0.3813	0.3202
335.16	0.2996	0.3828	0.3221
335.493	0.3026	0.381	0.3179
335.825	0.2989	0.3828	0.3179
336.158	0.2978	0.3843	0.3157
336.49	0.2994	0.3835	0.32
336.822	0.2994	0.3816	0.3179
337.155	0.2989	0.382	0.3195
337.488	0.3015	0.3814	0.3171
337.82	0.3001	0.3835	0.3183
338.152	0.2988	0.3807	0.3203
338.485	0.2988	0.381	0.3219
338.817	0.3031	0.3846	0.3161
339.15	0.2994	0.3839	0.3167
339.483	0.3024	0.3819	0.319
339.815	0.298	0.3794	0.3202
340.147	0.3004	0.3765	0.318
340.48	0.2983	0.3828	0.3189
340.812	0.2988	0.3823	0.3194
341.145	0.2992	0.3834	0.3187
341.478	0.3008	0.3831	0.3199
341.81	0.2989	0.3846	0.3199
342.142	0.2987	0.3846	0.3211
342.475	0.3008	0.381	0.3202
342.808	0.2976	0.3831	0.3218
343.14	0.2997	0.3834	0.3196
343.473	0.2993	0.3811	0.319
343.805	0.2991	0.3818	0.32
344.137	0.3019	0.3826	0.3207
344.47	0.3004	0.3807	0.3186
344.803	0.2985	0.3804	0.3184
345.135	0.2997	0.3815	0.316
345.467	0.2999	0.3811	0.3179
345.8	0.2996	0.3805	0.3192
346.132	0.3007	0.3825	0.3175
346.465	0.3	0.382	0.3196
346.798	0.2989	0.3837	0.3192
347.13	0.2978	0.3824	0.3191
347.462	0.2977	0.3825	0.3194
347.795	0.2969	0.3808	0.32
348.127	0.2984	0.3828	0.3167
348.46	0.2998	0.3801	0.3192
348.793	0.3001	0.3815	0.3176
349.125	0.3	0.3844	0.3182
349.457	0.3012	0.3804	0.3206
349.79	0.2986	0.3791	0.3179
350.123	0.3005	0.3836	0.3173
350.455	0.3003	0.3811	0.3188
350.788	0.2984	0.3837	0.3181
351.12	0.2994	0.3836	0.3189
351.452	0.3005	0.3787	0.3174
351.785	0.2991	0.3834	0.319
352.118	0.2984	0.3839	0.32
352.45	0.3004	0.3825	0.3163
352.783	0.2988	0.3832	0.319
353.115	0.2999	0.3815	0.3193
353.447	0.3006	0.3798	0.3176
353.78	0.3004	0.381	0.3194
354.113	0.2983	0.381	0.3192
354.445	0.3019	0.3839	0.3209
354.777	0.2984	0.3833	0.3159
355.11	0.3006	0.3802	0.3194
355.442	0.2997	0.3828	0.3168
355.775	0.2986	0.3791	0.3172
356.108	0.2985	0.3835	0.317
356.44	0.3008	0.387	0.3187
356.772	0.2995	0.3825	0.3186
357.105	0.299	0.3831	0.315
357.438	0.2995	0.3815	0.3173
357.77	0.2998	0.3834	0.3175
358.103	0.2993	0.3793	0.3165
358.435	0.3023	0.3812	0.3186
358.767	0.2999	0.3817	0.3197
359.1	0.2964	0.3819	0.319
359.433	0.2969	0.3825	0.3217
359.765	0.2983	0.383	0.3164
360.098	0.2982	0.3802	0.3193
360.43	0.2985	0.3829	0.3188
360.762	0.2994	0.3827	0.3194
361.095	0.2987	0.3826	0.3189
361.428	0.2994	0.378	0.3196
361.76	0.2995	0.3832	0.315
362.092	0.2977	0.3815	0.3193
362.425	0.2984	0.3838	0.3174
362.757	0.2985	0.3815	0.3187
363.09	0.298	0.3813	0.3196
363.423	0.2989	0.381	0.32
363.755	0.2993	0.3814	0.3186
364.087	0.2988	0.3837	0.317
364.42	0.2988	0.382	0.3183
364.752	0.3006	0.3813	0.3176
365.085	0.2993	0.3828	0.3193
365.418	0.2994	0.3824	0.3186
365.75	0.2993	0.3815	0.3182
366.082	0.2984	0.3835	0.3158
366.415	0.2994	0.3812	0.3166
366.748	0.2994	0.381	0.3189
367.08	0.2996	0.3803	0.3188
367.413	0.2987	0.3817	0.3186
367.745	0.2987	0.3823	0.3206
368.077	0.3013	0.3837	0.3182
368.41	0.2976	0.3774	0.3194
368.743	0.3007	0.3814	0.3148
369.075	0.2967	0.3833	0.3177
369.408	0.2984	0.3801	0.3177
369.74	0.2985	0.3834	0.319
370.072	0.2977	0.3796	0.317
370.405	0.2974	0.385	0.316
370.738	0.2992	0.3806	0.317
371.07	0.2981	0.3831	0.3207
371.402	0.2996	0.3817	0.3192
371.735	0.2978	0.3809	0.3166
372.067	0.2987	0.3825	0.3194
372.4	0.2976	0.3816	0.319
372.733	0.2992	0.3806	0.3157
373.065	0.3007	0.382	0.3159
373.397	0.3015	0.3822	0.3184
373.73	0.2978	0.3837	0.3196
374.062	0.2989	0.3818	0.317
374.395	0.2987	0.3803	0.3177
374.728	0.299	0.3829	0.3176
375.06	0.3004	0.3848	0.3145
375.392	0.2992	0.3799	0.3171
375.725	0.2976	0.3812	0.3173
376.058	0.3001	0.3791	0.317
376.39	0.2978	0.381	0.3177
376.723	0.2987	0.3785	0.3172
377.055	0.2988	0.3836	0.3172
377.387	0.2971	0.3838	0.32
377.72	0.3002	0.3816	0.319
378.053	0.297	0.3823	0.3191
378.385	0.2988	0.3814	0.3178
378.717	0.2968	0.3853	0.3209
379.05	0.2984	0.3805	0.3171
379.382	0.298	0.3829	0.3153
379.715	0.2979	0.3828	0.319
380.048	0.3002	0.38	0.318
380.38	0.2997	0.381	0.3178
380.712	0.2999	0.3807	0.3187
381.045	0.2978	0.38	0.3173
381.377	0.2961	0.3791	0.3187
381.71	0.3009	0.3811	0.3167
382.043	0.2986	0.3824	0.3167
382.375	0.2972	0.3794	0.3174
382.707	0.2985	0.3832	0.3179
383.04	0.2978	0.3816	0.3181
383.373	0.2962	0.3825	0.315
383.705	0.2989	0.3817	0.3178
384.038	0.2999	0.3814	0.3158
384.37	0.2987	0.3821	0.3179
384.702	0.2998	0.3825	0.3182
385.035	0.3009	0.3819	0.3173
385.368	0.3009	0.3812	0.3213
385.7	0.2971	0.3825	0.3189
386.033	0.2969	0.3791	0.3167
386.365	0.2985	0.381	0.317
386.697	0.2983	0.3809	0.3176
387.03	0.2971	0.3788	0.3203
387.363	0.3001	0.3815	0.3167
387.695	0.2967	0.3807	0.3169
388.027	0.2965	0.381	0.3169
388.36	0.2971	0.3818	0.3186
388.692	0.3	0.3831	0.3168
389.025	0.2974	0.3835	0.3168
389.358	0.2981	0.3807	0.3175
389.69	0.2964	0.3818	0.3169
390.022	0.2978	0.3814	0.319
390.355	0.297	0.3791	0.319
390.688	0.2998	0.3811	0.3194
391.02	0.2972	0.38	0.3194
391.353	0.2965	0.3784	0.3187
391.685	0.2955	0.3819	0.3172
392.017	0.2994	0.3817	0.3137
392.35	0.2976	0.3805	0.3179
392.683	0.2963	0.3817	0.3168
393.015	0.2988	0.3791	0.3185
393.348	0.2991	0.3818	0.3158
393.68	0.2971	0.3807	0.3162
394.012	0.3001	0.3814	0.3181
394.345	0.2991	0.38	0.3161
394.678	0.2992	0.3806	0.319
395.01	0.2986	0.3828	0.3184
395.342	0.299	0.3798	0.3184
395.675	0.2982	0.3819	0.3189
396.007	0.2981	0.3818	0.32
396.34	0.2967	0.3795	0.3174
396.673	0.2987	0.3814	0.3182
397.005	0.3004	0.3835	0.3152
397.337	0.2995	0.38	0.3172
397.67	0.3006	0.38	0.3142
398.002	0.2961	0.3818	0.3187
398.335	0.2979	0.3787	0.3173
398.668	0.2976	0.3823	0.3182
399	0.2984	0.385	0.3171
399.332	0.299	0.3796	0.3191
399.665	0.2972	0.3842	0.3181
399.998	0.2996	0.3798	0.3175
400.33	0.2969	0.3808	0.3173
400.663	0.2974	0.382	0.3163
400.995	0.297	0.3792	0.3163
401.327	0.2982	0.3786	0.3198
401.66	0.2974	0.3813	0.3191
401.993	0.2975	0.3806	0.3178
402.325	0.2976	0.38	0.3165
402.658	0.2995	0.3818	0.3184
402.99	0.2979	0.3827	0.3183
403.322	0.2967	0.3832	0.3173
403.655	0.2972	0.38	0.3164
403.988	0.2967	0.3814	0.3164
404.32	0.2994	0.3798	0.3162
404.652	0.2962	0.3804	0.3195
404.985	0.2965	0.3823	0.3169
405.317	0.2981	0.3794	0.3202
405.65	0.298	0.3795	0.3151
405.983	0.2989	0.3817	0.3175
406.315	0.298	0.3813	0.3166
406.647	0.2982	0.3811	0.3197
406.98	0.2994	0.3792	0.3189
407.312	0.2994	0.3822	0.3167
407.645	0.2991	0.3829	0.318
407.978	0.2989	0.3805	0.3161
408.31	0.2954	0.3831	0.3182
408.642	0.2975	0.3816	0.3198
408.975	0.2952	0.3792	0.3168
409.308	0.2954	0.3797	0.3138
409.64	0.2995	0.3821	0.3177
409.973	0.2959	0.3808	0.3171
410.305	0.2986	0.3806	0.3169
410.637	0.2977	0.3793	0.3156
410.97	0.2957	0.3792	0.3153
411.303	0.2992	0.3795	0.3177
411.635	0.2986	0.3796	0.3163
411.967	0.2968	0.3802	0.3179
412.3	0.2986	0.382	0.3157
412.632	0.2968	0.3795	0.3174
412.965	0.2985	0.3821	0.3165
413.298	0.2974	0.3831	0.3167
413.63	0.2961	0.3785	0.3142
413.962	0.2964	0.3827	0.3165
414.295	0.2968	0.3818	0.3157
414.627	0.2982	0.3801	0.317
414.96	0.2998	0.3793	0.3195
415.293	0.2973	0.3804	0.3211
415.625	0.2987	0.3809	0.3137
415.957	0.2964	0.3804	0.3179
416.29	0.2951	0.3797	0.317
416.623	0.2967	0.3823	0.3162
416.955	0.2962	0.3814	0.3168
417.288	0.2949	0.3781	0.317
417.62	0.2989	0.3792	0.3163
417.952	0.2973	0.3799	0.3165
418.285	0.2965	0.3807	0.3188
418.618	0.2945	0.3846	0.3164
418.95	0.2963	0.3795	0.3168
419.283	0.2971	0.3792	0.3155
419.615	0.2985	0.3798	0.3187
419.947	0.2969	0.3796	0.3189
420.28	0.2972	0.3808	0.3177
420.613	0.298	0.3839	0.315
420.945	0.2968	0.3801	0.3168
421.277	0.2982	0.38	0.3147
421.61	0.2977	0.3811	0.3181
421.942	0.2968	0.3817	0.3196
422.275	0.2992	0.379	0.3183
422.608	0.299	0.3802	0.3177
422.94	0.2981	0.383	0.3169
423.272	0.2981	0.3781	0.3129
423.605	0.2983	0.3802	0.3181
423.938	0.3	0.3784	0.3174
424.27	0.297	0.3817	0.3166
424.603	0.2983	0.3794	0.3174
424.935	0.2984	0.3821	0.3179
425.267	0.2966	0.3822	0.3137
425.6	0.2991	0.3817	0.3156
425.933	0.2972	0.3805	0.317
426.265	0.2972	0.3822	0.3176
426.598	0.2978	0.3782	0.3194
426.93	0.2962	0.3814	0.3159
427.262	0.3007	0.3797	0.3196
427.595	0.2988	0.3804	0.3177
427.928	0.2982	0.3789	0.3162
428.26	0.2955	0.3784	0.3184
428.592	0.297	0.3811	0.3171
428.925	0.2975	0.3803	0.3172
429.257	0.2973	0.381	0.3184
429.59	0.2964	0.3784	0.3154
429.923	0.296	0.3792	0.3141
430.255	0.297	0.3807	0.316
430.587	0.2974	0.3797	0.3174
430.92	0.2995	0.3801	0.3154
431.252	0.297	0.3786	0.3209
431.585	0.3001	0.3793	0.3154
431.918	0.2993	0.3787	0.3171
432.25	0.2973	0.382	0.3164
432.582	0.2944	0.3802	0.3141
432.915	0.298	0.3812	0.3157
433.248	0.2993	0.3811	0.3192
433.58	0.2985	0.3811	0.3144
433.913	0.2974	0.3795	0.3177
434.245	0.297	0.379	0.3186
434.577	0.296	0.3789	0.3172
434.91	0.2978	0.3805	0.3189
435.243	0.2973	0.3821	0.3173
435.575	0.2964	0.3771	0.3198
435.908	0.297	0.3754	0.3158
436.24	0.298	0.3814	0.315
436.572	0.2976	0.3795	0.3188
436.905	0.2967	0.3832	0.3176
437.238	0.2952	0.3807	0.3135
437.57	0.2994	0.3805	0.3184
437.902	0.2974	0.3816	0.3179
438.235	0.2983	0.3806	0.3186
438.567	0.2975	0.38	0.3171
438.9	0.3003	0.3796	0.3181
439.233	0.2982	0.3762	0.317
439.565	0.296	0.3783	0.317
439.897	0.2977	0.3833	0.3155
440.23	0.2958	0.3803	0.3181
440.562	0.2948	0.3786	0.3152
440.895	0.2961	0.3824	0.3179
441.228	0.2972	0.3788	0.3185
441.56	0.299	0.3808	0.3139
441.892	0.2965	0.3795	0.3175
442.225	0.2979	0.3804	0.3172
442.558	0.2965	0.382	0.3166
442.89	0.2964	0.3818	0.3161
443.223	0.2965	0.3768	0.3172
443.555	0.2952	0.3825	0.3189
443.887	0.2967	0.3819	0.3187
444.22	0.2984	0.3796	0.3146
444.553	0.2977	0.3814	0.3164
444.885	0.298	0.3787	0.3149
445.217	0.2974	0.3804	0.3171
445.55	0.2977	0.3808	0.3175
445.882	0.2975	0.3788	0.3179
446.215	0.299	0.3801	0.3183
446.548	0.2974	0.3805	0.3149
446.88	0.2966	0.3802	0.3175
447.212	0.2954	0.3779	0.3176
447.545	0.2999	0.3798	0.317
447.877	0.2944	0.3791	0.3172
448.21	0.298	0.3796	0.3152
448.543	0.2962	0.379	0.3159
448.875	0.2959	0.3806	0.3169
449.207	0.2948	0.3782	0.318
449.54	0.2984	0.3807	0.3171
449.873	0.2972	0.3789	0.3149
450.205	0.2983	0.3812	0.3177
450.538	0.2976	0.3788	0.3186
450.87	0.2991	0.3814	0.3167
451.202	0.2989	0.38	0.3144
451.535	0.297	0.3797	0.3154
451.868	0.2961	0.3775	0.3163
452.2	0.2971	0.3818	0.3154
452.533	0.2968	0.3803	0.3143
452.865	0.2951	0.3803	0.3152
453.197	0.2978	0.3804	0.3156
453.53	0.2975	0.3804	0.3165
453.863	0.2962	0.3789	0.3183
454.195	0.2989	0.38	0.3189
454.527	0.2957	0.3828	0.3146
454.86	0.2969	0.3803	0.3184
455.192	0.2974	0.3785	0.316
455.525	0.2975	0.3784	0.3175
455.858	0.2981	0.3839	0.3157
456.19	0.2971	0.3807	0.3164
456.522	0.2967	0.3793	0.3159
456.855	0.2997	0.3797	0.3182
457.188	0.297	0.3811	0.3168
457.52	0.2973	0.3815	0.3172
457.853	0.2975	0.3841	0.3154
458.185	0.2979	0.3799	0.3172
458.517	0.2986	0.3814	0.3168
458.85	0.2966	0.3788	0.3159
459.183	0.2988	0.3776	0.3145
459.515	0.2947	0.3807	0.3162
459.848	0.2969	0.3814	0.3179
460.18	0.2965	0.3787	0.3184
460.512	0.2954	0.3801	0.3158
460.845	0.2957	0.382	0.3149
461.178	0.3005	0.3819	0.3154
461.51	0.2985	0.3784	0.3164
461.842	0.2978	0.3803	0.3153
462.175	0.2975	0.381	0.318
462.507	0.2967	0.3772	0.3168
462.84	0.2948	0.3797	0.3176
463.173	0.2969	0.3801	0.3166
463.505	0.2987	0.3757	0.3143
463.837	0.2964	0.3762	0.3145
464.17	0.2963	0.3789	0.3152
464.502	0.2972	0.3769	0.3145
464.835	0.296	0.3825	0.3133
465.168	0.2966	0.3801	0.3142
465.5	0.2971	0.38	0.3148
465.832	0.2971	0.3793	0.3141
466.165	0.2964	0.3788	0.3158
466.498	0.2958	0.3802	0.317
466.83	0.2965	0.3786	0.3163
467.163	0.2966	0.3794	0.3162
467.495	0.2973	0.379	0.3177
467.827	0.2959	0.3795	0.3176
468.16	0.2961	0.3812	0.3172
468.493	0.2957	0.3786	0.3168
468.825	0.2972	0.3779	0.3158
469.158	0.2942	0.3796	0.318
469.49	0.2965	0.3783	0.3164
469.822	0.2969	0.3793	0.3167
470.155	0.2979	0.383	0.3154
470.488	0.2977	0.3801	0.3166
470.82	0.2989	0.3785	0.3191
471.152	0.2945	0.3809	0.3157
471.485	0.2962	0.3816	0.3183
471.817	0.2938	0.3821	0.3166
472.15	0.2984	0.3823	0.3181
472.483	0.2965	0.3809	0.3147
472.815	0.2972	0.3801	0.3153
473.147	0.2963	0.3786	0.3141
473.48	0.2967	0.3811	0.3155
473.812	0.2946	0.3808	0.3159
474.145	0.2958	0.3837	0.315
474.478	0.2955	0.379	0.3135
474.81	0.2966	0.3797	0.3135
475.142	0.2988	0.3787	0.3129
475.475	0.2959	0.3806	0.3169
475.808	0.295	0.3804	0.3148
476.14	0.2963	0.3776	0.3157
476.473	0.2957	0.3809	0.3174
476.805	0.2952	0.3793	0.3151
477.137	0.2964	0.3804	0.3162
477.47	0.2975	0.3799	0.3146
477.803	0.2963	0.3816	0.315
478.135	0.2984	0.3771	0.316
478.467	0.2954	0.3785	0.3156
478.8	0.2954	0.3804	0.3169
479.132	0.2946	0.3805	0.3145
479.465	0.2979	0.3799	0.3141
479.798	0.2985	0.3795	0.3165
480.13	0.2973	0.3802	0.3137
480.462	0.2974	0.3798	0.3128
480.795	0.2948	0.3794	0.3146
481.127	0.2952	0.3801	0.3156
481.46	0.2963	0.3818	0.3138
481.793	0.2965	0.3813	0.3183
482.125	0.2961	0.3777	0.3166
482.457	0.2952	0.3801	0.3155
482.79	0.298	0.3797	0.3163
483.123	0.2981	0.3786	0.3179
483.455	0.2985	0.3809	0.316
483.788	0.2944	0.3816	0.3175
484.12	0.2968	0.3796	0.3182
484.452	0.2977	0.38	0.3137
484.785	0.2951	0.3786	0.3147
485.118	0.2964	0.3791	0.3189
485.45	0.2954	0.3781	0.3153
485.783	0.2959	0.3788	0.3159
486.115	0.2992	0.3772	0.3126
486.447	0.2936	0.3778	0.3158
486.78	0.2971	0.3821	0.3175
487.113	0.2957	0.3821	0.315
487.445	0.2974	0.3793	0.3156
487.777	0.2964	0.3802	0.3143
488.11	0.2978	0.3799	0.3147
488.442	0.2973	0.3798	0.3143
488.775	0.2969	0.3776	0.3147
489.108	0.2967	0.3794	0.318
489.44	0.2969	0.3782	0.3155
489.772	0.2969	0.3812	0.3174
490.105	0.2976	0.3805	0.3164
490.438	0.2946	0.3787	0.3135
490.77	0.2948	0.3793	0.3169
491.103	0.2985	0.3796	0.3157
491.435	0.2967	0.3792	0.3147
491.767	0.2962	0.3804	0.3148
492.1	0.2954	0.3787	0.3164
492.433	0.2958	0.3782	0.3163
492.765	0.2952	0.3811	0.3143
493.098	0.2961	0.3798	0.3164
493.43	0.2967	0.3793	0.3159
493.762	0.294	0.3804	0.3159
494.095	0.2976	0.3778	0.3158
494.428	0.2961	0.3776	0.3144
494.76	0.2935	0.38	0.3151
495.092	0.2969	0.3789	0.3121
495.425	0.2957	0.3796	0.316
495.757	0.2956	0.3776	0.3143
496.09	0.2976	0.3796	0.3151
496.423	0.2938	0.378	0.3144
496.755	0.295	0.3788	0.3132
497.087	0.2957	0.3812	0.3157
497.42	0.2952	0.3797	0.3132
497.752	0.298	0.3809	0.3144
498.085	0.2969	0.3786	0.3148
498.418	0.2949	0.3792	0.318
498.75	0.297	0.3772	0.3161
499.082	0.2967	0.3776	0.3171
499.415	0.2957	0.3786	0.3136
499.748	0.2936	0.3825	0.3157
500.08	0.2974	0.3793	0.3175
500.413	0.2962	0.3787	0.3152
500.745	0.2956	0.3758	0.3165
501.077	0.2956	0.3787	0.315
501.41	0.2954	0.3766	0.3142
501.743	0.2963	0.3784	0.3171
502.075	0.297	0.3779	0.3148
502.408	0.294	0.3788	0.3126
502.74	0.2983	0.3785	0.3171
503.072	0.2966	0.3799	0.3152
503.405	0.2953	0.3773	0.3163
503.738	0.2952	0.3785	0.3141
504.07	0.2972	0.3789	0.3166
504.402	0.296	0.3798	0.3128
504.735	0.2988	0.3786	0.319
505.067	0.2937	0.3765	0.3135
505.4	0.2947	0.3794	0.314
505.733	0.2946	0.3775	0.3158
506.065	0.2988	0.3801	0.3164
506.397	0.2942	0.3788	0.3164
506.73	0.2973	0.3779	0.312
507.062	0.2957	0.3798	0.3143
507.395	0.2969	0.38	0.3165
507.728	0.2975	0.3796	0.3157
508.06	0.2947	0.3818	0.313
508.392	0.2985	0.3777	0.3126
508.725	0.2914	0.3796	0.3135
509.058	0.2958	0.3786	0.3148
509.39	0.2947	0.3771	0.3186
509.723	0.2967	0.3789	0.3135
510.055	0.2925	0.3806	0.3168
510.387	0.2937	0.3776	0.3131
510.72	0.2966	0.3777	0.3158
511.053	0.2978	0.3784	0.3193
511.385	0.298	0.3777	0.3159
511.717	0.2945	0.3804	0.3133
512.05	0.296	0.379	0.3131
512.383	0.2956	0.3814	0.3159
512.715	0.2946	0.3783	0.3153
513.048	0.2948	0.3784	0.3162
513.38	0.2955	0.3805	0.3135
513.712	0.2983	0.3772	0.3166
514.045	0.2945	0.3792	0.3168
514.378	0.2966	0.3804	0.3154
514.71	0.2965	0.3776	0.3152
515.043	0.2963	0.3797	0.3148
515.375	0.2966	0.3795	0.3153
515.707	0.2966	0.3808	0.3174
516.04	0.2951	0.3774	0.3157
516.372	0.2952	0.3764	0.3157
516.705	0.2955	0.3787	0.3137
517.038	0.2979	0.3758	0.3153
517.37	0.2957	0.3786	0.315
517.702	0.2957	0.3779	0.3122
518.035	0.2944	0.3788	0.3132
518.367	0.2954	0.3815	0.3173
518.7	0.2945	0.3799	0.3173
519.033	0.2972	0.3764	0.3122
519.365	0.294	0.3807	0.3157
519.697	0.2944	0.3771	0.3163
520.03	0.2948	0.3771	0.3146
520.362	0.2979	0.3792	0.3137
520.695	0.2967	0.3791	0.3145
521.028	0.2939	0.3773	0.3167
521.36	0.2964	0.3764	0.316
521.692	0.2932	0.3768	0.3139
522.025	0.2943	0.3767	0.3165
522.357	0.2951	0.3773	0.3137
522.69	0.2927	0.3786	0.3136
523.023	0.2941	0.3781	0.3181
523.355	0.2964	0.3781	0.3155
523.688	0.294	0.3792	0.314
524.02	0.2973	0.3773	0.316
524.352	0.295	0.381	0.3137
524.685	0.2951	0.3786	0.3159
525.018	0.2955	0.3754	0.3159
525.35	0.2968	0.3786	0.3136
525.683	0.2957	0.3765	0.3158
526.015	0.2959	0.3792	0.3131
526.347	0.2953	0.3794	0.315
526.68	0.2992	0.3756	0.3154
527.013	0.2969	0.3779	0.3162
527.345	0.2958	0.3783	0.3149
527.678	0.2953	0.3799	0.3171
528.01	0.2958	0.3803	0.3153
528.342	0.2937	0.3794	0.3142
528.675	0.2956	0.3771	0.3179
529.008	0.2973	0.3775	0.3146
529.34	0.297	0.378	0.3163
529.673	0.296	0.3749	0.3147
530.005	0.2946	0.3763	0.3129
530.337	0.2949	0.3767	0.3151
530.67	0.2971	0.3818	0.3177
531.003	0.2952	0.3766	0.3143
531.335	0.2958	0.3755	0.3128
531.668	0.2954	0.3766	0.3168
532	0.2946	0.3784	0.3154
532.332	0.2945	0.3821	0.315
532.665	0.2921	0.3786	0.3141
532.997	0.2954	0.3748	0.3168
533.33	0.2955	0.3783	0.3151
533.663	0.2964	0.379	0.3141
533.995	0.2935	0.3792	0.3134
534.327	0.2943	0.3812	0.3125
534.66	0.2934	0.3771	0.3119
534.992	0.295	0.3794	0.3161
535.325	0.2937	0.379	0.3142
535.658	0.2962	0.3809	0.3159
535.99	0.2943	0.3767	0.3147
536.322	0.2947	0.3783	0.3145
536.655	0.2939	0.3783	0.3145
536.987	0.2948	0.3778	0.3147
537.32	0.295	0.3765	0.3157
537.653	0.2956	0.3781	0.3151
537.985	0.2955	0.3797	0.3147
538.317	0.2967	0.3774	0.3162
538.65	0.2932	0.3807	0.3121
538.982	0.2927	0.3799	0.3167
539.315	0.2935	0.3801	0.3132
539.648	0.2951	0.3751	0.3161
539.98	0.2952	0.3762	0.3158
540.312	0.2966	0.3789	0.3133
540.645	0.2957	0.3783	0.3155
540.977	0.2937	0.3777	0.3135
541.31	0.2975	0.3766	0.316
541.643	0.2945	0.3775	0.3157
541.975	0.2933	0.3774	0.3139
542.308	0.2947	0.377	0.3115
542.64	0.2933	0.3796	0.3129
542.972	0.2961	0.3797	0.3152
543.305	0.2946	0.3782	0.3138
543.638	0.2943	0.3784	0.317
543.97	0.2965	0.3801	0.317
544.303	0.2959	0.3763	0.3147
544.635	0.2956	0.3798	0.3156
544.967	0.2942	0.3755	0.3161
545.3	0.2933	0.3788	0.3143
545.633	0.2955	0.3766	0.3146
545.965	0.2962	0.3794	0.3116
546.298	0.2924	0.3798	0.3151
546.63	0.2949	0.3795	0.3126
546.962	0.2926	0.38	0.317
547.295	0.2954	0.3793	0.3146
547.628	0.2944	0.3785	0.3138
547.96	0.2974	0.3762	0.3156
548.293	0.2953	0.3776	0.3153
548.625	0.2952	0.3779	0.3146
548.957	0.2967	0.3767	0.3137
549.29	0.2955	0.379	0.3148
549.622	0.2958	0.3777	0.3147
549.955	0.2948	0.3812	0.3129
550.288	0.2951	0.3808	0.3151
550.62	0.2948	0.3784	0.3144
550.952	0.2946	0.378	0.3136
551.285	0.2947	0.3752	0.313
551.617	0.2939	0.378	0.3142
551.95	0.2944	0.3773	0.3173
552.283	0.295	0.3811	0.3154
552.615	0.2925	0.3799	0.3158
552.947	0.294	0.3796	0.3139
553.28	0.295	0.3768	0.3172
553.612	0.294	0.3768	0.3137
553.945	0.2956	0.3794	0.3149
554.278	0.2965	0.3789	0.3143
554.61	0.294	0.3783	0.3147
554.942	0.2967	0.3776	0.3134
555.275	0.2923	0.3771	0.3142
555.607	0.2965	0.3805	0.3152
555.94	0.2971	0.3798	0.3144
556.273	0.2925	0.3797	0.3156
556.605	0.2972	0.3755	0.3111
556.938	0.2927	0.3805	0.315
557.27	0.2962	0.3762	0.3124
557.602	0.2949	0.3783	0.3125
557.935	0.2962	0.3798	0.3137
558.268	0.294	0.3779	0.3144
558.6	0.2934	0.381	0.3131
558.933	0.2923	0.379	0.3124
559.265	0.2967	0.3789	0.3151
559.597	0.2948	0.3772	0.3164
559.93	0.2948	0.3764	0.3141
560.263	0.2947	0.3772	0.311
560.595	0.296	0.375	0.3133
560.928	0.2952	0.3788	0.3151
561.26	0.2956	0.3766	0.3148
561.592	0.2937	0.3751	0.3135
561.925	0.2965	0.3801	0.3144
562.258	0.2956	0.3797	0.3113
562.59	0.2927	0.3805	0.3154
562.923	0.2946	0.3753	0.3158
563.255	0.2952	0.3772	0.3142
563.587	0.2953	0.3794	0.3137
563.92	0.2943	0.3777	0.313
564.253	0.2943	0.3781	0.3141
564.585	0.295	0.3778	0.3136
564.918	0.2949	0.3776	0.3148
565.25	0.2945	0.3777	0.3142
565.582	0.2957	0.3779	0.3152
565.915	0.2922	0.3778	0.3159
566.247	0.2933	0.3762	0.3125
566.58	0.2942	0.3764	0.3143
566.913	0.2941	0.3794	0.3147
567.245	0.295	0.3774	0.3143
567.577	0.2936	0.3781	0.3147
567.91	0.2922	0.3779	0.3123
568.242	0.2949	0.3769	0.313
568.575	0.2953	0.3775	0.3133
568.908	0.296	0.3796	0.3119
569.24	0.2947	0.3784	0.3127
569.572	0.2944	0.377	0.3128
569.905	0.2941	0.3772	0.3127
570.237	0.2929	0.3791	0.3138
570.57	0.2935	0.3761	0.3129
570.903	0.2947	0.3779	0.3155
571.235	0.2946	0.3805	0.3138
571.567	0.2935	0.3805	0.3148
571.9	0.2934	0.3784	0.3144
572.232	0.296	0.3789	0.3149
572.565	0.2952	0.3779	0.3135
572.898	0.294	0.3758	0.3123
573.23	0.2946	0.3787	0.3125
573.562	0.294	0.3795	0.3136
573.895	0.2952	0.3768	0.3133
574.227	0.2952	0.3793	0.315
574.56	0.2934	0.3784	0.3145
574.893	0.2939	0.3793	0.3132
575.225	0.2941	0.3777	0.3116
575.558	0.296	0.3784	0.312
575.89	0.2972	0.3786	0.3132
576.222	0.2937	0.3779	0.3133
576.555	0.2957	0.3792	0.3147
576.888	0.2941	0.3754	0.3153
577.22	0.2929	0.3767	0.3158
577.553	0.2954	0.376	0.3129
577.885	0.2926	0.3776	0.314
578.217	0.2938	0.3787	0.3156
578.55	0.2926	0.3781	0.3142
578.883	0.2948	0.3768	0.3129
579.215	0.296	0.3779	0.3134
579.548	0.294	0.3756	0.3117
579.88	0.2941	0.3764	0.3156
580.212	0.2914	0.3765	0.3108
580.545	0.2951	0.3772	0.3141
580.878	0.2952	0.3768	0.3138
581.21	0.2936	0.3805	0.3142
581.543	0.2944	0.3786	0.3118
581.875	0.2936	0.3766	0.3119
582.207	0.2942	0.379	0.314
582.54	0.2942	0.3767	0.3124
582.872	0.2943	0.379	0.3142
583.205	0.2937	0.3787	0.3118
583.538	0.2944	0.3777	0.3112
583.87	0.2933	0.3774	0.3128
584.202	0.2931	0.3757	0.313
584.535	0.2936	0.377	0.3128
584.867	0.2965	0.3814	0.3139
585.2	0.2966	0.3779	0.3141
585.533	0.2933	0.3802	0.312
585.865	0.2937	0.3766	0.3139
586.197	0.2946	0.3788	0.3149
586.53	0.2952	0.3753	0.3154
586.862	0.2941	0.3783	0.3146
587.195	0.2947	0.3768	0.3138
587.528	0.2947	0.3757	0.312
587.86	0.2947	0.3786	0.3128
588.192	0.2918	0.3779	0.3116
588.525	0.2928	0.3762	0.3167
588.857	0.2942	0.3786	0.3135
589.19	0.2928	0.3781	0.3145
589.523	0.2944	0.3793	0.314
589.855	0.2947	0.3763	0.3151
590.188	0.295	0.3773	0.3147
590.52	0.294	0.3771	0.3141
590.852	0.2929	0.3769	0.3143
591.185	0.2929	0.3772	0.3136
591.518	0.2948	0.3764	0.3141
591.85	0.294	0.3764	0.3153
592.183	0.2958	0.3783	0.3155
592.515	0.295	0.3766	0.3128
592.847	0.294	0.3764	0.3134
593.18	0.2938	0.3755	0.3131
593.513	0.2946	0.3778	0.3147
593.845	0.2926	0.376	0.3136
594.178	0.2954	0.3782	0.3131
594.51	0.2931	0.3781	0.3143
594.842	0.2939	0.3775	0.3149
595.175	0.293	0.3765	0.3141
595.508	0.2924	0.3772	0.3136
595.84	0.2946	0.3774	0.3149
596.173	0.2938	0.3772	0.3113
596.505	0.2926	0.3766	0.3139
596.837	0.2947	0.3764	0.3139
597.17	0.2942	0.3755	0.3161
597.503	0.2941	0.3769	0.3139
597.835	0.2929	0.3766	0.3139
598.168	0.2919	0.3761	0.3126
598.5	0.2926	0.3796	0.3134
598.832	0.2938	0.3801	0.3123
599.165	0.293	0.3776	0.3141
599.497	0.293	0.3761	0.3124
599.83	0.2935	0.3782	0.3146
600.163	0.291	0.3792	0.3135
600.495	0.2942	0.372	0.3143
600.827	0.293	0.3767	0.3137
601.16	0.2926	0.3763	0.3142
601.492	0.2925	0.376	0.312
601.825	0.294	0.3776	0.3134
602.158	0.2933	0.3783	0.3131
602.49	0.2932	0.3771	0.3132
602.822	0.2936	0.3767	0.3119
603.155	0.294	0.3758	0.3128
603.487	0.2928	0.3745	0.314
603.82	0.2938	0.3752	0.3154
604.153	0.2924	0.3763	0.3121
604.485	0.2952	0.3761	0.314
604.817	0.2934	0.3752	0.3139
605.15	0.294	0.3772	0.3121
605.482	0.2943	0.3742	0.3144
605.815	0.2944	0.3763	0.3135
606.148	0.2945	0.3771	0.3141
606.48	0.2933	0.3751	0.3136
606.812	0.2951	0.3753	0.315
607.145	0.2932	0.3757	0.3117
607.477	0.2938	0.3783	0.3126
607.81	0.2928	0.3785	0.3139
608.143	0.2936	0.376	0.3108
608.475	0.2967	0.38	0.3118
608.808	0.2928	0.3743	0.3157
609.14	0.2923	0.3777	0.316
609.472	0.2955	0.376	0.3135
609.805	0.2931	0.3792	0.3159
610.138	0.2913	0.3781	0.3101
610.47	0.2934	0.3769	0.3145
610.803	0.2929	0.3768	0.3139
611.135	0.2908	0.3771	0.312
611.467	0.2934	0.3755	0.3155
611.8	0.2924	0.3758	0.3123
612.133	0.2924	0.3786	0.3139
612.465	0.2929	0.3767	0.3121
612.798	0.2952	0.3768	0.3134
613.13	0.2932	0.3771	0.3168
613.462	0.2928	0.3765	0.3138
613.795	0.2928	0.3782	0.3105
614.128	0.2938	0.3767	0.3137
614.46	0.2931	0.3769	0.3127
614.793	0.2937	0.3762	0.3144
615.125	0.2928	0.3748	0.3138
615.457	0.2923	0.3771	0.3109
615.79	0.2941	0.3773	0.3128
616.122	0.293	0.3772	0.3152
616.455	0.2923	0.3782	0.3123
616.788	0.2926	0.376	0.3124
617.12	0.2932	0.3784	0.3148
617.452	0.294	0.3757	0.3151
617.785	0.2916	0.3773	0.3129
618.117	0.2924	0.3762	0.3138
618.45	0.2925	0.3756	0.3132
618.783	0.2911	0.3754	0.3133
619.115	0.2921	0.3776	0.3143
619.447	0.2912	0.3764	0.3127
619.78	0.2935	0.3745	0.3155
620.112	0.2941	0.3782	0.3123
620.445	0.2899	0.3758	0.3143
620.778	0.2915	0.3778	0.3143
621.11	0.2952	0.3753	0.3107
621.442	0.2929	0.3788	0.3149
621.775	0.2947	0.3783	0.3159
622.107	0.2909	0.3804	0.3113
622.44	0.2947	0.379	0.3121
622.773	0.2942	0.3781	0.3143
623.105	0.2916	0.3779	0.313
623.438	0.2923	0.3752	0.3129
623.77	0.2945	0.3768	0.3114
624.102	0.2945	0.3783	0.3112
624.435	0.2932	0.3756	0.3122
624.768	0.2933	0.3775	0.3126
625.1	0.2914	0.3754	0.3133
625.433	0.2942	0.3788	0.312
625.765	0.2901	0.3769	0.3133
626.097	0.2935	0.3759	0.3144
626.43	0.2944	0.3772	0.312
626.763	0.2939	0.3782	0.314
627.095	0.2913	0.3769	0.3137
627.428	0.2938	0.3777	0.3125
627.76	0.2935	0.3775	0.312
628.092	0.2937	0.3751	0.313
628.425	0.2933	0.3753	0.314
628.758	0.2937	0.3745	0.3146
629.09	0.293	0.3775	0.3125
629.423	0.2928	0.3772	0.3103
629.755	0.2921	0.3737	0.313
630.087	0.2921	0.3743	0.3139
630.42	0.2911	0.3764	0.3124
630.753	0.2947	0.3761	0.3133
631.085	0.2927	0.3772	0.3136
631.418	0.2938	0.3777	0.313
631.75	0.2915	0.3773	0.3113
632.082	0.2921	0.3748	0.3167
632.415	0.2929	0.3758	0.314
632.747	0.292	0.3794	0.3134
633.08	0.2918	0.3757	0.313
633.413	0.2939	0.3775	0.3123
633.745	0.2931	0.3767	0.3151
634.077	0.2925	0.377	0.3144
634.41	0.2923	0.3729	0.3148
634.742	0.2921	0.3752	0.3134
635.075	0.2947	0.3787	0.3122
635.408	0.2909	0.3747	0.3119
635.74	0.2943	0.3762	0.3144
636.072	0.2913	0.3764	0.3135
636.405	0.2939	0.3762	0.3142
636.737	0.2937	0.3786	0.314
637.07	0.295	0.3736	0.3147
637.403	0.2935	0.3768	0.3113
637.735	0.2915	0.3771	0.3118
638.067	0.2917	0.3761	0.3113
638.4	0.2921	0.3771	0.3122
638.732	0.2912	0.3788	0.3112
639.065	0.2924	0.3754	0.3104
639.398	0.2939	0.3779	0.3167
639.73	0.2922	0.3771	0.3121
640.062	0.2914	0.3783	0.3126
640.395	0.2931	0.3788	0.3128
640.727	0.2923	0.3777	0.3119
641.06	0.2925	0.3783	0.3142
641.393	0.2934	0.378	0.3126
641.725	0.2944	0.3766	0.3112
642.058	0.2924	0.3748	0.3122
642.39	0.2916	0.3812	0.312
642.722	0.2941	0.3758	0.3136
643.055	0.292	0.3793	0.3104
643.388	0.2925	0.3752	0.3111
643.72	0.2911	0.3771	0.3128
644.053	0.2941	0.3753	0.3106
644.385	0.2925	0.3764	0.3134
644.717	0.2907	0.3749	0.3141
645.05	0.2906	0.3755	0.3139
645.383	0.2942	0.3761	0.3107
645.715	0.2918	0.3761	0.3132
646.048	0.2901	0.3769	0.3129
646.38	0.292	0.379	0.3124
646.712	0.2915	0.3772	0.312
647.045	0.2906	0.376	0.3127
647.378	0.2906	0.3758	0.3116
647.71	0.292	0.3757	0.3131
648.043	0.2917	0.3749	0.3158
648.375	0.2925	0.3761	0.315
648.707	0.2923	0.3747	0.3115
649.04	0.2925	0.3775	0.3132
649.372	0.2949	0.3765	0.3132
649.705	0.2933	0.3766	0.314
650.038	0.2925	0.3753	0.3107
650.37	0.2928	0.3774	0.3102
650.702	0.2928	0.375	0.3098
651.035	0.2923	0.3772	0.3142
651.367	0.2897	0.3773	0.3122
651.7	0.289	0.3744	0.3116
652.033	0.2906	0.3766	0.3114
652.365	0.2936	0.3758	0.3135
652.697	0.2931	0.3753	0.3132
653.03	0.292	0.378	0.3133
653.362	0.2923	0.376	0.3116
653.695	0.2922	0.3768	0.313
654.028	0.2913	0.3763	0.3136
654.36	0.2932	0.3748	0.3112
654.692	0.2928	0.3772	0.3116
655.025	0.292	0.378	0.3123
655.357	0.2925	0.3729	0.3096
655.69	0.2931	0.3779	0.3122
656.023	0.2934	0.3771	0.3131
656.355	0.2895	0.3764	0.3136
656.688	0.29	0.3755	0.3119
657.02	0.2932	0.3765	0.3128
657.352	0.2919	0.3766	0.3127
657.685	0.2921	0.3749	0.3106
658.018	0.2935	0.3769	0.3134
658.35	0.292	0.3772	0.3126
658.683	0.2927	0.3758	0.3118
659.015	0.2912	0.3726	0.3146
659.347	0.2963	0.3764	0.3124
659.68	0.2918	0.3756	0.3128
660.013	0.2915	0.3761	0.3112
660.345	0.2917	0.3733	0.3142
660.678	0.2911	0.3781	0.3119
661.01	0.2918	0.3765	0.3104
661.342	0.291	0.3769	0.3132
661.675	0.2928	0.3755	0.3122
662.008	0.2916	0.3765	0.313
662.34	0.2912	0.3776	0.3136
662.673	0.2888	0.3757	0.3137
663.005	0.292	0.3785	0.3154
663.337	0.2902	0.3742	0.3123
663.67	0.2933	0.3734	0.3148
664.003	0.2926	0.3781	0.3129
664.335	0.2939	0.3748	0.3144
664.668	0.2914	0.3746	0.3119
[truncated: 1,601 more rows]

## Sheet: C220 1%
Time(s)	afTMEM16 0Ca2+	afTMEM16 +Ca2+	Protoein-Free
0.3325	0.9879	1.0135	1.0249
0.665	0.9843	1.0207	1.0141
0.9975	0.992	1.035	1.0151
1.33	1.0042	1.0187	1.0133
1.6625	1.0057	1.0345	1.0149
1.995	0.9957	1.0284	1.0083
2.3275	0.9977	1.0372	1.0145
2.66	0.9976	1.0262	1.014
2.9925	0.9938	1.0223	1.0074
3.325	1.0104	1.0307	1.0155
3.6575	0.9944	1.0274	1.0083
3.99	1.002	1.0292	1.0109
4.3225	1.0025	1.0314	1.0168
4.655	1	1.019	1.0097
4.9875	0.9985	1.0254	1.0144
5.32	1.0004	1.0129	1.019
5.6525	1.0094	1.0356	1.022
5.985	0.9959	1.0298	1.0126
6.3175	1.0059	1.0246	1.0119
6.65	1.0038	1.0305	1.0169
6.9825	0.9947	1.0216	1.0268
7.315	0.9938	1.0249	1.019
7.6475	1.0022	1.0172	1.0122
7.98	1.0015	1.0228	1.0144
8.3125	0.9977	1.0183	1.0033
8.645	0.9966	1.0208	1.0082
8.9775	1.0138	1.0191	1.0081
9.31	1.0073	1.0284	1.0041
9.6425	1.0038	1.0247	1.008
9.975	1.0104	1.0198	1.0073
10.3075	1.01	1.0221	1.0153
10.64	1.0018	1.0194	1.0144
10.9725	0.9905	1.0194	1.0133
11.305	1.0009	1.0253	1.0089
11.6375	0.9979	1.013	1.0214
11.97	1.0027	1.019	1.0122
12.3025	1.0038	1.0169	1.0136
12.635	1.0013	1.023	1.007
12.9675	0.9965	1.022	1.0099
13.3	1.0048	1.0197	1.0171
13.6325	1.0063	1.0208	1.0111
13.965	0.9954	1.0266	1.0049
14.2975	1.0007	1.0145	1.0041
14.63	0.9944	1.0137	1.0162
14.9625	0.9958	1.026	1.0053
15.295	1.0083	1.0155	1.0056
15.6275	0.9989	1.0258	1.0144
15.96	1.0072	1.0088	1.0156
16.2925	0.9968	1.0143	1.0119
16.625	1.0032	1.0155	1.0084
16.9575	1.011	1.0227	1.022
17.29	0.9958	1.0285	1.0114
17.6225	0.9917	1.021	1.003
17.955	0.9978	1.0184	1.0025
18.2875	1.0006	1.0235	1.0145
18.62	0.999	1.0113	1.0068
18.9525	1.0001	1.0271	1.0045
19.285	1.0127	1.0133	1.0052
19.6175	0.987	1.01	1.0037
19.95	0.9977	1.019	1.01
20.2825	1.0131	1.0147	1.0052
20.615	0.9986	1.0107	1.0113
20.9475	0.9943	1.0299	1.0104
21.28	1.0013	1.0252	1.0092
21.6125	1.0026	1.0199	1.0082
21.945	0.9957	1.0128	1.0111
22.2775	1.0101	1.0164	1.0111
22.61	0.9913	1.011	1.0154
22.9425	1.0081	1.0116	0.9994
23.275	1.0034	1.0224	0.996
23.6075	1.0043	1.0194	1.0034
23.94	1.0133	1.0204	1.0089
24.2725	1.0032	1.0081	1.0167
24.605	1.0016	1.0157	1.0112
24.9375	0.9931	1.0087	1.0131
25.27	0.9988	1.0201	1.007
25.6025	1.0026	1.0255	1.0136
25.935	1.0087	1.0164	1.0105
26.2675	1.0065	1.005	1.0003
26.6	1.0093	1.0087	1.0063
26.9325	1.0056	1.025	1.0091
27.265	1.007	1.0071	1.0056
27.5975	0.9949	1.0152	0.9955
27.93	1.0191	1.0131	1.0041
28.2625	0.9974	1.014	1.0134
28.595	1.0004	1.0148	1.0057
28.9275	1.0041	1.0176	1.0022
29.26	1.0098	1.0207	1.0176
29.5925	1.0034	1.0032	1.0168
29.925	1.0112	1.0151	0.9997
30.2575	0.999	1.0177	1.0169
30.59	1.0066	1.0249	1.0067
30.9225	0.9975	1.0148	0.9924
31.255	0.9949	1.0114	1.0002
31.5875	1.0033	1.0005	1.0046
31.92	0.9998	1.0164	1.0089
32.2525	0.9983	1.0094	1.0081
32.585	1.0007	1.0138	0.9991
32.9175	1.0031	1.0129	1.0015
33.25	0.9978	1.0185	1.0007
33.5825	1.0011	1.0164	0.9971
33.915	0.9929	1.0074	1.0003
34.2475	0.9956	1.0053	0.9949
34.58	0.9873	1.0083	0.9979
34.9125	1.0037	1.0084	1.0045
35.245	1.0052	1.0146	1.0076
35.5775	1.0007	1.0073	0.9966
35.91	1.002	1.0179	1.0035
36.2425	0.9989	1.0182	0.9986
36.575	0.9983	1.0133	1.0115
36.9075	1.002	1.0122	1.0177
37.24	1.0048	1.0196	1.0042
37.5725	1.0085	1.0015	1.0022
37.905	0.9916	1.0001	1.0034
38.2375	1.0051	1.0176	0.9998
38.57	1.0125	1.0061	0.9866
38.9025	1.0031	0.9989	0.9894
39.235	1.0029	1.014	0.9958
39.5675	1.0085	1.0028	0.9892
39.9	1.0087	1.0103	1.0053
40.2325	1.0044	1.0141	0.9992
40.565	0.998	1.0102	1.0176
40.8975	1.0031	1.0083	0.9995
41.23	1.0049	1.0092	1.0113
41.5625	1.0034	1.0025	1.0025
41.895	1.0116	1.0145	1.0054
42.2275	0.9952	1.0226	1.0016
42.56	1.0015	1.0095	1.0051
42.8925	1.0009	1.0113	0.9991
43.225	1.009	1.0058	0.9849
43.5575	1.0048	0.998	1.0053
43.89	0.9946	1.0144	0.9964
44.2225	1.0071	1.0106	0.9982
44.555	0.9988	1.0079	0.9972
44.8875	0.9924	1.0154	1.0096
45.22	1.0148	1.0169	0.9875
45.5525	1.011	1.0106	0.9935
45.885	1.0149	1.0103	1.0077
46.2175	1.0005	1.0073	1.01
46.55	0.9934	1.0151	1.0162
46.8825	0.9966	1.0102	1.0034
47.215	1.0115	1.0089	1.0092
47.5475	0.9999	1.005	1.0066
47.88	1.0024	1.0109	0.9955
48.2125	1.0096	1.0017	1.004
48.545	1.013	1.0014	0.9987
48.8775	1.0098	1.0087	0.9998
49.21	1.0044	1.0078	1.0053
49.5425	1.0087	1.0051	1.0011
49.875	1.0064	1.0043	0.9996
50.2075	1.0078	0.9994	1.0004
50.54	1.0069	1.004	0.9993
50.8725	1.001	1.0172	0.9995
51.205	1.0136	1.0078	0.9987
51.5375	1.0124	1.0055	0.9982
51.87	0.9976	1.0028	1.0026
52.2025	1.0022	1.0021	1.0028
52.535	1.0115	1.008	0.9966
52.8675	0.9989	1.0016	0.9886
53.2	1.0056	1.0105	0.9938
53.5325	1.0044	1.0026	0.9996
53.865	1.0136	0.9959	0.9996
54.1975	1.0048	1.0057	0.9949
54.53	1.0046	1.0073	0.9942
54.8625	0.9879	1.0148	1.0004
55.195	0.9971	1.0085	0.996
55.5275	0.9971	1.0095	0.9944
55.86	1.0101	1.0013	0.9911
56.1925	1.0012	1.005	1.0013
56.525	1.0138	0.9998	1.0009
56.8575	1.007	1.0087	1.0014
57.19	1.007	1.0084	1.0085
57.5225	0.9966	1.0061	1.0032
57.855	1.016	1.006	0.9947
58.1875	1.0061	1.0093	0.9962
58.52	1.0082	1.0001	0.9931
58.8525	1.0064	1.007	0.9913
59.185	1.0032	1.0071	1.0117
59.5175	0.994	1.0043	0.9965
59.85	0.9987	0.9966	1.0068
60.1825	1.0029	1.0042	0.9966
60.515	1.0103	1.0042	1.0011
60.8475	1.0041	1.0031	0.9858
61.18	0.995	1.0075	1.0053
61.5125	0.9944	0.9914	0.9959
61.845	0.9985	1.0057	0.9953
62.1775	1.0061	1.0001	0.9966
62.51	1.0006	1.0148	0.9861
62.8425	1.0036	1.0057	0.9958
63.175	0.9987	0.9986	0.9975
63.5075	1.0071	1.0007	0.997
63.84	1.0067	1.0064	1.0049
64.1725	0.9995	0.9968	1.0005
64.505	1.0074	1.0088	1.004
64.8375	0.9985	1.0081	0.9967
65.17	1.013	0.988	0.9969
65.5025	1.0043	0.9958	0.9871
65.835	1.0012	1.0049	0.9986
66.1675	1.0085	1.001	0.9936
66.5	0.996	0.9998	0.9945
66.8325	0.9948	1.0007	0.9967
67.165	0.9944	0.9992	1.0038
67.4975	1.0049	1.0064	0.9984
67.83	0.9983	0.997	0.9949
68.1625	1.0019	0.9986	0.9963
68.495	1.0106	1.0011	1.0014
68.8275	1.0017	0.9924	0.9895
69.16	1.0048	1.0058	0.9997
69.4925	0.9887	1.0018	0.9944
69.825	0.9948	1.0051	1.0022
70.1575	0.9941	0.9924	0.9979
70.49	1.0042	1.0037	0.9934
70.8225	1.002	1.0078	0.9965
71.155	1.0126	1.0016	0.9913
71.4875	1.0055	1.0123	1.0013
71.82	0.9978	1.0047	0.9921
72.1525	0.9964	1.0029	0.9957
72.485	1.0116	1.0145	0.9973
72.8175	1.0092	0.9998	0.9867
73.15	1.0071	1.0037	0.9937
73.4825	0.9928	1.0039	1.0005
73.815	1.0098	0.9911	0.9993
74.1475	1.0057	0.9996	1.0034
74.48	0.9985	0.9917	1.0032
74.8125	0.9979	0.9891	1.0047
75.145	0.9875	0.9939	0.9949
75.4775	1.003	0.9988	0.9893
75.81	1.0012	1.0065	0.9926
76.1425	1.003	1.0028	0.9969
76.475	1.0052	0.9989	0.9988
76.8075	0.9995	0.9923	1.0013
77.14	0.9922	1.001	0.994
77.4725	0.9973	1.0024	1.0042
77.805	0.994	0.9994	1.0102
78.1375	1.0059	0.9986	1
78.47	0.9946	0.9932	0.9992
78.8025	1.0056	1.0001	1.0043
79.135	0.996	1.0107	0.9996
79.4675	1.0065	0.992	1.0018
79.8	0.9971	1.0088	1.0078
80.1325	0.9936	0.9954	1.0037
80.465	1.0049	1.0015	1.0018
80.7975	1.0049	1.0082	1.0048
81.13	1.0002	0.9982	1.0036
81.4625	0.9915	1.0062	1
81.795	1.0026	0.992	1.0106
82.1275	0.9961	0.9955	0.9985
82.46	0.9999	1.0007	1.0121
82.7925	1.0067	0.9986	1.0079
83.125	0.9929	1.006	1.0028
83.4575	0.988	0.9894	0.996
83.79	0.9909	1.0072	0.996
84.1225	0.9827	0.9911	1.0136
84.455	0.9992	0.9942	0.9978
84.7875	0.9955	0.9926	1.01
85.12	1.0097	0.9973	0.9961
85.4525	0.9992	1.0004	1.008
85.785	0.9986	1.0027	0.9936
86.1175	1.0107	1.0043	0.9866
86.45	0.9952	0.9973	1.0037
86.7825	0.9932	1.0025	0.9991
87.115	0.9992	1.0058	0.9903
87.4475	0.9965	0.9934	1.0018
87.78	1.0133	0.9993	1.0028
88.1125	1.001	0.9885	0.9981
88.445	0.993	0.9983	1.0004
88.7775	1.0069	0.9994	0.9995
89.11	1.0086	1.0064	1.0022
89.4425	0.9999	1.0008	1.0049
89.775	0.9967	1.0035	0.9996
90.1075	1.0023	1.0004	1.0132
90.44	0.9899	1.002	1.0016
90.7725	0.9977	0.9977	1.0026
91.105	0.994	0.9947	0.9955
91.4375	1.0017	0.9963	0.9963
91.77	0.9804	1.0084	0.9887
92.1025	1.0087	0.998	0.9986
92.435	0.9907	0.9907	1.0081
92.7675	1.0034	1.0076	1.0003
93.1	1.0011	0.9885	1.0052
93.4325	1.0053	0.9982	1.0071
93.765	1.0038	1.0006	1.0024
94.0975	0.9942	0.9973	0.9957
94.43	0.9915	0.9982	0.9958
94.7625	0.9994	1.0061	0.9948
95.095	1.0086	0.9986	1.0057
95.4275	0.9929	1.0006	1.0067
95.76	0.9968	0.9951	0.9953
96.0925	0.9966	1.0056	1.0009
96.425	0.9856	0.9939	0.9914
96.7575	0.9987	0.9957	1.0123
97.09	0.9967	1.0046	1.0015
97.4225	1.0043	0.9994	0.9942
97.755	0.9923	0.9914	0.9875
98.0875	1.0004	1.0052	0.9931
98.42	0.9889	0.9949	0.9914
98.7525	0.9974	0.9954	1.0055
99.085	0.9913	0.9677	1.0022
99.4175	0.9835	0.9919	1.0026
99.75	0.9947	0.9669	0.9984
100.082	0.9793	0.949	0.9962
100.415	0.9603	0.9431	0.9739
100.748	0.935	0.9291	0.9651
101.08	0.9304	0.9072	0.9508
101.412	0.9092	0.899	0.9427
101.745	0.8955	0.8963	0.9368
102.078	0.8885	0.8865	0.9234
102.41	0.8779	0.8679	0.9019
102.743	0.8738	0.858	0.8931
103.075	0.8521	0.8399	0.8982
103.407	0.8469	0.84	0.8809
103.74	0.8397	0.8365	0.8762
104.073	0.8309	0.8095	0.8737
104.405	0.8266	0.8065	0.8521
104.737	0.8186	0.7971	0.8497
105.07	0.8035	0.788	0.8516
105.403	0.792	0.7725	0.8317
105.735	0.7942	0.7578	0.8243
106.067	0.7834	0.7611	0.8201
106.4	0.7892	0.7479	0.8103
106.733	0.7727	0.7312	0.8021
107.065	0.7676	0.7305	0.7911
107.397	0.7593	0.7311	0.7951
107.73	0.7574	0.7133	0.782
108.062	0.7441	0.708	0.7842
108.395	0.7434	0.6971	0.7766
108.728	0.7339	0.6938	0.7695
109.06	0.7234	0.6858	0.7593
109.392	0.7274	0.671	0.7468
109.725	0.7235	0.6771	0.7487
110.058	0.7242	0.6491	0.7437
110.39	0.7121	0.6409	0.7424
110.722	0.7023	0.6379	0.7353
111.055	0.7057	0.6311	0.7304
111.388	0.6975	0.6305	0.7268
111.72	0.6901	0.62	0.7193
112.052	0.6863	0.6038	0.7197
112.385	0.6837	0.604	0.7165
112.718	0.681	0.5958	0.7047
113.05	0.6796	0.5901	0.6888
113.382	0.6736	0.5819	0.7097
113.715	0.6652	0.5819	0.6957
114.047	0.6674	0.5646	0.6959
114.38	0.6557	0.5703	0.6891
114.713	0.6523	0.5646	0.6814
115.045	0.645	0.5485	0.6767
115.377	0.6589	0.5533	0.678
115.71	0.6436	0.5502	0.6667
116.043	0.6345	0.5358	0.6699
116.375	0.6342	0.5347	0.6731
116.707	0.6267	0.5378	0.6556
117.04	0.6247	0.5207	0.6634
117.373	0.6277	0.5186	0.6522
117.705	0.6219	0.495	0.6659
118.037	0.6348	0.5086	0.6602
118.37	0.6131	0.5075	0.6452
118.703	0.6162	0.4904	0.6335
119.035	0.6088	0.4819	0.6465
119.368	0.6102	0.4789	0.6429
119.7	0.6062	0.48	0.6304
120.032	0.6083	0.4697	0.6309
120.365	0.6119	0.4783	0.6328
120.698	0.6082	0.4652	0.6239
121.03	0.6067	0.4629	0.6205
121.362	0.5994	0.4613	0.6242
121.695	0.5929	0.4537	0.6208
122.028	0.5985	0.4484	0.6195
122.36	0.5962	0.436	0.6174
122.692	0.5934	0.4416	0.6201
123.025	0.5897	0.4333	0.6068
123.358	0.5842	0.4269	0.6053
123.69	0.586	0.4281	0.6152
124.022	0.585	0.4257	0.6116
124.355	0.5729	0.4225	0.6095
124.688	0.5837	0.4138	0.6027
125.02	0.5818	0.4032	0.6
125.353	0.5751	0.4063	0.6074
125.685	0.5797	0.3967	0.5993
126.017	0.5674	0.4013	0.5952
126.35	0.5699	0.3984	0.5963
126.683	0.5725	0.3914	0.5903
127.015	0.5657	0.3845	0.5917
127.347	0.5705	0.3797	0.5886
127.68	0.5609	0.3798	0.5918
128.012	0.5575	0.3752	0.5906
128.345	0.5607	0.3834	0.5896
128.678	0.559	0.369	0.5837
129.01	0.5614	0.3665	0.5833
129.343	0.5613	0.3629	0.5776
129.675	0.5553	0.3591	0.5808
130.007	0.5565	0.3584	0.574
130.34	0.5567	0.3561	0.5793
130.673	0.5514	0.3511	0.5772
131.005	0.5538	0.3489	0.574
131.338	0.5465	0.3502	0.5821
131.67	0.5515	0.3417	0.5803
132.002	0.5479	0.3403	0.5782
132.335	0.5515	0.3358	0.568
132.667	0.5435	0.334	0.5637
133	0.5484	0.3337	0.5779
133.333	0.552	0.3292	0.5617
133.665	0.5437	0.3274	0.5612
133.998	0.5432	0.3232	0.5666
134.33	0.5419	0.3225	0.5639
134.662	0.5383	0.3182	0.5623
134.995	0.547	0.3169	0.5647
135.327	0.5429	0.3172	0.5634
135.66	0.5446	0.3079	0.561
135.993	0.5337	0.3133	0.5641
136.325	0.5377	0.3038	0.5539
136.657	0.5365	0.3061	0.5581
136.99	0.5408	0.3066	0.5582
137.322	0.5414	0.3014	0.5614
137.655	0.5323	0.2974	0.564
137.988	0.5445	0.297	0.5516
138.32	0.5354	0.2981	0.5636
138.653	0.5345	0.2913	0.5603
138.985	0.5272	0.2915	0.5473
139.317	0.5268	0.2896	0.5525
139.65	0.5312	0.292	0.5544
139.982	0.5309	0.2867	0.5516
140.315	0.5359	0.2827	0.5568
140.648	0.5306	0.2839	0.5479
140.98	0.5345	0.2815	0.5471
141.312	0.5359	0.2781	0.5563
141.645	0.536	0.2723	0.5507
141.977	0.5295	0.2788	0.549
142.31	0.5233	0.2759	0.552
142.643	0.5348	0.2734	0.5486
142.975	0.5281	0.2703	0.5523
143.308	0.5251	0.2687	0.5478
143.64	0.5179	0.2704	0.5476
143.972	0.5243	0.2671	0.5475
144.305	0.5196	0.2585	0.5443
144.637	0.5252	0.2622	0.5414
144.97	0.5228	0.2603	0.5393
145.303	0.5291	0.2593	0.5494
145.635	0.522	0.2641	0.5482
145.968	0.5177	0.2576	0.5475
146.3	0.5227	0.2564	0.538
146.632	0.5284	0.2493	0.5475
146.965	0.5199	0.2484	0.542
147.298	0.5171	0.2489	0.5521
147.63	0.5256	0.2521	0.5474
147.963	0.5229	0.2441	0.542
148.295	0.5256	0.252	0.5424
148.627	0.5221	0.2461	0.5358
148.96	0.515	0.2513	0.5324
149.292	0.5188	0.2406	0.549
149.625	0.5159	0.2435	0.544
149.958	0.5174	0.2438	0.5478
150.29	0.5224	0.2419	0.5349
150.623	0.5165	0.2385	0.5368
150.955	0.5214	0.2371	0.5395
151.287	0.5164	0.2345	0.5487
151.62	0.5156	0.2304	0.5454
151.952	0.5156	0.2305	0.5311
152.285	0.5153	0.2337	0.5483
152.618	0.5168	0.2334	0.5359
152.95	0.5138	0.2302	0.5338
153.282	0.5229	0.2279	0.5357
153.615	0.5152	0.2281	0.5405
153.947	0.5261	0.2276	0.5331
154.28	0.5086	0.2269	0.5409
154.613	0.516	0.2274	0.5328
154.945	0.5093	0.2312	0.541
155.278	0.5075	0.2236	0.5343
155.61	0.5068	0.2234	0.5407
155.942	0.5145	0.2236	0.541
156.275	0.5142	0.221	0.5425
156.607	0.521	0.2224	0.5387
156.94	0.5161	0.2268	0.5399
157.273	0.5056	0.2167	0.5348
157.605	0.5152	0.2188	0.537
157.938	0.5175	0.2204	0.5347
158.27	0.5122	0.2211	0.5432
158.602	0.5151	0.2177	0.5358
158.935	0.509	0.2171	0.5291
159.268	0.5078	0.2138	0.5386
159.6	0.5089	0.2183	0.5404
159.933	0.5084	0.2176	0.5235
160.265	0.5098	0.2131	0.538
160.597	0.5116	0.2166	0.5376
160.93	0.5122	0.213	0.5437
161.262	0.5085	0.2141	0.5348
161.595	0.5137	0.2092	0.5375
161.928	0.512	0.2055	0.5292
162.26	0.5125	0.2131	0.5398
162.593	0.509	0.2057	0.5475
162.925	0.508	0.2111	0.5351
163.257	0.5144	0.2079	0.5344
163.59	0.5205	0.21	0.5386
163.923	0.5155	0.2077	0.5362
164.255	0.5068	0.2106	0.5387
164.588	0.5107	0.205	0.5347
164.92	0.5105	0.2128	0.5474
165.252	0.5096	0.2015	0.5383
165.585	0.5085	0.2014	0.5366
165.917	0.5123	0.2049	0.5341
166.25	0.5104	0.2071	0.5343
166.583	0.5067	0.1981	0.5412
166.915	0.5083	0.2037	0.5369
167.248	0.5039	0.2024	0.5321
167.58	0.5105	0.206	0.5348
167.912	0.506	0.2053	0.532
168.245	0.5096	0.2005	0.538
168.577	0.5139	0.1959	0.5326
168.91	0.5083	0.1986	0.5361
169.243	0.5065	0.2009	0.5455
169.575	0.5082	0.1972	0.5422
169.907	0.5003	0.1992	0.5369
170.24	0.5145	0.1999	0.5386
170.572	0.509	0.195	0.5312
170.905	0.5113	0.1978	0.5363
171.238	0.5078	0.1951	0.5363
171.57	0.5006	0.1987	0.5398
171.903	0.5097	0.1963	0.5369
172.235	0.5027	0.1965	0.5341
172.567	0.5079	0.193	0.5369
172.9	0.5145	0.1973	0.5375
173.232	0.5059	0.1948	0.5361
173.565	0.5072	0.1954	0.5364
173.898	0.5037	0.1966	0.5351
174.23	0.5067	0.1954	0.5459
174.562	0.5115	0.1928	0.5299
174.895	0.5021	0.1936	0.5379
175.227	0.507	0.1976	0.5293
175.56	0.5084	0.1932	0.5409
175.893	0.4991	0.1918	0.5359
176.225	0.5031	0.194	0.5372
176.558	0.5063	0.1929	0.5346
176.89	0.5061	0.1968	0.5381
177.222	0.5074	0.1896	0.5397
177.555	0.5076	0.1961	0.5347
177.887	0.5022	0.1901	0.5326
178.22	0.4984	0.1912	0.5384
178.553	0.5015	0.1942	0.5325
178.885	0.5015	0.1913	0.538
179.218	0.5061	0.1906	0.5278
179.55	0.5006	0.1909	0.5291
179.882	0.4998	0.1911	0.5356
180.215	0.5051	0.1948	0.5369
180.548	0.5048	0.1891	0.5418
180.88	0.5003	0.1861	0.5405
181.213	0.4962	0.1893	0.5343
181.545	0.5105	0.1912	0.5365
181.877	0.5004	0.1886	0.5361
182.21	0.4996	0.1893	0.5425
182.542	0.4984	0.1848	0.5348
182.875	0.5019	0.1872	0.5279
183.208	0.4915	0.1875	0.5337
183.54	0.4992	0.1833	0.5349
183.873	0.5039	0.1861	0.5339
184.205	0.4987	0.185	0.534
184.537	0.5033	0.1841	0.5321
184.87	0.4971	0.1849	0.5353
185.202	0.5075	0.1824	0.534
185.535	0.4945	0.1794	0.5329
185.868	0.5024	0.1854	0.5347
186.2	0.5027	0.1814	0.5353
186.532	0.4983	0.1853	0.5407
186.865	0.5047	0.1837	0.5348
187.197	0.4991	0.1809	0.5352
187.53	0.5072	0.1879	0.532
187.863	0.4986	0.1829	0.5325
188.195	0.5028	0.1795	0.5389
188.528	0.501	0.1826	0.5316
188.86	0.4936	0.1853	0.5343
189.192	0.4969	0.1856	0.5392
189.525	0.4976	0.1835	0.5351
189.857	0.5031	0.1797	0.5289
190.19	0.5029	0.1829	0.5351
190.523	0.5025	0.186	0.5353
190.855	0.4954	0.1832	0.5244
191.188	0.4997	0.183	0.5381
191.52	0.4951	0.186	0.527
191.852	0.4936	0.1822	0.5332
192.185	0.4977	0.1839	0.5391
192.518	0.4949	0.1808	0.5361
192.85	0.497	0.1791	0.5302
193.183	0.4881	0.1819	0.5324
193.515	0.4996	0.1829	0.5343
193.847	0.5043	0.1844	0.5292
194.18	0.4941	0.1816	0.5353
194.512	0.4962	0.1794	0.5308
194.845	0.4898	0.1774	0.5445
195.178	0.4939	0.1793	0.5285
195.51	0.4948	0.1833	0.532
195.843	0.4948	0.1786	0.5371
196.175	0.504	0.181	0.5287
196.507	0.4902	0.1772	0.5339
196.84	0.4984	0.1819	0.5352
197.173	0.4949	0.1812	0.5246
197.505	0.4975	0.1775	0.5386
197.838	0.4912	0.1826	0.5361
198.17	0.4913	0.1784	0.5273
198.502	0.4902	0.1757	0.5303
198.835	0.4965	0.1802	0.5342
199.167	0.4943	0.18	0.5261
199.5	0.4917	0.1776	0.5363
199.833	0.5005	0.181	0.5269
200.165	0.4872	0.1794	0.5398
200.498	0.4948	0.177	0.532
200.83	0.4879	0.1775	0.5306
201.162	0.4965	0.1811	0.5362
201.495	0.4936	0.1819	0.5263
201.827	0.4897	0.1776	0.5325
202.16	0.4948	0.1778	0.5279
202.493	0.4943	0.1789	0.5238
202.825	0.4998	0.1734	0.532
203.157	0.4945	0.1774	0.5342
203.49	0.4921	0.1766	0.5318
203.822	0.4982	0.1776	0.5315
204.155	0.4879	0.1785	0.5391
204.488	0.497	0.1786	0.5253
204.82	0.4897	0.1778	0.5174
205.153	0.4903	0.1776	0.5255
205.485	0.4881	0.1797	0.5383
205.817	0.5005	0.1774	0.5346
206.15	0.4995	0.1767	0.5272
206.482	0.4948	0.1775	0.532
206.815	0.4867	0.1756	0.538
207.148	0.4963	0.1769	0.5386
207.48	0.489	0.1792	0.5333
207.812	0.4947	0.1748	0.5318
208.145	0.4963	0.1793	0.529
208.477	0.4889	0.1706	0.5312
208.81	0.4871	0.1733	0.5346
209.143	0.4892	0.1726	0.5302
209.475	0.4913	0.1774	0.5295
209.808	0.4881	0.1733	0.5302
210.14	0.4933	0.1726	0.5363
210.472	0.4947	0.1788	0.5353
210.805	0.4983	0.1723	0.5343
211.137	0.4917	0.176	0.5314
211.47	0.4976	0.1719	0.5316
211.803	0.4838	0.1744	0.5357
212.135	0.4883	0.1737	0.531
212.468	0.4932	0.1743	0.5323
212.8	0.481	0.174	0.5293
213.132	0.4921	0.1732	0.5292
213.465	0.5004	0.1752	0.5298
213.798	0.4835	0.1752	0.5347
214.13	0.4971	0.1724	0.5219
214.463	0.492	0.1749	0.5231
214.795	0.4907	0.1757	0.5295
215.127	0.4825	0.1751	0.5385
215.46	0.4856	0.1761	0.5271
215.792	0.4891	0.1712	0.54
216.125	0.4901	0.1723	0.5333
216.458	0.501	0.1717	0.5279
216.79	0.4845	0.1742	0.5293
217.123	0.4956	0.1743	0.5306
217.455	0.4917	0.172	0.5349
217.787	0.4895	0.1722	0.5299
218.12	0.4814	0.1749	0.5325
218.452	0.4809	0.1741	0.5343
218.785	0.4857	0.1721	0.5295
219.118	0.4906	0.1727	0.5296
219.45	0.4905	0.1771	0.5298
219.782	0.4873	0.1709	0.5365
220.115	0.484	0.1733	0.533
220.447	0.4854	0.1693	0.5296
220.78	0.4933	0.1751	0.5281
221.113	0.492	0.1682	0.531
221.445	0.4945	0.1758	0.5362
221.778	0.4816	0.171	0.5334
222.11	0.4886	0.1723	0.5266
222.442	0.4843	0.1744	0.5313
222.775	0.494	0.1712	0.5316
223.107	0.4917	0.167	0.523
223.44	0.4921	0.1721	0.5352
223.773	0.4921	0.1702	0.538
224.105	0.4882	0.1733	0.5307
224.438	0.4961	0.1719	0.5307
224.77	0.4856	0.1694	0.5233
225.102	0.4941	0.1701	0.5303
225.435	0.4908	0.1717	0.5257
225.768	0.4853	0.1714	0.5353
226.1	0.4843	0.1737	0.5268
226.433	0.4873	0.1745	0.5296
226.765	0.487	0.1695	0.5309
227.097	0.489	0.1726	0.5317
227.43	0.488	0.1696	0.5261
227.762	0.4942	0.1717	0.5376
228.095	0.4885	0.1654	0.5273
228.428	0.4859	0.171	0.5396
228.76	0.4857	0.1699	0.5283
229.093	0.4854	0.1719	0.5318
229.425	0.4853	0.1719	0.5292
229.757	0.4917	0.1662	0.5253
230.09	0.486	0.1722	0.5269
230.423	0.4956	0.1718	0.5338
230.755	0.4862	0.1721	0.534
231.088	0.486	0.1724	0.5205
231.42	0.4952	0.1663	0.527
231.752	0.4868	0.1703	0.5305
232.085	0.4885	0.1672	0.5347
232.417	0.4805	0.1707	0.5302
232.75	0.4866	0.1671	0.5315
233.083	0.4835	0.1664	0.5277
233.415	0.4938	0.1669	0.5264
233.748	0.485	0.1677	0.5267
234.08	0.4955	0.1697	0.5322
234.412	0.4883	0.1694	0.5329
234.745	0.4905	0.1666	0.5307
235.077	0.4864	0.1684	0.5252
235.41	0.4822	0.1719	0.5305
235.743	0.4792	0.1711	0.5392
236.075	0.4834	0.1712	0.5301
236.407	0.4933	0.1682	0.5293
236.74	0.4915	0.1662	0.5263
237.072	0.479	0.1728	0.5317
237.405	0.4925	0.17	0.5344
237.738	0.4905	0.1697	0.5303
238.07	0.4823	0.1647	0.5293
238.403	0.4896	0.1692	0.5242
238.735	0.4921	0.1675	0.5286
239.067	0.483	0.166	0.5319
239.4	0.4896	0.1691	0.5276
239.732	0.4969	0.1674	0.5366
240.065	0.4908	0.1662	0.5258
240.398	0.485	0.1705	0.5271
240.73	0.484	0.1689	0.535
241.062	0.4856	0.1732	0.527
241.395	0.4823	0.1695	0.5317
241.727	0.4818	0.1654	0.5259
242.06	0.4804	0.1653	0.5298
242.393	0.4808	0.1688	0.5345
242.725	0.4738	0.1712	0.5265
243.058	0.4776	0.165	0.5336
243.39	0.4786	0.1664	0.531
243.722	0.4824	0.1704	0.5352
244.055	0.4925	0.169	0.5252
244.387	0.4918	0.1679	0.5268
244.72	0.4892	0.17	0.5273
245.053	0.4854	0.1647	0.5281
245.385	0.4874	0.1666	0.5285
245.718	0.4866	0.17	0.5312
246.05	0.479	0.1649	0.5372
246.382	0.4797	0.1633	0.5332
246.715	0.4768	0.1681	0.5308
247.048	0.4821	0.169	0.5282
247.38	0.4851	0.1684	0.5262
247.713	0.4848	0.166	0.5258
248.045	0.4872	0.17	0.525
248.377	0.483	0.1682	0.5303
248.71	0.4822	0.1657	0.531
249.042	0.4791	0.1682	0.532
249.375	0.4896	0.1687	0.532
249.708	0.4882	0.1662	0.5313
250.04	0.4861	0.168	0.5287
250.373	0.4813	0.167	0.5361
250.705	0.4793	0.1668	0.5326
251.037	0.4867	0.1639	0.5312
251.37	0.487	0.1685	0.5263
251.702	0.4818	0.1701	0.5254
252.035	0.4824	0.1649	0.5276
252.368	0.4806	0.1657	0.5287
252.7	0.472	0.1691	0.529
253.032	0.4848	0.1694	0.5319
253.365	0.4934	0.1665	0.5226
253.697	0.481	0.1638	0.5282
254.03	0.4842	0.1678	0.5259
254.363	0.4706	0.1648	0.5303
254.695	0.4747	0.1682	0.5279
255.028	0.4739	0.1678	0.5221
255.36	0.4827	0.1688	0.5221
255.692	0.481	0.1659	0.5189
256.025	0.4822	0.1681	0.533
256.358	0.48	0.1662	0.5347
256.69	0.4835	0.17	0.5246
257.022	0.4794	0.1701	0.5221
257.355	0.4757	0.1662	0.5284
257.688	0.4831	0.1692	0.516
258.02	0.4871	0.164	0.534
258.353	0.4834	0.1636	0.5312
258.685	0.4735	0.1671	0.5302
259.017	0.4821	0.1683	0.5241
259.35	0.4817	0.1683	0.5308
259.683	0.4815	0.1677	0.5281
260.015	0.4785	0.1673	0.5218
260.348	0.4872	0.1689	0.5248
260.68	0.4827	0.165	0.5363
261.012	0.4799	0.1657	0.525
261.345	0.4785	0.1643	0.5297
261.678	0.4796	0.1673	0.5235
262.01	0.4777	0.1656	0.5256
262.342	0.477	0.1636	0.532
262.675	0.4722	0.1646	0.5296
263.007	0.4715	0.166	0.5186
263.34	0.4797	0.1656	0.5273
263.673	0.4781	0.1595	0.5201
264.005	0.4765	0.1652	0.526
264.337	0.4735	0.1674	0.527
264.67	0.479	0.1619	0.5299
265.002	0.4778	0.1633	0.5267
265.335	0.4811	0.1627	0.5244
265.668	0.4741	0.1618	0.5315
266	0.4879	0.1663	0.5289
266.332	0.4855	0.1628	0.523
266.665	0.4857	0.1633	0.5267
266.998	0.4792	0.1685	0.5265
267.33	0.4804	0.1655	0.5319
267.663	0.4763	0.1623	0.5326
267.995	0.4756	0.1652	0.5216
268.327	0.4768	0.1665	0.5236
268.66	0.4812	0.1648	0.5292
268.993	0.471	0.1682	0.5251
269.325	0.4768	0.1674	0.5242
269.658	0.4703	0.164	0.5281
269.99	0.4757	0.1607	0.5279
270.322	0.4751	0.1633	0.5306
270.655	0.476	0.1633	0.5278
270.988	0.4752	0.1649	0.5177
271.32	0.4733	0.1678	0.5313
271.652	0.4753	0.1654	0.5277
271.985	0.4706	0.167	0.5219
272.317	0.4784	0.1635	0.5273
272.65	0.4795	0.1641	0.5264
272.983	0.4776	0.1641	0.5246
273.315	0.4704	0.165	0.5239
273.647	0.475	0.163	0.5282
273.98	0.4811	0.1634	0.5284
274.312	0.4813	0.1638	0.5262
274.645	0.4754	0.1666	0.5255
274.978	0.4844	0.1695	0.5253
275.31	0.4796	0.1636	0.5255
275.642	0.4681	0.1653	0.5222
275.975	0.4751	0.1664	0.5232
276.308	0.4752	0.1625	0.5276
276.64	0.4777	0.167	0.5213
276.973	0.4737	0.1657	0.5226
277.305	0.4701	0.1636	0.5169
277.637	0.4736	0.168	0.5286
277.97	0.4761	0.1664	0.5237
278.303	0.4788	0.163	0.5209
278.635	0.4716	0.1619	0.524
278.967	0.4711	0.1685	0.5275
279.3	0.479	0.1627	0.525
279.632	0.4734	0.1648	0.5197
279.965	0.4776	0.1641	0.528
280.298	0.4687	0.1643	0.5223
280.63	0.4809	0.1652	0.5313
280.962	0.4689	0.1678	0.5303
281.295	0.4719	0.1668	0.5237
281.627	0.4682	0.1637	0.5324
281.96	0.477	0.1632	0.5315
282.293	0.4771	0.1646	0.5247
282.625	0.4749	0.1627	0.5195
282.957	0.4848	0.1658	0.5235
283.29	0.4643	0.164	0.5188
283.623	0.4733	0.1592	0.5204
283.955	0.4749	0.1641	0.5272
284.288	0.4788	0.1634	0.5213
284.62	0.4782	0.1681	0.5293
284.952	0.4737	0.1617	0.5224
285.285	0.4731	0.164	0.5252
285.618	0.4733	0.1697	0.527
285.95	0.4775	0.1622	0.5225
286.283	0.4728	0.1635	0.5243
286.615	0.4672	0.1626	0.5244
286.947	0.4713	0.163	0.5221
287.28	0.4779	0.1647	0.5105
287.613	0.474	0.1615	0.5313
287.945	0.4815	0.1616	0.5223
288.277	0.472	0.1662	0.5261
288.61	0.47	0.1646	0.5217
288.942	0.469	0.1577	0.5225
289.275	0.4736	0.1592	0.5244
289.608	0.4712	0.1678	0.5234
289.94	0.4748	0.161	0.5261
290.272	0.4687	0.1611	0.5242
290.605	0.4641	0.1624	0.5272
290.938	0.4696	0.1603	0.5189
291.27	0.4752	0.1612	0.5219
291.603	0.4727	0.162	0.5288
291.935	0.4724	0.1625	0.5236
292.267	0.4792	0.1672	0.5259
292.6	0.4732	0.1671	0.5275
292.933	0.4745	0.1671	0.5214
293.265	0.474	0.1634	0.5292
293.598	0.4774	0.1612	0.5265
293.93	0.4664	0.1649	0.5243
294.262	0.4802	0.1616	0.5212
294.595	0.4663	0.159	0.523
294.928	0.4661	0.1641	0.522
295.26	0.4706	0.1597	0.5303
295.592	0.4704	0.1639	0.5263
295.925	0.4553	0.1635	0.5332
296.257	0.4704	0.1628	0.5252
296.59	0.4742	0.1587	0.5235
296.923	0.4662	0.1676	0.5193
297.255	0.4738	0.165	0.5244
297.587	0.464	0.1605	0.5244
297.92	0.4775	0.1619	0.5227
298.252	0.4683	0.1659	0.5263
298.585	0.4643	0.1611	0.526
298.918	0.4618	0.1654	0.5172
299.25	0.4721	0.163	0.5234
299.582	0.4729	0.1616	0.5292
299.915	0.4736	0.1632	0.5181
300.248	0.4721	0.1655	0.5202
300.58	0.4728	0.1617	0.5289
300.913	0.4737	0.1625	0.5197
301.245	0.4635	0.1627	0.522
301.577	0.4721	0.1584	0.5244
301.91	0.4737	0.1644	0.5223
302.243	0.4735	0.1635	0.5268
302.575	0.4721	0.1611	0.5246
302.908	0.4674	0.1608	0.5195
303.24	0.4679	0.1627	0.5302
303.572	0.4615	0.1589	0.5259
303.905	0.473	0.1589	0.5257
304.238	0.4753	0.1618	0.5187
304.57	0.4693	0.1571	0.5253
304.902	0.4701	0.164	0.5245
305.235	0.4668	0.1662	0.5252
305.567	0.4759	0.1632	0.5194
305.9	0.4742	0.1623	0.5236
306.233	0.4769	0.1587	0.5263
306.565	0.47	0.1626	0.5209
306.897	0.4733	0.1605	0.529
307.23	0.4621	0.1611	0.5235
307.562	0.4628	0.1575	0.5203
307.895	0.4634	0.1643	0.528
308.228	0.4754	0.1652	0.535
308.56	0.4772	0.1618	0.5264
308.892	0.4716	0.159	0.5207
309.225	0.4701	0.1639	0.5246
309.558	0.4673	0.1632	0.5226
309.89	0.4649	0.16	0.5177
310.223	0.4635	0.1615	0.522
310.555	0.4676	0.1582	0.5221
310.887	0.4672	0.1623	0.5223
311.22	0.4636	0.1623	0.5233
311.553	0.467	0.1611	0.5268
311.885	0.4765	0.1603	0.5166
312.217	0.4676	0.1605	0.5261
312.55	0.4709	0.1679	0.5236
312.882	0.4577	0.1633	0.5196
313.215	0.4699	0.1623	0.5255
313.548	0.4697	0.1647	0.5254
313.88	0.4718	0.1582	0.5135
314.212	0.4677	0.1592	0.5257
314.545	0.4633	0.1595	0.5172
314.877	0.4749	0.1634	0.5216
315.21	0.4718	0.1654	0.5243
315.543	0.4643	0.1597	0.5184
315.875	0.4709	0.1585	0.5195
316.207	0.4667	0.1572	0.5297
316.54	0.467	0.1631	0.5204
316.873	0.4631	0.1629	0.5237
317.205	0.4642	0.16	0.5254
317.538	0.4663	0.1572	0.5284
317.87	0.465	0.1597	0.5249
318.202	0.4678	0.1633	0.5219
318.535	0.4477	0.1608	0.5206
318.868	0.4782	0.1647	0.5219
319.2	0.4676	0.1615	0.5278
319.533	0.4693	0.1592	0.5189
319.865	0.4662	0.161	0.526
320.197	0.4616	0.1583	0.5238
320.53	0.4596	0.1596	0.5261
320.863	0.476	0.158	0.5258
321.195	0.4764	0.1534	0.5287
321.527	0.4679	0.1616	0.5112
321.86	0.4658	0.1618	0.5278
322.192	0.4628	0.156	0.5161
322.525	0.457	0.1618	0.52
322.858	0.4678	0.1591	0.5211
323.19	0.4685	0.1613	0.5259
323.522	0.4654	0.1612	0.5208
323.855	0.4662	0.1611	0.5222
324.188	0.4594	0.1606	0.5269
324.52	0.4726	0.1619	0.5214
324.853	0.4625	0.162	0.5199
325.185	0.4707	0.1609	0.5131
325.517	0.4607	0.16	0.5113
325.85	0.4657	0.1581	0.5216
326.183	0.4601	0.1614	0.5231
326.515	0.4712	0.1647	0.527
326.848	0.4642	0.1574	0.5259
327.18	0.4617	0.1602	0.5213
327.512	0.4603	0.1604	0.5201
327.845	0.4626	0.163	0.5233
328.178	0.4637	0.1624	0.5278
328.51	0.4762	0.1628	0.5233
328.842	0.4551	0.1592	0.5218
329.175	0.4578	0.1622	0.5254
329.507	0.4645	0.1645	0.5258
329.84	0.4661	0.1549	0.5187
330.173	0.4669	0.1572	0.5284
330.505	0.462	0.1603	0.5252
330.837	0.4601	0.1586	0.5216
331.17	0.4602	0.1612	0.5231
331.502	0.4654	0.1624	0.5189
331.835	0.4585	0.1622	0.5137
332.168	0.4597	0.1613	0.5245
332.5	0.4602	0.1662	0.5265
332.832	0.463	0.1616	0.5176
333.165	0.4614	0.1629	0.5182
333.498	0.4664	0.1608	0.5224
333.83	0.4634	0.158	0.5158
334.163	0.4667	0.1575	0.526
334.495	0.4621	0.1583	0.5204
334.827	0.4616	0.1591	0.5165
335.16	0.4672	0.1605	0.5244
335.493	0.4602	0.1601	0.5252
335.825	0.4664	0.1613	0.52
336.158	0.4646	0.162	0.5249
336.49	0.4655	0.1604	0.5211
336.822	0.4637	0.1576	0.521
337.155	0.4536	0.1628	0.5251
337.488	0.4634	0.1627	0.5291
337.82	0.4638	0.1622	0.5212
338.152	0.4597	0.1586	0.526
338.485	0.4615	0.1599	0.5217
338.817	0.4511	0.1573	0.5153
339.15	0.4519	0.1571	0.521
339.483	0.4648	0.1619	0.5156
339.815	0.4561	0.1613	0.5207
340.147	0.466	0.1615	0.5139
340.48	0.4642	0.1581	0.5207
340.812	0.455	0.1596	0.5256
341.145	0.4608	0.1604	0.5206
341.478	0.4579	0.1635	0.5235
341.81	0.4641	0.1579	0.5222
342.142	0.4576	0.1568	0.5206
342.475	0.4575	0.1608	0.5205
342.808	0.4567	0.163	0.5201
343.14	0.4633	0.1632	0.5172
343.473	0.4631	0.1578	0.5259
343.805	0.4671	0.1582	0.5147
344.137	0.4612	0.1641	0.5277
344.47	0.4593	0.1593	0.5248
344.803	0.4673	0.1616	0.5184
345.135	0.4563	0.1594	0.5237
345.467	0.454	0.1605	0.5242
345.8	0.4582	0.155	0.5101
346.132	0.4607	0.1599	0.5222
346.465	0.4644	0.159	0.5216
346.798	0.4541	0.1594	0.5185
347.13	0.4555	0.1561	0.5152
347.462	0.4547	0.1651	0.5243
347.795	0.4542	0.1591	0.5192
348.127	0.4579	0.1586	0.5146
348.46	0.4522	0.1551	0.5174
348.793	0.4617	0.1593	0.5217
349.125	0.4633	0.1604	0.5192
349.457	0.4645	0.1595	0.5168
349.79	0.4663	0.1611	0.5176
350.123	0.4566	0.1606	0.5242
350.455	0.4561	0.1568	0.5164
350.788	0.4568	0.1626	0.5313
351.12	0.4686	0.1584	0.5183
351.452	0.4626	0.1599	0.5241
351.785	0.4549	0.1587	0.5258
352.118	0.4573	0.1603	0.5139
352.45	0.4575	0.1576	0.5216
352.783	0.46	0.1574	0.5197
353.115	0.4592	0.161	0.5201
353.447	0.4585	0.1583	0.5199
353.78	0.4665	0.1628	0.5246
354.113	0.4635	0.1584	0.5205
354.445	0.4551	0.1621	0.5181
354.777	0.4583	0.1593	0.5207
355.11	0.4575	0.1639	0.5207
355.442	0.4585	0.1586	0.525
355.775	0.4561	0.157	0.5144
356.108	0.4525	0.1601	0.5199
356.44	0.4583	0.1609	0.5248
356.772	0.4618	0.1612	0.5229
357.105	0.4617	0.1579	0.517
357.438	0.4514	0.1576	0.5173
357.77	0.456	0.163	0.5245
358.103	0.4528	0.1554	0.5281
358.435	0.4508	0.157	0.5231
358.767	0.4621	0.1598	0.521
359.1	0.4557	0.1632	0.5168
359.433	0.463	0.1577	0.512
359.765	0.4592	0.1567	0.5211
360.098	0.4504	0.1607	0.5307
360.43	0.4573	0.1598	0.5125
360.762	0.4561	0.1557	0.5165
361.095	0.4575	0.1598	0.52
361.428	0.4582	0.1633	0.5165
361.76	0.4509	0.1639	0.5214
362.092	0.4541	0.1579	0.5232
362.425	0.4588	0.1568	0.5206
362.757	0.4581	0.1585	0.5167
363.09	0.4557	0.1633	0.5175
363.423	0.4598	0.1595	0.5181
363.755	0.4591	0.1587	0.518
364.087	0.4632	0.1618	0.5203
364.42	0.4539	0.1612	0.5234
364.752	0.4568	0.1566	0.5171
365.085	0.4528	0.1564	0.5157
365.418	0.4625	0.1547	0.5178
365.75	0.4573	0.1578	0.5191
366.082	0.4538	0.1575	0.5196
366.415	0.4574	0.1632	0.525
366.748	0.4543	0.1601	0.522
367.08	0.4605	0.1628	0.5164
367.413	0.4554	0.1579	0.5232
367.745	0.4645	0.16	0.5204
368.077	0.4563	0.1582	0.5167
368.41	0.4543	0.1563	0.517
368.743	0.4549	0.1586	0.5192
369.075	0.4671	0.1576	0.5252
369.408	0.4577	0.1586	0.5144
369.74	0.4583	0.1612	0.5213
370.072	0.4618	0.1587	0.5127
370.405	0.4572	0.1585	0.5191
370.738	0.4517	0.162	0.5214
371.07	0.4545	0.1585	0.5227
371.402	0.458	0.1626	0.5194
371.735	0.4535	0.1591	0.5195
372.067	0.4555	0.1634	0.5185
372.4	0.4607	0.1592	0.5178
372.733	0.4488	0.1595	0.5221
373.065	0.4537	0.163	0.5088
373.397	0.4574	0.1581	0.5181
373.73	0.4577	0.1612	0.5134
374.062	0.4585	0.1578	0.5175
374.395	0.4627	0.1614	0.513
374.728	0.4579	0.1581	0.5152
375.06	0.4526	0.163	0.5154
375.392	0.4533	0.1614	0.5172
375.725	0.4531	0.1573	0.5115
376.058	0.4552	0.1582	0.5151
376.39	0.4558	0.1566	0.5156
376.723	0.4581	0.1574	0.5168
377.055	0.4638	0.1647	0.5174
377.387	0.4547	0.1585	0.5187
377.72	0.4463	0.1609	0.5232
378.053	0.4566	0.1612	0.5235
378.385	0.4537	0.158	0.5129
378.717	0.4595	0.1572	0.5217
379.05	0.4503	0.1564	0.5181
379.382	0.4588	0.157	0.5178
379.715	0.4511	0.1622	0.5166
380.048	0.4546	0.1573	0.5131
380.38	0.4568	0.1577	0.5179
380.712	0.452	0.156	0.5228
381.045	0.4631	0.1579	0.5216
381.377	0.4563	0.1604	0.5132
381.71	0.4572	0.1542	0.5187
382.043	0.4554	0.1571	0.5199
382.375	0.4533	0.1607	0.5126
382.707	0.4578	0.1591	0.5128
383.04	0.4538	0.161	0.5205
383.373	0.4523	0.1597	0.5162
383.705	0.4481	0.1599	0.5176
384.038	0.4601	0.1589	0.5159
384.37	0.4505	0.1599	0.5206
384.702	0.4442	0.1606	0.5165
385.035	0.4568	0.1592	0.5178
385.368	0.4485	0.1573	0.518
385.7	0.4551	0.1606	0.5145
386.033	0.4515	0.1592	0.5179
386.365	0.4601	0.1573	0.5211
386.697	0.4485	0.1626	0.5162
387.03	0.4512	0.1579	0.5194
387.363	0.45	0.1571	0.5143
387.695	0.4568	0.1591	0.5243
388.027	0.4528	0.1611	0.5229
388.36	0.4471	0.1621	0.5163
388.692	0.4536	0.1554	0.515
389.025	0.4601	0.159	0.5237
389.358	0.4525	0.1596	0.5172
389.69	0.4556	0.1568	0.5163
390.022	0.4574	0.1566	0.5179
390.355	0.4506	0.1597	0.5114
390.688	0.4532	0.1527	0.5197
391.02	0.4598	0.1633	0.5277
391.353	0.451	0.1581	0.5105
391.685	0.4459	0.1585	0.5151
392.017	0.4449	0.1575	0.5176
392.35	0.4477	0.1586	0.5159
392.683	0.4532	0.1549	0.5178
393.015	0.4529	0.1629	0.5161
393.348	0.4447	0.1598	0.5173
393.68	0.4516	0.1553	0.5154
394.012	0.4562	0.1596	0.5257
394.345	0.453	0.159	0.514
394.678	0.4516	0.1579	0.5134
395.01	0.4493	0.1605	0.5173
395.342	0.4449	0.1624	0.5206
395.675	0.4512	0.1574	0.5168
396.007	0.45	0.1561	0.5084
396.34	0.4507	0.1586	0.5194
396.673	0.4569	0.1605	0.5197
397.005	0.4568	0.1634	0.5132
397.337	0.4555	0.157	0.5189
397.67	0.4522	0.1588	0.5118
398.002	0.4494	0.1615	0.5158
398.335	0.4553	0.1615	0.5222
398.668	0.4514	0.1515	0.5113
399	0.4504	0.1556	0.5144
399.332	0.4557	0.1579	0.52
399.665	0.4462	0.1597	0.5162
399.998	0.454	0.1567	0.5195
400.33	0.448	0.1571	0.5119
400.663	0.4504	0.1627	0.5168
400.995	0.4521	0.1577	0.5223
401.327	0.4482	0.161	0.508
401.66	0.4447	0.1591	0.5254
401.993	0.4542	0.1567	0.5167
402.325	0.4502	0.1582	0.5042
402.658	0.4512	0.1553	0.5177
402.99	0.4565	0.1572	0.518
403.322	0.4518	0.1614	0.5086
403.655	0.4539	0.1611	0.5194
403.988	0.4511	0.1571	0.5155
404.32	0.4495	0.1628	0.5118
404.652	0.445	0.1563	0.5207
404.985	0.4536	0.1577	0.5162
405.317	0.4504	0.1551	0.5186
405.65	0.4505	0.1592	0.5172
405.983	0.4519	0.1535	0.5132
406.315	0.4513	0.1632	0.5128
406.647	0.4516	0.1594	0.5163
406.98	0.4497	0.1588	0.5153
407.312	0.4507	0.1567	0.5163
407.645	0.4573	0.1567	0.5235
407.978	0.4521	0.1589	0.5207
408.31	0.4485	0.1543	0.5095
408.642	0.4552	0.153	0.5153
408.975	0.4489	0.158	0.5148
409.308	0.4471	0.155	0.5091
409.64	0.4598	0.1579	0.5122
409.973	0.4503	0.1584	0.5092
410.305	0.4467	0.156	0.5189
410.637	0.4466	0.1581	0.5215
410.97	0.4502	0.1558	0.5194
411.303	0.4542	0.1588	0.5247
411.635	0.4509	0.156	0.5151
411.967	0.4507	0.1618	0.5127
412.3	0.4474	0.1586	0.5118
412.632	0.4457	0.1552	0.5159
412.965	0.4545	0.1574	0.5173
413.298	0.4448	0.1555	0.5232
413.63	0.4559	0.1601	0.5161
413.962	0.4543	0.1583	0.5194
414.295	0.4434	0.157	0.519
414.627	0.4504	0.1511	0.5179
414.96	0.4482	0.1587	0.52
415.293	0.4485	0.1551	0.5229
415.625	0.4434	0.1588	0.5116
415.957	0.4524	0.1531	0.5165
416.29	0.4503	0.1599	0.5182
416.623	0.4468	0.1557	0.5158
416.955	0.4519	0.1557	0.5182
417.288	0.4475	0.1529	0.5133
417.62	0.4463	0.1559	0.5192
417.952	0.4513	0.1567	0.5177
418.285	0.4459	0.1517	0.5123
418.618	0.4496	0.1567	0.5215
418.95	0.4509	0.1538	0.5262
419.283	0.4542	0.1586	0.5153
419.615	0.4494	0.1546	0.5189
419.947	0.4502	0.1609	0.5164
420.28	0.449	0.157	0.5196
420.613	0.4523	0.1568	0.5185
420.945	0.4486	0.1573	0.5205
421.277	0.4529	0.1619	0.5151
421.61	0.4484	0.154	0.5191
421.942	0.4514	0.1534	0.5122
422.275	0.4448	0.1544	0.5213
422.608	0.4441	0.1599	0.5123
422.94	0.4531	0.1588	0.5226
423.272	0.448	0.157	0.5158
423.605	0.4479	0.1542	0.5149
423.938	0.4493	0.1564	0.5183
424.27	0.4511	0.1496	0.5198
424.603	0.4347	0.1571	0.5186
424.935	0.4478	0.1545	0.5165
425.267	0.447	0.1598	0.5128
425.6	0.444	0.1581	0.5167
425.933	0.4482	0.1542	0.5156
426.265	0.4472	0.1542	0.5164
426.598	0.4491	0.1567	0.5232
426.93	0.4504	0.1591	0.5106
427.262	0.444	0.1591	0.5156
427.595	0.4421	0.1586	0.5163
427.928	0.4489	0.1575	0.5164
428.26	0.4475	0.1552	0.5145
428.592	0.4397	0.1554	0.5104
428.925	0.4468	0.1575	0.5149
429.257	0.4416	0.1565	0.5164
429.59	0.4444	0.156	0.5155
429.923	0.4515	0.1527	0.5123
430.255	0.4451	0.1554	0.5096
430.587	0.4467	0.1588	0.5165
430.92	0.4453	0.1562	0.512
431.252	0.445	0.1527	0.5167
431.585	0.4482	0.1548	0.5201
431.918	0.4447	0.1582	0.5197
432.25	0.4492	0.1565	0.5135
432.582	0.4515	0.1593	0.5177
432.915	0.4454	0.1548	0.5168
433.248	0.4533	0.1562	0.514
433.58	0.4425	0.1539	0.5213
433.913	0.4428	0.1594	0.516
434.245	0.4427	0.158	0.5229
434.577	0.4541	0.1536	0.5159
434.91	0.4478	0.1547	0.5106
435.243	0.4428	0.1542	0.5166
435.575	0.4491	0.1529	0.5122
435.908	0.4437	0.1577	0.5124
436.24	0.4438	0.1565	0.5195
436.572	0.44	0.1558	0.5125
436.905	0.4445	0.1569	0.5152
437.238	0.4452	0.153	0.5156
437.57	0.4404	0.1559	0.515
437.902	0.4452	0.1544	0.5201
438.235	0.4481	0.1571	0.5071
438.567	0.4443	0.1585	0.5065
438.9	0.4372	0.1549	0.5131
439.233	0.4476	0.1562	0.5124
439.565	0.4405	0.1565	0.5101
439.897	0.4398	0.1554	0.5097
440.23	0.4404	0.1579	0.5173
440.562	0.4395	0.1584	0.5164
440.895	0.4401	0.1572	0.5164
441.228	0.4464	0.1581	0.5197
441.56	0.4428	0.1543	0.5156
441.892	0.447	0.1561	0.5113
442.225	0.4435	0.157	0.5161
442.558	0.4354	0.1571	0.5087
442.89	0.4407	0.1581	0.5193
443.223	0.4339	0.1564	0.5144
443.555	0.4457	0.1602	0.5053
443.887	0.4481	0.1548	0.5139
444.22	0.445	0.1539	0.5166
444.553	0.4424	0.1532	0.5174
444.885	0.4422	0.1559	0.512
445.217	0.4368	0.1537	0.5162
445.55	0.4433	0.1543	0.5194
445.882	0.4437	0.1548	0.5169
446.215	0.4455	0.1555	0.519
446.548	0.4434	0.16	0.5202
446.88	0.4435	0.1553	0.5117
447.212	0.4363	0.1592	0.507
447.545	0.4425	0.1544	0.521
447.877	0.4478	0.1536	0.5169
448.21	0.438	0.1538	0.516
448.543	0.4457	0.1587	0.5055
448.875	0.4465	0.1557	0.5097
449.207	0.4431	0.1594	0.5144
449.54	0.4381	0.157	0.5169
449.873	0.4492	0.1594	0.5156
450.205	0.4424	0.1565	0.5081
450.538	0.4433	0.1561	0.5137
450.87	0.4463	0.1602	0.5142
451.202	0.4397	0.1538	0.5083
451.535	0.4394	0.1589	0.5123
451.868	0.4391	0.1538	0.5143
452.2	0.4405	0.1572	0.5158
452.533	0.4333	0.1527	0.5139
452.865	0.4382	0.1581	0.5187
453.197	0.4394	0.1548	0.5164
453.53	0.4391	0.1528	0.5113
453.863	0.4377	0.1546	0.5199
454.195	0.442	0.1539	0.5035
454.527	0.4417	0.15	0.5073
454.86	0.4403	0.1559	0.5078
455.192	0.4391	0.1545	0.5102
455.525	0.4425	0.1576	0.516
455.858	0.4489	0.1547	0.5105
456.19	0.4423	0.1551	0.5156
456.522	0.4418	0.1545	0.5175
456.855	0.4373	0.1591	0.5089
457.188	0.4415	0.1566	0.5133
457.52	0.4381	0.1564	0.5182
457.853	0.4458	0.1569	0.5139
458.185	0.4286	0.1534	0.5059
458.517	0.4379	0.1541	0.5083
458.85	0.4357	0.1537	0.5148
459.183	0.4387	0.1569	0.507
459.515	0.4419	0.1499	0.5096
459.848	0.4378	0.1568	0.5125
460.18	0.4419	0.1544	0.5151
460.512	0.438	0.1523	0.5082
460.845	0.4355	0.1603	0.512
461.178	0.4344	0.1562	0.507
461.51	0.4431	0.155	0.5107
461.842	0.4402	0.1559	0.5145
462.175	0.443	0.1571	0.5173
462.507	0.4413	0.1567	0.5079
462.84	0.4476	0.1559	0.5098
463.173	0.4415	0.1534	0.5084
463.505	0.4468	0.1587	0.5084
463.837	0.4348	0.1553	0.5203
464.17	0.4385	0.1561	0.5068
464.502	0.4407	0.1542	0.5153
464.835	0.4475	0.156	0.5129
465.168	0.4337	0.1564	0.5117
465.5	0.4425	0.1534	0.5142
465.832	0.4439	0.1584	0.512
466.165	0.44	0.1593	0.515
466.498	0.4442	0.1555	0.5176
466.83	0.4376	0.1536	0.5047
467.163	0.4418	0.1577	0.5193
467.495	0.438	0.1571	0.513
467.827	0.4459	0.1578	0.5112
468.16	0.4413	0.1539	0.5116
468.493	0.4438	0.1551	0.5128
468.825	0.4397	0.1556	0.5152
469.158	0.4428	0.1563	0.5069
469.49	0.4393	0.1558	0.5029
469.822	0.4346	0.1539	0.5157
470.155	0.4401	0.1523	0.5123
470.488	0.441	0.1572	0.5134
470.82	0.438	0.1526	0.5131
471.152	0.4435	0.1558	0.5099
471.485	0.4426	0.1573	0.5181
471.817	0.4445	0.1583	0.5159
472.15	0.4422	0.1552	0.5091
472.483	0.4351	0.1535	0.5064
472.815	0.4381	0.1551	0.5125
473.147	0.4419	0.1534	0.5134
473.48	0.4395	0.1588	0.5159
473.812	0.4397	0.1551	0.5112
474.145	0.4385	0.1585	0.5156
474.478	0.4442	0.157	0.5092
474.81	0.4381	0.151	0.512
475.142	0.4342	0.1522	0.5104
475.475	0.4374	0.1516	0.5158
475.808	0.4322	0.1546	0.5175
476.14	0.4304	0.1536	0.5082
476.473	0.4366	0.1561	0.5073
476.805	0.4366	0.1547	0.5097
477.137	0.4465	0.1552	0.5115
477.47	0.4319	0.1553	0.5143
477.803	0.4383	0.1549	0.5099
478.135	0.4349	0.1565	0.5136
478.467	0.44	0.1578	0.5123
478.8	0.4383	0.1546	0.5141
479.132	0.434	0.1548	0.5155
479.465	0.4385	0.156	0.5124
479.798	0.4399	0.1598	0.5125
480.13	0.4367	0.1543	0.5106
480.462	0.4377	0.1533	0.51
480.795	0.4397	0.1537	0.5106
481.127	0.4327	0.1574	0.5081
481.46	0.4385	0.1581	0.5131
481.793	0.4368	0.1547	0.5127
482.125	0.437	0.1584	0.5161
482.457	0.4374	0.155	0.5065
482.79	0.4383	0.1563	0.5117
483.123	0.4337	0.158	0.5135
483.455	0.4368	0.1584	0.5047
483.788	0.4318	0.158	0.516
484.12	0.4344	0.1584	0.5218
484.452	0.4356	0.1595	0.5106
484.785	0.4343	0.1558	0.5049
485.118	0.4376	0.1582	0.5188
485.45	0.4418	0.1531	0.5162
485.783	0.4335	0.1562	0.5149
486.115	0.4335	0.1586	0.514
486.447	0.4344	0.1515	0.5102
486.78	0.4373	0.1523	0.5198
487.113	0.4375	0.1537	0.5125
487.445	0.4376	0.1528	0.515
487.777	0.4364	0.1576	0.5068
488.11	0.4394	0.155	0.5126
488.442	0.4399	0.1553	0.5176
488.775	0.4314	0.1527	0.5127
489.108	0.4362	0.1553	0.512
489.44	0.4353	0.1559	0.5084
489.772	0.437	0.1528	0.5121
490.105	0.4373	0.156	0.5084
490.438	0.4315	0.1555	0.5137
490.77	0.4288	0.1576	0.5151
491.103	0.4418	0.1558	0.4991
491.435	0.4344	0.155	0.5036
491.767	0.4363	0.1554	0.5114
492.1	0.4434	0.1582	0.5053
492.433	0.4346	0.1567	0.5153
492.765	0.4309	0.154	0.515
493.098	0.4336	0.1578	0.5142
493.43	0.4326	0.1556	0.507
493.762	0.4383	0.1553	0.5126
494.095	0.4283	0.1594	0.5191
494.428	0.4425	0.1555	0.5155
494.76	0.4394	0.1541	0.5071
495.092	0.434	0.1556	0.5099
495.425	0.4267	0.1534	0.5042
495.757	0.4372	0.1584	0.515
496.09	0.4388	0.1574	0.5124
496.423	0.4367	0.1529	0.5154
496.755	0.4349	0.1605	0.5033
497.087	0.4288	0.1557	0.5089
497.42	0.4332	0.1549	0.5058
497.752	0.4336	0.1506	0.5069
498.085	0.4355	0.153	0.5083
498.418	0.4423	0.1563	0.515
498.75	0.4357	0.1552	0.5126
499.082	0.4351	0.1611	0.5099
499.415	0.436	0.1526	0.5131
499.748	0.4364	0.1535	0.5044
500.08	0.439	0.1544	0.5119
500.413	0.4371	0.1542	0.5077
500.745	0.4365	0.1533	0.5141
501.077	0.4394	0.1548	0.5081
501.41	0.4361	0.1581	0.5044
501.743	0.4339	0.1507	0.5098
502.075	0.4345	0.154	0.5161
502.408	0.4313	0.1551	0.5062
502.74	0.4369	0.1539	0.5103
503.072	0.4321	0.1514	0.515
503.405	0.4273	0.1544	0.5136
503.738	0.4309	0.1525	0.5105
504.07	0.4365	0.1583	0.5045
504.402	0.4355	0.1583	0.5114
504.735	0.4332	0.1578	0.5153
505.067	0.4368	0.1561	0.5146
505.4	0.4365	0.155	0.5046
505.733	0.4398	0.1522	0.5078
506.065	0.4357	0.1535	0.5108
506.397	0.4357	0.1531	0.5074
506.73	0.4375	0.1549	0.5131
507.062	0.4364	0.1519	0.5163
507.395	0.4355	0.1534	0.5078
507.728	0.4312	0.1561	0.5068
508.06	0.435	0.1561	0.5086
508.392	0.4322	0.152	0.5144
508.725	0.437	0.1548	0.503
509.058	0.4315	0.1534	0.5033
509.39	0.4299	0.1517	0.5111
509.723	0.4321	0.1556	0.5112
510.055	0.4375	0.1526	0.5051
510.387	0.4365	0.1535	0.5079
510.72	0.4362	0.1549	0.5159
511.053	0.435	0.1546	0.5109
511.385	0.4335	0.1497	0.5112
511.717	0.4319	0.1551	0.5113
512.05	0.4319	0.1556	0.5108
512.383	0.4344	0.1589	0.5068
512.715	0.4362	0.1525	0.5096
513.048	0.4353	0.1584	0.5058
513.38	0.432	0.1548	0.5063
513.712	0.4341	0.153	0.5116
514.045	0.4343	0.158	0.5033
514.378	0.4343	0.1542	0.511
514.71	0.4334	0.1536	0.5142
515.043	0.4257	0.1551	0.5114
515.375	0.4273	0.156	0.5083
515.707	0.4296	0.1557	0.5022
516.04	0.4332	0.155	0.5103
516.372	0.426	0.1557	0.5089
516.705	0.4327	0.1517	0.4994
517.038	0.4318	0.156	0.51
517.37	0.4316	0.1567	0.5145
517.702	0.4334	0.1525	0.5009
518.035	0.4244	0.1531	0.5064
518.367	0.4265	0.1531	0.5091
518.7	0.4347	0.1537	0.5035
519.033	0.4224	0.1528	0.5077
519.365	0.4331	0.1543	0.51
519.697	0.4329	0.1538	0.512
520.03	0.4323	0.1561	0.5116
520.362	0.4339	0.1586	0.504
520.695	0.4329	0.1547	0.5143
521.028	0.4216	0.1554	0.5102
521.36	0.436	0.1573	0.5141
521.692	0.4278	0.1575	0.5026
522.025	0.4318	0.1531	0.5051
522.357	0.4269	0.1536	0.5076
522.69	0.4324	0.1517	0.5051
523.023	0.4302	0.1542	0.4992
523.355	0.4346	0.1562	0.5145
523.688	0.4366	0.1553	0.5062
524.02	0.4374	0.1505	0.5077
524.352	0.4281	0.1566	0.5056
524.685	0.4235	0.1512	0.505
525.018	0.4302	0.1544	0.5118
525.35	0.4249	0.1518	0.5022
525.683	0.4311	0.1541	0.4999
526.015	0.4238	0.1552	0.5073
526.347	0.4309	0.158	0.5028
526.68	0.4319	0.1555	0.5121
527.013	0.4265	0.1564	0.5046
527.345	0.4322	0.1566	0.5067
527.678	0.4302	0.1554	0.5141
528.01	0.4216	0.1525	0.5094
528.342	0.4276	0.1529	0.5077
528.675	0.4339	0.1533	0.5118
529.008	0.4281	0.1539	0.5058
529.34	0.4231	0.1552	0.5066
529.673	0.4234	0.156	0.5092
530.005	0.4272	0.1524	0.5103
530.337	0.4302	0.1526	0.5032
530.67	0.4284	0.1551	0.5081
531.003	0.4277	0.1536	0.5083
531.335	0.4304	0.1568	0.512
531.668	0.4324	0.155	0.5054
532	0.4266	0.1551	0.5024
532.332	0.4281	0.1571	0.5057
532.665	0.4326	0.1486	0.5001
532.997	0.4347	0.1536	0.509
533.33	0.4286	0.1503	0.5087
533.663	0.43	0.1547	0.5022
533.995	0.4313	0.151	0.5083
534.327	0.4315	0.1534	0.5118
534.66	0.4275	0.1517	0.5061
534.992	0.4333	0.1548	0.5107
535.325	0.4299	0.1507	0.5
535.658	0.4263	0.1531	0.5051
535.99	0.4282	0.1542	0.513
536.322	0.4294	0.1514	0.5051
536.655	0.4319	0.1587	0.509
536.987	0.4265	0.1521	0.5064
537.32	0.4394	0.1546	0.511
537.653	0.434	0.1567	0.5002
537.985	0.4327	0.152	0.5055
538.317	0.4252	0.1507	0.5032
538.65	0.4221	0.1511	0.5065
538.982	0.4254	0.1543	0.5069
539.315	0.4315	0.1559	0.5114
539.648	0.4309	0.152	0.5059
539.98	0.4275	0.1526	0.5102
540.312	0.4319	0.1534	0.5002
540.645	0.4307	0.1522	0.5031
540.977	0.4255	0.1511	0.504
541.31	0.4304	0.1531	0.5041
541.643	0.4272	0.1539	0.4977
541.975	0.4226	0.1532	0.5032
542.308	0.4354	0.1506	0.5063
542.64	0.4346	0.153	0.5016
542.972	0.4238	0.1517	0.5051
543.305	0.4331	0.1563	0.5005
543.638	0.4229	0.1509	0.4979
543.97	0.427	0.1495	0.5081
544.303	0.4243	0.1468	0.5064
544.635	0.4315	0.154	0.5069
544.967	0.4325	0.1526	0.5057
545.3	0.4342	0.1545	0.5039
545.633	0.4305	0.1529	0.5135
545.965	0.4296	0.1578	0.5031
546.298	0.4333	0.1545	0.5048
546.63	0.4247	0.1519	0.5016
546.962	0.4274	0.1518	0.5061
547.295	0.4303	0.1531	0.5011
547.628	0.4228	0.1534	0.5025
547.96	0.4207	0.1479	0.5067
548.293	0.4313	0.1469	0.5024
548.625	0.4243	0.1535	0.5005
548.957	0.4258	0.1518	0.5128
549.29	0.4272	0.1503	0.5069
549.622	0.4295	0.1515	0.5042
549.955	0.425	0.1529	0.5041
550.288	0.425	0.1517	0.503
550.62	0.4294	0.1528	0.5039
550.952	0.4231	0.1516	0.5111
551.285	0.4233	0.1494	0.5088
551.617	0.4309	0.1547	0.5051
551.95	0.4278	0.1471	0.5075
552.283	0.4252	0.1568	0.5113
552.615	0.4206	0.1567	0.5057
552.947	0.4251	0.1489	0.5061
553.28	0.428	0.1517	0.514
553.612	0.4294	0.1561	0.5004
553.945	0.4212	0.1526	0.5121
554.278	0.4199	0.1518	0.5055
554.61	0.4261	0.1499	0.4963
554.942	0.4308	0.1523	0.5066
555.275	0.4198	0.1504	0.5057
555.607	0.4206	0.1517	0.5042
555.94	0.4294	0.1496	0.5073
556.273	0.4239	0.1524	0.5124
556.605	0.4173	0.1531	0.508
556.938	0.4265	0.156	0.5099
557.27	0.429	0.149	0.4963
557.602	0.4281	0.15	0.5041
557.935	0.428	0.155	0.5017
558.268	0.4245	0.1529	0.5069
558.6	0.4265	0.1514	0.5066
558.933	0.4266	0.1503	0.5049
559.265	0.4252	0.1543	0.5047
559.597	0.4324	0.1513	0.5004
559.93	0.4303	0.151	0.5063
560.263	0.4299	0.1526	0.5071
560.595	0.4303	0.1513	0.4971
560.928	0.4257	0.1506	0.503
561.26	0.4247	0.152	0.5064
561.592	0.4295	0.153	0.5013
561.925	0.4233	0.1509	0.5044
562.258	0.4223	0.1522	0.5093
562.59	0.4288	0.1528	0.5045
562.923	0.4361	0.1498	0.5076
563.255	0.4223	0.151	0.5052
563.587	0.4243	0.1551	0.4992
563.92	0.4346	0.1516	0.5052
564.253	0.4209	0.1517	0.5044
564.585	0.4319	0.1539	0.501
564.918	0.4304	0.1503	0.5077
565.25	0.4261	0.1529	0.5013
565.582	0.4267	0.1484	0.5
565.915	0.4266	0.1505	0.51
566.247	0.4151	0.1511	0.504
566.58	0.416	0.1529	0.5001
566.913	0.4226	0.15	0.499
567.245	0.4243	0.1525	0.5062
567.577	0.4138	0.152	0.5003
567.91	0.4267	0.1517	0.5109
568.242	0.4215	0.153	0.5039
568.575	0.4251	0.1468	0.5023
568.908	0.4289	0.1551	0.5076
569.24	0.4189	0.1546	0.5028
569.572	0.4272	0.1533	0.507
569.905	0.4231	0.1535	0.5081
570.237	0.4157	0.1531	0.5087
570.57	0.4214	0.1493	0.5062
570.903	0.4253	0.1505	0.5047
571.235	0.4223	0.1529	0.5083
571.567	0.4211	0.1506	0.5017
571.9	0.4255	0.1555	0.5031
572.232	0.4243	0.1513	0.5008
572.565	0.4162	0.153	0.498
572.898	0.4235	0.1503	0.5024
573.23	0.4246	0.1547	0.4959
573.562	0.423	0.1543	0.5045
573.895	0.4264	0.1522	0.5104
574.227	0.4258	0.1536	0.4978
574.56	0.4241	0.1532	0.5023
574.893	0.4344	0.1528	0.5026
575.225	0.4181	0.1531	0.5006
575.558	0.4151	0.1527	0.5008
575.89	0.4262	0.1542	0.5038
576.222	0.4275	0.1492	0.5038
576.555	0.4255	0.1516	0.5036
576.888	0.4195	0.1499	0.491
577.22	0.4194	0.1516	0.5068
577.553	0.4247	0.1506	0.5041
577.885	0.4249	0.1544	0.5036
578.217	0.4259	0.1521	0.5047
578.55	0.4275	0.1544	0.5059
578.883	0.4184	0.1525	0.5043
579.215	0.4236	0.1536	0.4931
579.548	0.4204	0.1541	0.5046
579.88	0.4275	0.1522	0.5108
580.212	0.424	0.155	0.5058
580.545	0.4287	0.1471	0.4997
580.878	0.4236	0.153	0.5069
581.21	0.4241	0.1511	0.5047
581.543	0.4209	0.1529	0.5004
581.875	0.4226	0.1507	0.5029
582.207	0.4272	0.1526	0.4983
582.54	0.4239	0.1509	0.5021
582.872	0.422	0.1512	0.5009
583.205	0.425	0.1542	0.5016
583.538	0.4274	0.151	0.5006
583.87	0.4227	0.152	0.4976
584.202	0.4228	0.1472	0.503
584.535	0.4272	0.1526	0.5067
584.867	0.4218	0.1524	0.5031
585.2	0.4235	0.1521	0.5046
585.533	0.4198	0.1535	0.508
585.865	0.4192	0.1498	0.4991
586.197	0.4239	0.1503	0.5048
586.53	0.4195	0.1527	0.5066
586.862	0.4143	0.1479	0.5025
587.195	0.4218	0.1538	0.4949
587.528	0.4182	0.1488	0.5029
587.86	0.4226	0.1552	0.5053
588.192	0.4245	0.1521	0.4941
588.525	0.4223	0.1548	0.5043
588.857	0.4231	0.1536	0.5019
589.19	0.4271	0.1522	0.5049
589.523	0.4261	0.1534	0.4975
589.855	0.4218	0.1517	0.4972
590.188	0.4173	0.151	0.504
590.52	0.4354	0.1495	0.5037
590.852	0.4174	0.1521	0.4979
591.185	0.4176	0.1553	0.4999
591.518	0.4268	0.1533	0.4951
591.85	0.4216	0.1509	0.5025
592.183	0.421	0.1515	0.4997
592.515	0.4231	0.1509	0.5062
592.847	0.4265	0.1524	0.4989
593.18	0.4229	0.1483	0.497
593.513	0.4228	0.1528	0.4961
593.845	0.4222	0.1528	0.499
594.178	0.4242	0.1515	0.5087
594.51	0.4288	0.1479	0.5056
594.842	0.4175	0.1493	0.5057
595.175	0.4213	0.1534	0.4974
595.508	0.4246	0.1517	0.5048
595.84	0.416	0.1505	0.5029
596.173	0.4246	0.1523	0.5037
596.505	0.4174	0.1525	0.4982
596.837	0.4203	0.152	0.4986
597.17	0.4211	0.1518	0.5029
597.503	0.4115	0.1525	0.4978
597.835	0.422	0.1476	0.4984
598.168	0.4138	0.1559	0.4955
598.5	0.4185	0.1507	0.4957
598.832	0.4204	0.1528	0.4992
599.165	0.4141	0.1536	0.493
599.497	0.4182	0.1502	0.4967
599.83	0.4219	0.1509	0.4965
600.163	0.4215	0.1472	0.4924
600.495	0.4155	0.1519	0.5037
600.827	0.4167	0.1551	0.5015
601.16	0.4208	0.1454	0.4983
601.492	0.4117	0.1521	0.4959
601.825	0.4324	0.1538	0.5089
602.158	0.4261	0.152	0.5019
602.49	0.416	0.1508	0.5055
602.822	0.4243	0.1505	0.4934
603.155	0.4203	0.1502	0.5037
603.487	0.4233	0.1539	0.5023
603.82	0.4228	0.152	0.4994
604.153	0.4159	0.1501	0.4936
604.485	0.4221	0.1518	0.501
604.817	0.4168	0.1515	0.5052
605.15	0.4208	0.1521	0.502
605.482	0.4223	0.1484	0.4986
605.815	0.4195	0.1495	0.4979
606.148	0.4233	0.1563	0.5052
606.48	0.4102	0.1504	0.4949
606.812	0.4107	0.1471	0.4907
607.145	0.4185	0.148	0.4934
607.477	0.4143	0.1531	0.495
607.81	0.4201	0.1512	0.5012
608.143	0.4169	0.1503	0.5005
608.475	0.4146	0.1529	0.5041
608.808	0.4148	0.1518	0.509
609.14	0.4209	0.1532	0.5007
609.472	0.4163	0.1527	0.497
609.805	0.4168	0.1528	0.4986
610.138	0.4182	0.1523	0.5016
610.47	0.413	0.1509	0.5009
610.803	0.4189	0.151	0.4948
611.135	0.4167	0.1543	0.4905
611.467	0.4229	0.1536	0.4987
611.8	0.4112	0.1493	0.5058
612.133	0.4202	0.1499	0.4973
612.465	0.419	0.1507	0.4941
612.798	0.4096	0.152	0.4908
613.13	0.4195	0.1523	0.5036
613.462	0.4169	0.1544	0.5035
613.795	0.4125	0.1513	0.4964
614.128	0.4142	0.1539	0.4992
614.46	0.4109	0.1528	0.4967
614.793	0.4091	0.1497	0.5011
615.125	0.4218	0.1539	0.4996
615.457	0.4211	0.153	0.4992
615.79	0.4218	0.1475	0.5006
616.122	0.4222	0.1499	0.5006
616.455	0.414	0.1521	0.4958
616.788	0.4183	0.1524	0.4986
617.12	0.4226	0.1511	0.4967
617.452	0.4173	0.1511	0.5005
617.785	0.4193	0.1564	0.4924
618.117	0.4179	0.1528	0.4958
618.45	0.419	0.1525	0.5001
618.783	0.4182	0.1495	0.4976
619.115	0.4148	0.1493	0.5026
619.447	0.4183	0.1492	0.4987
619.78	0.4165	0.152	0.4946
620.112	0.418	0.1536	0.5049
620.445	0.4183	0.1512	0.4983
620.778	0.414	0.1515	0.5013
621.11	0.4202	0.1519	0.4993
621.442	0.4204	0.15	0.4893
621.775	0.4124	0.1488	0.497
622.107	0.4154	0.149	0.4989
622.44	0.4105	0.1527	0.5008
622.773	0.4146	0.1493	0.4971
623.105	0.4257	0.1492	0.499
623.438	0.4214	0.1513	0.5073
623.77	0.4125	0.1495	0.4944
624.102	0.4226	0.1481	0.4977
624.435	0.4228	0.1491	0.5011
624.768	0.4151	0.1462	0.4963
625.1	0.4147	0.1542	0.4966
625.433	0.4239	0.1559	0.4874
625.765	0.4152	0.1527	0.4921
626.097	0.4198	0.1493	0.4985
626.43	0.4223	0.1505	0.497
626.763	0.4163	0.151	0.4965
627.095	0.416	0.1496	0.4885
627.428	0.4172	0.1496	0.4956
627.76	0.418	0.1508	0.4989
628.092	0.4253	0.1551	0.5005
628.425	0.4191	0.1492	0.4937
628.758	0.4176	0.155	0.4966
629.09	0.4084	0.1531	0.4966
629.423	0.412	0.1498	0.4916
629.755	0.4145	0.1525	0.4965
630.087	0.4224	0.154	0.4981
630.42	0.4216	0.1507	0.4999
630.753	0.4231	0.1507	0.4888
631.085	0.4173	0.1495	0.5029
631.418	0.4165	0.1508	0.5017
631.75	0.4174	0.1498	0.4958
632.082	0.411	0.1509	0.4973
632.415	0.4092	0.1545	0.498
632.747	0.4129	0.1496	0.4986
633.08	0.41	0.154	0.493
633.413	0.4156	0.1508	0.4936
633.745	0.4133	0.1475	0.4993
634.077	0.4173	0.1517	0.5012
634.41	0.4133	0.1486	0.4906
634.742	0.4131	0.1502	0.4951
635.075	0.4098	0.1516	0.4963
635.408	0.4111	0.1519	0.4976
635.74	0.4109	0.1517	0.4969
636.072	0.4124	0.1502	0.4969
636.405	0.4127	0.1486	0.4988
636.737	0.4079	0.1481	0.4981
637.07	0.4151	0.1551	0.4952
637.403	0.4156	0.1509	0.4925
637.735	0.417	0.1493	0.4922
638.067	0.4112	0.1553	0.5014
638.4	0.4154	0.1501	0.493
638.732	0.4127	0.1517	0.4922
639.065	0.4145	0.1502	0.4881
639.398	0.4089	0.1512	0.4945
639.73	0.4156	0.1506	0.4935
640.062	0.4064	0.1529	0.4934
640.395	0.4169	0.1462	0.4927
640.727	0.4055	0.1547	0.4885
641.06	0.4046	0.1502	0.5002
641.393	0.4218	0.1535	0.4979
641.725	0.4126	0.1513	0.4905
642.058	0.4083	0.1512	0.4911
642.39	0.41	0.1533	0.4975
642.722	0.4199	0.1537	0.4959
643.055	0.4165	0.1487	0.4914
643.388	0.4067	0.1484	0.4862
643.72	0.4098	0.1498	0.4987
644.053	0.4173	0.1511	0.4954
644.385	0.4103	0.1507	0.5033
644.717	0.4093	0.1513	0.4934
645.05	0.4099	0.1485	0.4963
645.383	0.4063	0.1531	0.4933
645.715	0.4156	0.152	0.4852
646.048	0.4132	0.1495	0.5
646.38	0.4156	0.1509	0.4955
646.712	0.4138	0.1538	0.5015
647.045	0.4079	0.1541	0.5001
647.378	0.4139	0.1497	0.5012
647.71	0.4048	0.1524	0.4902
648.043	0.4201	0.1537	0.4961
648.375	0.4151	0.1482	0.4906
648.707	0.4149	0.1482	0.4946
649.04	0.4144	0.1506	0.4859
649.372	0.4135	0.1483	0.4943
649.705	0.4163	0.1489	0.485
650.038	0.4062	0.1543	0.4894
650.37	0.417	0.1557	0.4965
650.702	0.4086	0.1515	0.4974
651.035	0.4091	0.1475	0.4948
651.367	0.4157	0.1524	0.4933
651.7	0.4076	0.15	0.4981
652.033	0.417	0.1479	0.4984
652.365	0.417	0.1496	0.4905
652.697	0.4134	0.149	0.4895
653.03	0.4094	0.1492	0.4923
653.362	0.4115	0.1497	0.4943
653.695	0.4108	0.1509	0.4942
654.028	0.4042	0.148	0.4849
654.36	0.4057	0.1471	0.4985
654.692	0.4033	0.1497	0.4889
655.025	0.4101	0.1511	0.4945
655.357	0.4072	0.1471	0.5
655.69	0.4099	0.1519	0.4946
656.023	0.4136	0.1537	0.4926
656.355	0.4105	0.1541	0.4945
656.688	0.4103	0.1491	0.4887
657.02	0.4159	0.1495	0.4867
657.352	0.4113	0.1534	0.4888
657.685	0.4099	0.1484	0.4938
658.018	0.4116	0.1484	0.4883
658.35	0.4074	0.1506	0.4908
658.683	0.4174	0.1497	0.4899
659.015	0.4102	0.1499	0.4933
659.347	0.4148	0.1509	0.4949
659.68	0.4113	0.1506	0.4937
660.013	0.4146	0.1481	0.4951
660.345	0.4103	0.1477	0.4974
660.678	0.413	0.1525	0.4967
661.01	0.416	0.1513	0.4865
661.342	0.4171	0.1471	0.4901
661.675	0.4124	0.1515	0.4945
662.008	0.4093	0.1512	0.5019
662.34	0.4151	0.1492	0.4952
662.673	0.4115	0.1465	0.4856
663.005	0.4043	0.1431	0.4921
663.337	0.4102	0.1537	0.488
663.67	0.4036	0.147	0.4949
664.003	0.4102	0.1474	0.5012
664.335	0.4073	0.1503	0.4955
664.668	0.4144	0.15	0.4903
[truncated: 1,601 more rows]

## Sheet: C220 5%
Time(s)	afTMEM16 0Ca2+	afTMEM16 +Ca2+	Protoein-Free
0.3325	0.9754	0.679	0.9242
0.665	0.9449	0.7587	0.8938
0.9975	0.8316	0.8316	0.975
1.33	0.7776	0.8945	1.0089
1.6625	0.9517	0.9516	0.9629
1.995	1.0053	0.8845	0.9623
2.3275	1.0108	0.9402	0.9836
2.66	0.9776	0.9837	1.0032
2.9925	0.9668	0.993	0.9956
3.325	1.0259	1.025	1.0147
3.6575	1.0563	1.02	1.0327
3.99	1.0466	0.9764	1.0374
4.3225	1.0333	1.0052	1.0193
4.655	1.051	1.0296	0.9972
4.9875	1.055	1.0292	1.0013
5.32	1.0545	1.039	1.0219
5.6525	1.053	1.0399	1.0173
5.985	1.0505	1.0179	1.0018
6.3175	1.0383	1.022	1.0017
6.65	1.0355	1.0215	1.0001
6.9825	1.0452	1.021	1.003
7.315	1.0474	1.0156	1.0164
7.6475	1.0377	0.9996	1.0125
7.98	1.0345	1.009	1.0159
8.3125	1.0357	1.0273	1.0146
8.645	1.0412	1.0292	1.011
8.9775	1.0381	1.0287	1.0133
9.31	1.0307	1.029	1.0182
9.6425	1.0208	1.0278	1.015
9.975	1.0255	1.029	1.0119
10.3075	1.0354	1.026	1.0198
10.64	1.0347	1.022	1.0127
10.9725	1.0285	1.0119	1.0159
11.305	1.0318	1.0207	1.0048
11.6375	1.0273	1.0185	1.0029
11.97	1.0319	1.027	1.0122
12.3025	1.0347	1.0259	1.0062
12.635	1.0311	1.0254	1.008
12.9675	1.026	1.0218	1.0131
13.3	1.0221	1.0114	1.0132
13.6325	1.0181	1.0163	1.0176
13.965	1.0248	1.0155	1.0084
14.2975	1.0265	1.02	1.0089
14.63	1.0286	1.0186	1.0044
14.9625	1.0187	1.0204	1.012
15.295	1.0287	1.0168	1.0116
15.6275	1.023	1.0109	1.0138
15.96	1.0246	1.0194	1.0121
16.2925	1.0226	1.0199	1.0164
16.625	1.0173	1.0171	1.0124
16.9575	1.0263	1.0153	1.0087
17.29	1.0267	1.0135	1.0126
17.6225	1.0248	1.0077	1.0084
17.955	1.0256	1.0151	1.0086
18.2875	1.025	1.0206	1.0136
18.62	1.0242	1.0206	1.0107
18.9525	1.0205	1.0139	1.0121
19.285	1.0196	1.0128	1.0062
19.6175	1.0245	1.0156	1.004
19.95	1.0245	1.0147	1.0103
20.2825	1.0215	1.015	1.0124
20.615	1.0236	1.0179	1.0145
20.9475	1.0176	1.0142	1.0076
21.28	1.0208	1.0109	1.0127
21.6125	1.0201	1.017	1.0099
21.945	1.0176	1.0132	1.0109
22.2775	1.0194	1.0178	1.0122
22.61	1.017	1.0142	1.0146
22.9425	1.0192	1.0139	1.0068
23.275	1.0189	1.0114	1.0095
23.6075	1.0232	1.0088	1.0104
23.94	1.0234	1.0182	1.0076
24.2725	1.0146	1.016	1.0064
24.605	1.017	1.0127	1.0134
24.9375	1.0158	1.0116	1.0035
25.27	1.0147	1.0047	1.0005
25.6025	1.0137	1.0115	1.0073
25.935	1.0178	1.0124	1.0076
26.2675	1.0106	1.0043	1.0069
26.6	1.0107	1.0078	1.0075
26.9325	1.0159	1.0119	1.0122
27.265	1.0164	1.0152	1.0057
27.5975	1.0155	1.0054	1.0114
27.93	1.013	1.007	1.0087
28.2625	1.0146	1.0108	1.0129
28.595	1.0144	1.0079	1.0162
28.9275	1.0168	1.0056	1.0092
29.26	1.0093	1.0095	1.0088
29.5925	1.0139	1.0093	1.0109
29.925	1.0138	1.0113	1.0065
30.2575	1.0076	1.0141	1.0086
30.59	1.011	1.0125	1.0046
30.9225	1.0117	1.0085	1.0016
31.255	1.0175	1.0119	1.0055
31.5875	1.0146	1.013	1.0064
31.92	1.0129	1.0142	1.0063
32.2525	1.0166	1.0052	1.0088
32.585	1.0144	1.0101	1.0072
32.9175	1.0107	1.0087	1.0125
33.25	1.0103	1.0148	1.0048
33.5825	1.0143	1.0097	1.0058
33.915	1.0073	1.0112	1.0091
34.2475	1.0171	1.0105	1.0067
34.58	1.0136	1.0101	1.0057
34.9125	1.0065	1.0094	1.0098
35.245	1.0105	1.0046	1.0085
35.5775	1.0118	1.0059	1.0066
35.91	1.0092	1.0092	1.0022
36.2425	1.0128	1.011	1.0081
36.575	1.0131	1.0084	1.007
36.9075	1.0126	1.0044	1.005
37.24	1.011	1.0096	1.0089
37.5725	1.0153	1.012	1.0029
37.905	1.009	1.0106	1.0059
38.2375	1.0103	1.0057	1.0087
38.57	1.0134	1.0053	1.0064
38.9025	1.0103	1.0067	1.0042
39.235	1.0086	1.0027	1.0029
39.5675	1.011	1.0069	1.0046
39.9	1.0128	1.006	1.0047
40.2325	1.0103	1.0056	0.9983
40.565	1.0131	1.009	1.0056
40.8975	1.0088	1.0042	1.0021
41.23	1.0112	1.003	1.005
41.5625	1.0111	1.007	1.0038
41.895	1.0101	1.0113	1.0048
42.2275	1.0056	1.0055	1.0035
42.56	1.0036	1.0037	1.0021
42.8925	1.0074	1.0037	1.007
43.225	1.012	1.0083	1.0066
43.5575	1.0101	1.0031	1.0032
43.89	1.0089	1.0059	1.0068
44.2225	1.0073	1.0065	1.0054
44.555	1.0066	1.0039	1.0078
44.8875	1.0072	1.0082	1.0026
45.22	1.0096	1.0063	1.0057
45.5525	1.0011	1.0048	0.9969
45.885	1.0063	1.0064	1.0044
46.2175	1.0038	1.0029	1.003
46.55	1.005	1.0072	1.0042
46.8825	1.0116	1.0031	1.007
47.215	1.0073	1.0105	1.0068
47.5475	1.0082	1.0045	1.006
47.88	1.0096	1.0079	1.0039
48.2125	1.0077	1.0048	1.0041
48.545	1.0078	1.0091	1.0015
48.8775	1.0103	1.0041	1.005
49.21	1.0086	1.0036	1.0043
49.5425	1.0031	1.0073	1.0056
49.875	1.0072	1.0069	1.0041
50.2075	1.0056	1.0028	1.0037
50.54	1.007	1.0016	1.0022
50.8725	1.0053	1.0048	1.0017
51.205	1.0056	1.0065	1.001
51.5375	1.0071	1.003	1.0054
51.87	1.007	1.004	1.001
52.2025	1.007	1.0076	1.0011
52.535	1.0057	1.0001	1.0043
52.8675	1.0047	1.0017	1.0041
53.2	1.001	1.0015	1.0043
53.5325	1.0023	1.0077	0.9995
53.865	1.004	1.0041	1.0038
54.1975	1.0019	1.0007	1.0028
54.53	1.0045	1.0049	1.0019
54.8625	1.0027	1.0048	1.0038
55.195	1.0014	1.004	1.0006
55.5275	1.0015	1.0032	1.0023
55.86	1.0025	1.0028	1.0034
56.1925	1.0091	1.0007	1.0043
56.525	1.0037	1.0063	1.0004
56.8575	1.0031	0.9987	0.9996
57.19	1.0033	1.0029	1.0013
57.5225	1.0059	1.0059	1.0001
57.855	0.9994	1.0008	1.0038
58.1875	1.0033	1.0022	1.0041
58.52	1.0043	1.0059	1.0043
58.8525	1.0031	1.002	1.0034
59.185	1.0039	1.0041	1.0036
59.5175	1.0067	1.0059	1.004
59.85	1.0059	0.9988	1.0028
60.1825	1.0061	1.0037	1.0035
60.515	1.0036	0.9991	1.0043
60.8475	1.0058	1.0022	1.0028
61.18	1.0041	1.0027	0.9995
61.5125	1.0024	1.0003	1
61.845	1.0047	1.0001	1.0022
62.1775	1.0038	1.001	1.0057
62.51	1.0051	1.0058	1.0003
62.8425	1.0017	0.9971	1.0019
63.175	1.0026	1.0031	1.0016
63.5075	1.0027	1	1.0028
63.84	0.9977	1.0035	1.0027
64.1725	1.0025	1.0019	0.9974
64.505	0.9963	1.0036	1.0029
64.8375	1.0033	0.9997	1.001
65.17	1.0039	0.9998	1.0024
65.5025	1.0035	1.0034	0.9992
65.835	1.0067	0.9978	1.0008
66.1675	0.9983	0.9998	1.0034
66.5	1.0001	0.9996	1.0014
66.8325	1.0022	1.0033	0.9998
67.165	1.0039	1.0013	0.9976
67.4975	0.998	0.9979	0.9995
67.83	1.0018	0.9978	0.9992
68.1625	1.0023	0.9986	0.9984
68.495	0.9991	1.0015	1.0024
68.8275	1.0068	1.0066	1.0018
69.16	1.0023	1.0047	1.0006
69.4925	1.0032	1.0006	0.9966
69.825	1.0049	1.0036	1.0033
70.1575	1.0061	1.0017	0.9997
70.49	1.0048	1.0014	0.9956
70.8225	1.0047	1.0022	0.9981
71.155	1.0004	1.0041	1.0002
71.4875	0.9987	1.0005	1.0061
71.82	1.0015	1.0089	1.0037
72.1525	0.9976	1.0047	1.0077
72.485	1.0004	1.0056	1.0004
72.8175	0.9996	0.9954	1.0023
73.15	1.007	1.0041	0.9967
73.4825	1.0034	1.0026	1
73.815	1.0008	0.998	0.9996
74.1475	0.998	1.0006	0.9974
74.48	1.0008	1.0012	1.0029
74.8125	1.0014	0.998	1.0022
75.145	0.999	1.0017	0.9982
75.4775	1.0005	0.998	1.0002
75.81	0.9967	1.0032	1.0022
76.1425	1.0045	1.0005	1.0003
76.475	1.0007	0.9988	1.0012
76.8075	0.9993	0.9982	1.0019
77.14	0.9968	1.0013	1.002
77.4725	1.0045	1.0009	1.0005
77.805	1.0027	1.0014	1.0013
78.1375	0.9965	0.9968	0.9989
78.47	0.9946	0.9984	0.9967
78.8025	1.0002	0.9983	0.9993
79.135	0.9986	0.9973	1.0004
79.4675	0.9988	0.9983	1.0013
79.8	1.0051	1.0017	1.0002
80.1325	0.9973	1.0012	1.0042
80.465	0.9969	1	1.0062
80.7975	1.0035	1.0037	1.0007
81.13	1.0049	1.0037	1.0012
81.4625	0.9969	0.9993	1.0018
81.795	0.9958	0.9992	1.0002
82.1275	0.9978	0.9982	0.9978
82.46	0.9994	0.9971	0.9995
82.7925	0.9981	1	0.9939
83.125	1.0011	1.0006	1.001
83.4575	0.995	0.9973	1
83.79	1.0004	0.9975	0.9957
84.1225	1.0009	1.0007	0.9976
84.455	0.997	0.9993	0.9974
84.7875	0.9959	0.997	1
85.12	0.9958	0.9998	1.0039
85.4525	1.0009	0.9941	0.9999
85.785	0.9993	0.9971	1.0019
86.1175	0.998	0.9972	0.9948
86.45	0.9976	0.9966	1.0013
86.7825	1.0011	0.9988	0.9984
87.115	1.0057	1.0023	0.997
87.4475	0.9952	1.0024	0.998
87.78	0.997	0.9994	1
88.1125	0.9973	0.9972	0.9987
88.445	1.0027	1.0011	0.9955
88.7775	1.003	0.9955	0.9969
89.11	0.9978	0.9991	1.0014
89.4425	1.0011	0.9991	0.9972
89.775	0.9984	0.9977	0.9977
90.1075	0.9968	1.002	1.0039
90.44	0.9972	0.9973	0.9992
90.7725	1.0012	0.9986	1.0012
91.105	1.0037	0.9937	0.998
91.4375	0.9979	0.9992	1.0001
91.77	1.0036	0.9979	0.9975
92.1025	0.9986	0.998	0.9994
92.435	0.9998	0.9984	0.999
92.7675	0.9965	0.997	0.9981
93.1	0.9949	1.0056	0.9998
93.4325	1.0022	0.997	0.9993
93.765	0.9967	0.9979	1.0016
94.0975	0.9985	0.995	0.9965
94.43	0.9997	0.9984	1.0019
94.7625	0.9994	0.9988	1.0004
95.095	0.9977	0.9978	1.0029
95.4275	0.997	0.9967	0.9949
95.76	0.9957	1.0018	0.9982
96.0925	0.9995	0.993	1.0052
96.425	0.9992	0.9955	0.9947
96.7575	0.9989	0.9992	1
97.09	0.9959	0.9937	0.9971
97.4225	1.0018	0.9975	0.9972
97.755	1.001	0.9985	0.9992
98.0875	0.9995	0.9985	1
98.42	0.998	0.9954	1.0025
98.7525	0.998	0.9949	1.0034
99.085	0.991	0.983	0.9828
99.4175	0.992	0.9751	0.9816
99.75	0.9941	0.9691	0.9798
100.082	0.9805	0.9715	0.9747
100.415	0.9844	0.9785	0.9758
100.748	0.9854	0.9807	0.9701
101.08	0.968	0.9752	0.9484
101.412	0.9508	0.9366	0.945
101.745	0.9256	0.9399	0.953
102.078	0.9222	0.9274	0.9435
102.41	0.9215	0.915	0.929
102.743	0.9122	0.903	0.914
103.075	0.9061	0.9023	0.8996
103.407	0.9027	0.9049	0.8862
103.74	0.9013	0.8926	0.8783
104.073	0.894	0.8856	0.8664
104.405	0.8786	0.8735	0.8581
104.737	0.8437	0.8672	0.8482
105.07	0.8301	0.8565	0.8347
105.403	0.8259	0.8575	0.825
105.735	0.8338	0.8475	0.8155
106.067	0.8303	0.8392	0.8008
106.4	0.8111	0.8334	0.8007
106.733	0.7847	0.8339	0.804
107.065	0.7805	0.8281	0.7947
107.397	0.7881	0.8246	0.7848
107.73	0.7782	0.8188	0.7798
108.062	0.7614	0.8101	0.7788
108.395	0.7526	0.8038	0.7673
108.728	0.741	0.8045	0.7585
109.06	0.7402	0.8013	0.7527
109.392	0.7376	0.7927	0.7389
109.725	0.7365	0.7881	0.7277
110.058	0.7395	0.7776	0.7191
110.39	0.7379	0.7817	0.7153
110.722	0.7236	0.7814	0.7121
111.055	0.7228	0.7714	0.7064
111.388	0.7287	0.7688	0.7003
111.72	0.7131	0.7623	0.6937
112.052	0.6969	0.7556	0.6893
112.385	0.6874	0.7526	0.6844
112.718	0.6825	0.7429	0.6799
113.05	0.6741	0.7357	0.676
113.382	0.6679	0.7263	0.6695
113.715	0.6687	0.7253	0.6666
114.047	0.6693	0.7274	0.6561
114.38	0.6664	0.7237	0.6523
114.713	0.6529	0.7158	0.6495
115.045	0.6553	0.7186	0.6434
115.377	0.6505	0.71	0.6396
115.71	0.6465	0.7064	0.6382
116.043	0.6387	0.7013	0.6323
116.375	0.634	0.6966	0.6271
116.707	0.6257	0.6932	0.622
117.04	0.6177	0.6902	0.6226
117.373	0.6097	0.6866	0.6127
117.705	0.6097	0.6849	0.6068
118.037	0.6069	0.6828	0.6067
118.37	0.6003	0.6765	0.6011
118.703	0.6004	0.6749	0.6013
119.035	0.5925	0.671	0.5965
119.368	0.6071	0.6683	0.5879
119.7	0.5967	0.6676	0.5843
120.032	0.5772	0.6646	0.5816
120.365	0.5721	0.6608	0.5782
120.698	0.5712	0.6551	0.578
121.03	0.5673	0.6483	0.5739
121.362	0.5601	0.6479	0.5692
121.695	0.5643	0.6421	0.5674
122.028	0.5618	0.6432	0.5637
122.36	0.555	0.6402	0.5577
122.692	0.5545	0.6366	0.5579
123.025	0.5567	0.6286	0.5563
123.358	0.5549	0.627	0.5476
123.69	0.5479	0.627	0.5483
124.022	0.5373	0.6211	0.542
124.355	0.5338	0.62	0.5432
124.688	0.5309	0.6149	0.5341
125.02	0.5311	0.6154	0.5341
125.353	0.5352	0.6153	0.5302
125.685	0.5239	0.6073	0.5245
126.017	0.5223	0.6084	0.5265
126.35	0.5201	0.6053	0.5226
126.683	0.5126	0.6023	0.5228
127.015	0.5148	0.6007	0.5164
127.347	0.5137	0.5976	0.5135
127.68	0.511	0.595	0.5113
128.012	0.5025	0.5897	0.5073
128.345	0.5017	0.5863	0.5066
128.678	0.499	0.5852	0.5021
129.01	0.4964	0.5854	0.5017
129.343	0.4928	0.5796	0.4976
129.675	0.4869	0.5776	0.4978
130.007	0.4895	0.5776	0.494
130.34	0.4833	0.5759	0.4939
130.673	0.4851	0.5724	0.4918
131.005	0.4782	0.5708	0.4877
131.338	0.4792	0.5699	0.486
131.67	0.4745	0.5665	0.481
132.002	0.4743	0.5645	0.4809
132.335	0.4683	0.5649	0.4792
132.667	0.4679	0.5603	0.4751
133	0.47	0.5568	0.4749
133.333	0.4643	0.5541	0.4693
133.665	0.4644	0.5545	0.4699
133.998	0.4693	0.5485	0.4667
134.33	0.4674	0.5537	0.466
134.662	0.4564	0.5523	0.4623
134.995	0.4527	0.5445	0.4627
135.327	0.4508	0.5472	0.4581
135.66	0.4533	0.5438	0.4566
135.993	0.4483	0.5405	0.4551
136.325	0.4445	0.5384	0.45
136.657	0.4418	0.5395	0.451
136.99	0.4424	0.5373	0.4523
137.322	0.4396	0.5309	0.4508
137.655	0.4412	0.5307	0.4486
137.988	0.4412	0.5288	0.4454
138.32	0.4391	0.5284	0.4437
138.653	0.4374	0.5281	0.4415
138.985	0.4334	0.5256	0.44
139.317	0.4267	0.5224	0.4379
139.65	0.4274	0.5229	0.4358
139.982	0.4243	0.5209	0.4324
140.315	0.4227	0.5201	0.4329
140.648	0.4218	0.5159	0.4342
140.98	0.422	0.5138	0.4305
141.312	0.4217	0.5147	0.4294
141.645	0.4164	0.5133	0.4284
141.977	0.416	0.51	0.4277
142.31	0.414	0.5111	0.4241
142.643	0.4131	0.507	0.4202
142.975	0.4119	0.5058	0.4244
143.308	0.4115	0.5025	0.4221
143.64	0.4084	0.5021	0.4177
143.972	0.4066	0.502	0.4177
144.305	0.4049	0.5013	0.4137
144.637	0.4011	0.5006	0.4142
144.97	0.4039	0.4963	0.4128
145.303	0.4015	0.4974	0.4123
145.635	0.3999	0.4972	0.4079
145.968	0.3994	0.4925	0.4139
146.3	0.3968	0.4896	0.4138
146.632	0.3971	0.4892	0.4052
146.965	0.3921	0.4916	0.4035
147.298	0.3928	0.4876	0.4044
147.63	0.3934	0.4876	0.4037
147.963	0.3939	0.484	0.4012
148.295	0.3895	0.4834	0.4005
148.627	0.3885	0.4832	0.4006
148.96	0.3849	0.4826	0.401
149.292	0.3838	0.4815	0.3974
149.625	0.3858	0.4807	0.3947
149.958	0.3832	0.4801	0.3944
150.29	0.3846	0.4781	0.3958
150.623	0.3801	0.4771	0.393
150.955	0.3801	0.4744	0.3937
151.287	0.3791	0.4732	0.397
151.62	0.3773	0.4749	0.3907
151.952	0.3764	0.4721	0.3906
152.285	0.3752	0.4713	0.3887
152.618	0.3758	0.469	0.3885
152.95	0.376	0.4693	0.3862
153.282	0.369	0.472	0.3854
153.615	0.369	0.4633	0.3843
153.947	0.3688	0.4686	0.3818
154.28	0.3693	0.4624	0.3855
154.613	0.3673	0.4629	0.3806
154.945	0.3699	0.4661	0.383
155.278	0.3669	0.4603	0.3788
155.61	0.3654	0.4619	0.3764
155.942	0.3634	0.4591	0.3814
156.275	0.362	0.4594	0.3808
156.607	0.3632	0.4605	0.3761
156.94	0.3653	0.4587	0.378
157.273	0.3611	0.4559	0.3746
157.605	0.3611	0.457	0.3735
157.938	0.3623	0.4547	0.3727
158.27	0.359	0.4528	0.372
158.602	0.3581	0.4543	0.3711
158.935	0.3559	0.4548	0.3731
159.268	0.3558	0.4503	0.3704
159.6	0.3559	0.4496	0.3687
159.933	0.3546	0.4486	0.3689
160.265	0.3571	0.4487	0.3697
160.597	0.3554	0.4493	0.3685
160.93	0.3506	0.4487	0.3664
161.262	0.3524	0.4446	0.3653
161.595	0.3532	0.4467	0.3696
161.928	0.352	0.446	0.363
162.26	0.3515	0.4422	0.3622
162.593	0.3512	0.443	0.3642
162.925	0.346	0.442	0.3642
163.257	0.3466	0.4428	0.3643
163.59	0.3445	0.4429	0.3628
163.923	0.344	0.4413	0.3656
164.255	0.344	0.441	0.3631
164.588	0.345	0.439	0.3603
164.92	0.342	0.4378	0.3623
165.252	0.3445	0.4381	0.3616
165.585	0.3419	0.4367	0.3605
165.917	0.3426	0.437	0.3605
166.25	0.3419	0.4372	0.3614
166.583	0.3445	0.4359	0.3563
166.915	0.3421	0.4344	0.3571
167.248	0.3414	0.4332	0.3588
167.58	0.3387	0.435	0.3547
167.912	0.3388	0.4311	0.3579
168.245	0.339	0.432	0.3564
168.577	0.338	0.4318	0.3547
168.91	0.3342	0.4315	0.3541
169.243	0.3379	0.4308	0.3538
169.575	0.337	0.4298	0.3555
169.907	0.3351	0.43	0.3515
170.24	0.3342	0.4286	0.3494
170.572	0.3351	0.4279	0.3544
170.905	0.3333	0.4287	0.3544
171.238	0.3333	0.4285	0.3523
171.57	0.3316	0.4281	0.3494
171.903	0.3347	0.4246	0.35
172.235	0.3324	0.4247	0.3495
172.567	0.332	0.4234	0.3499
172.9	0.331	0.422	0.3499
173.232	0.3311	0.4233	0.3478
173.565	0.3285	0.4207	0.3504
173.898	0.3316	0.4214	0.3471
174.23	0.3272	0.4218	0.3463
174.562	0.3288	0.4222	0.3478
174.895	0.3301	0.423	0.3462
175.227	0.3273	0.4238	0.3437
175.56	0.3259	0.4193	0.3425
175.893	0.3256	0.4155	0.3443
176.225	0.3253	0.4175	0.3436
176.558	0.3268	0.4185	0.3429
176.89	0.3279	0.4214	0.3482
177.222	0.3263	0.4183	0.342
177.555	0.3253	0.4165	0.3439
177.887	0.3243	0.4158	0.3408
178.22	0.3246	0.4181	0.3454
178.553	0.3236	0.4167	0.3448
178.885	0.3249	0.4155	0.3422
179.218	0.3208	0.4172	0.3435
179.55	0.323	0.4144	0.3399
179.882	0.3233	0.414	0.3382
180.215	0.3197	0.4113	0.3408
180.548	0.3214	0.4126	0.34
180.88	0.3229	0.4151	0.3409
181.213	0.3236	0.4126	0.3386
181.545	0.3244	0.4092	0.3375
181.877	0.3188	0.4136	0.3383
182.21	0.32	0.4154	0.337
182.542	0.32	0.4107	0.3376
182.875	0.3188	0.4108	0.3391
183.208	0.3183	0.4092	0.3418
183.54	0.3218	0.4083	0.3362
183.873	0.3188	0.4107	0.3383
184.205	0.3191	0.4127	0.3346
184.537	0.3191	0.4081	0.3372
184.87	0.3206	0.4085	0.3372
185.202	0.3172	0.4056	0.3363
185.535	0.3178	0.4087	0.3357
185.868	0.3207	0.4089	0.337
186.2	0.3186	0.4083	0.3348
186.532	0.3167	0.4046	0.3339
186.865	0.3189	0.4073	0.3346
187.197	0.3154	0.4075	0.3327
187.53	0.3175	0.4049	0.3344
187.863	0.3181	0.4076	0.3345
188.195	0.3178	0.4067	0.3344
188.528	0.3164	0.4046	0.3335
188.86	0.3166	0.4049	0.3321
189.192	0.3143	0.4063	0.3337
189.525	0.3135	0.406	0.3329
189.857	0.3157	0.4054	0.3347
190.19	0.3122	0.404	0.3335
190.523	0.314	0.4038	0.3329
190.855	0.3152	0.4018	0.3352
191.188	0.3125	0.4023	0.3355
191.52	0.3138	0.4032	0.33
191.852	0.3134	0.4044	0.3309
192.185	0.3137	0.4044	0.3348
192.518	0.3147	0.3992	0.3327
192.85	0.3122	0.4005	0.3316
193.183	0.3155	0.4027	0.3327
193.515	0.3111	0.3996	0.332
193.847	0.3104	0.4027	0.3319
194.18	0.3144	0.4007	0.3303
194.512	0.3137	0.3998	0.3298
194.845	0.3116	0.4019	0.3282
195.178	0.3123	0.4013	0.3278
195.51	0.3103	0.3984	0.3346
195.843	0.3085	0.3999	0.3294
196.175	0.3109	0.3983	0.3311
196.507	0.309	0.4019	0.331
196.84	0.3109	0.3985	0.3316
197.173	0.3102	0.3962	0.3307
197.505	0.3097	0.3985	0.3295
197.838	0.31	0.398	0.3306
198.17	0.3131	0.3981	0.3273
198.502	0.3096	0.3999	0.3305
198.835	0.3134	0.3971	0.328
199.167	0.3089	0.3971	0.3255
199.5	0.3103	0.3998	0.3246
199.833	0.3096	0.4012	0.3295
200.165	0.3069	0.3981	0.3296
200.498	0.3101	0.3935	0.3284
200.83	0.3088	0.3973	0.3282
201.162	0.3077	0.3964	0.3303
201.495	0.309	0.3967	0.3282
201.827	0.3089	0.3966	0.3288
202.16	0.3091	0.3971	0.3263
202.493	0.309	0.3965	0.3291
202.825	0.3076	0.3967	0.3267
203.157	0.3099	0.3957	0.3307
203.49	0.307	0.3961	0.3252
203.822	0.3064	0.3962	0.3288
204.155	0.3098	0.3976	0.3291
204.488	0.3066	0.3924	0.3257
204.82	0.308	0.3934	0.3253
205.153	0.3089	0.3928	0.325
205.485	0.3082	0.3958	0.3241
205.817	0.3086	0.3962	0.327
206.15	0.3077	0.3943	0.3255
206.482	0.3089	0.3947	0.3262
206.815	0.3076	0.3952	0.3254
207.148	0.3064	0.3952	0.3273
207.48	0.3064	0.391	0.3246
207.812	0.308	0.3937	0.3267
208.145	0.3068	0.3934	0.3256
208.477	0.3061	0.392	0.3213
208.81	0.3052	0.3941	0.3271
209.143	0.3055	0.3915	0.3241
209.475	0.3069	0.3921	0.3265
209.808	0.3074	0.3924	0.3266
210.14	0.3063	0.3889	0.3248
210.472	0.3054	0.3939	0.3231
210.805	0.3062	0.3912	0.3229
211.137	0.3071	0.3928	0.3263
211.47	0.305	0.3935	0.3236
211.803	0.306	0.3916	0.3273
212.135	0.3062	0.3936	0.3226
212.468	0.3058	0.3917	0.328
212.8	0.3073	0.3913	0.3254
213.132	0.3054	0.3891	0.3244
213.465	0.3048	0.3909	0.3227
213.798	0.3068	0.391	0.3223
214.13	0.3062	0.3886	0.325
214.463	0.3062	0.3918	0.3243
214.795	0.3045	0.3927	0.3232
215.127	0.3069	0.3928	0.3233
215.46	0.3055	0.3915	0.3219
215.792	0.3047	0.3908	0.3215
216.125	0.3039	0.391	0.3238
216.458	0.3049	0.3929	0.3234
216.79	0.3045	0.3881	0.3253
217.123	0.3069	0.3899	0.3229
217.455	0.3049	0.3915	0.3231
217.787	0.3044	0.3915	0.3232
218.12	0.3042	0.3912	0.3235
218.452	0.3053	0.3902	0.3244
218.785	0.3039	0.393	0.3227
219.118	0.3046	0.3905	0.3229
219.45	0.3046	0.3929	0.3246
219.782	0.3057	0.3902	0.3222
220.115	0.3041	0.39	0.3234
220.447	0.3048	0.3856	0.3231
220.78	0.3035	0.3877	0.3229
221.113	0.3032	0.3904	0.3227
221.445	0.3029	0.3912	0.3219
221.778	0.303	0.3886	0.3221
222.11	0.3039	0.3893	0.3231
222.442	0.3062	0.3881	0.3239
222.775	0.304	0.3896	0.3237
223.107	0.3034	0.3912	0.3247
223.44	0.3015	0.3881	0.3217
223.773	0.3045	0.3876	0.3212
224.105	0.3046	0.3902	0.3209
224.438	0.3056	0.3893	0.3224
224.77	0.3052	0.3911	0.324
225.102	0.301	0.3914	0.3206
225.435	0.304	0.3884	0.3196
225.768	0.3038	0.391	0.3202
226.1	0.302	0.3888	0.3189
226.433	0.3042	0.3876	0.3208
226.765	0.3035	0.3887	0.3223
227.097	0.3054	0.389	0.324
227.43	0.302	0.3903	0.3247
227.762	0.3025	0.3844	0.3229
228.095	0.3029	0.3883	0.3228
228.428	0.3024	0.3903	0.3215
228.76	0.3024	0.3891	0.3225
229.093	0.3053	0.3862	0.3221
229.425	0.3025	0.3867	0.3208
229.757	0.3025	0.3887	0.3216
230.09	0.3043	0.3858	0.3219
230.423	0.3033	0.3865	0.3229
230.755	0.3015	0.3847	0.3215
231.088	0.3041	0.3862	0.323
231.42	0.303	0.388	0.3223
231.752	0.3012	0.3844	0.3217
232.085	0.3006	0.3867	0.3232
232.417	0.2995	0.3893	0.3211
232.75	0.3029	0.3903	0.3222
233.083	0.3022	0.3881	0.3214
233.415	0.3026	0.3877	0.3211
233.748	0.3039	0.3878	0.3218
234.08	0.3045	0.3847	0.3238
234.412	0.3031	0.3886	0.3209
234.745	0.3037	0.3865	0.3211
235.077	0.3024	0.3872	0.3194
235.41	0.3035	0.3871	0.3209
235.743	0.3025	0.3865	0.3192
236.075	0.3029	0.3878	0.3234
236.407	0.302	0.3863	0.3214
236.74	0.3027	0.3887	0.3213
237.072	0.3049	0.3843	0.3224
237.405	0.3043	0.3884	0.3215
237.738	0.3044	0.3853	0.3197
238.07	0.3018	0.3844	0.3224
238.403	0.3019	0.3841	0.3197
238.735	0.3022	0.3862	0.3207
239.067	0.3008	0.3869	0.3199
239.4	0.3034	0.3879	0.3228
239.732	0.3024	0.3854	0.3232
240.065	0.3045	0.3868	0.3225
240.398	0.3044	0.3849	0.3223
240.73	0.3038	0.3868	0.3209
241.062	0.3023	0.3864	0.3224
241.395	0.3024	0.3871	0.3196
241.727	0.3039	0.3836	0.3211
242.06	0.3013	0.3867	0.3228
242.393	0.302	0.3851	0.3205
242.725	0.3028	0.3848	0.3206
243.058	0.3031	0.3851	0.3216
243.39	0.3045	0.3879	0.321
243.722	0.3021	0.3866	0.3209
244.055	0.3025	0.3853	0.3225
244.387	0.3025	0.3856	0.3218
244.72	0.3012	0.3877	0.3198
245.053	0.3011	0.3856	0.3226
245.385	0.3022	0.3875	0.3197
245.718	0.3	0.3893	0.3203
246.05	0.303	0.3862	0.3209
246.382	0.3042	0.3875	0.3254
246.715	0.3019	0.384	0.3213
247.048	0.3018	0.3862	0.3204
247.38	0.3029	0.3848	0.32
247.713	0.3028	0.3827	0.3212
248.045	0.3005	0.3864	0.3204
248.377	0.3002	0.3887	0.3208
248.71	0.3011	0.3887	0.3209
249.042	0.3015	0.3848	0.321
249.375	0.3023	0.3834	0.3214
249.708	0.3021	0.3866	0.3204
250.04	0.2994	0.3885	0.32
250.373	0.3011	0.3848	0.3224
250.705	0.302	0.385	0.3197
251.037	0.3018	0.3874	0.3211
251.37	0.3021	0.3865	0.3221
251.702	0.3017	0.3865	0.3224
252.035	0.301	0.3852	0.3227
252.368	0.3016	0.3842	0.3214
252.7	0.3028	0.3824	0.3233
253.032	0.3	0.3861	0.3207
253.365	0.3018	0.3861	0.3178
253.697	0.3021	0.3858	0.3231
254.03	0.3038	0.3836	0.3204
254.363	0.302	0.3843	0.3202
254.695	0.3035	0.3858	0.3217
255.028	0.3	0.3861	0.3224
255.36	0.2997	0.3854	0.3213
255.692	0.3025	0.3839	0.3229
256.025	0.3014	0.3845	0.3204
256.358	0.302	0.3867	0.3215
256.69	0.3008	0.3866	0.3194
257.022	0.2997	0.3877	0.3218
257.355	0.3025	0.385	0.3197
257.688	0.3023	0.3829	0.3194
258.02	0.3017	0.3843	0.3216
258.353	0.3025	0.3866	0.3204
258.685	0.3022	0.3828	0.3203
259.017	0.304	0.3835	0.3198
259.35	0.3017	0.3827	0.3211
259.683	0.3016	0.3863	0.3213
260.015	0.3021	0.3848	0.3204
260.348	0.3019	0.3844	0.3193
260.68	0.3009	0.3845	0.321
261.012	0.3032	0.3837	0.3207
261.345	0.3031	0.3813	0.3216
261.678	0.3017	0.3833	0.3187
262.01	0.3048	0.3836	0.3213
262.342	0.3046	0.3859	0.3185
262.675	0.2995	0.3834	0.3201
263.007	0.3019	0.3841	0.3183
263.34	0.3002	0.3848	0.3194
263.673	0.3016	0.3845	0.3186
264.005	0.3007	0.385	0.3203
264.337	0.3013	0.388	0.3218
264.67	0.302	0.3835	0.3198
265.002	0.3027	0.3831	0.32
265.335	0.3043	0.3861	0.319
265.668	0.3017	0.3841	0.3211
266	0.2977	0.3846	0.3196
266.332	0.3002	0.3841	0.3214
266.665	0.3015	0.3836	0.3206
266.998	0.3026	0.3834	0.322
267.33	0.2995	0.3843	0.3206
267.663	0.3008	0.3859	0.3202
267.995	0.3005	0.3833	0.3206
268.327	0.3003	0.3851	0.3199
268.66	0.3008	0.3851	0.3191
268.993	0.3012	0.3839	0.3206
269.325	0.3022	0.3844	0.3193
269.658	0.3018	0.3845	0.3196
269.99	0.3	0.3864	0.3174
270.322	0.3028	0.3826	0.3206
270.655	0.3016	0.384	0.3215
270.988	0.3016	0.3841	0.3205
271.32	0.3025	0.3846	0.3191
271.652	0.3021	0.3835	0.3197
271.985	0.3023	0.3837	0.3185
272.317	0.3003	0.3836	0.3191
272.65	0.3012	0.3846	0.3166
272.983	0.3026	0.3845	0.3193
273.315	0.2997	0.3837	0.322
273.647	0.3017	0.3843	0.3231
273.98	0.2999	0.3814	0.3185
274.312	0.3007	0.3818	0.3212
274.645	0.3014	0.384	0.3223
274.978	0.2995	0.3839	0.3194
275.31	0.3028	0.3847	0.3207
275.642	0.2994	0.3852	0.3187
275.975	0.3032	0.3813	0.3177
276.308	0.3015	0.3848	0.3183
276.64	0.3001	0.3845	0.3202
276.973	0.3019	0.3828	0.3228
277.305	0.3	0.3833	0.3173
277.637	0.3009	0.3878	0.321
277.97	0.302	0.3853	0.321
278.303	0.302	0.3842	0.3185
278.635	0.3006	0.3859	0.3183
278.967	0.2999	0.3834	0.3207
279.3	0.3022	0.3865	0.3198
279.632	0.302	0.3824	0.3217
279.965	0.3019	0.3829	0.3223
280.298	0.3023	0.3833	0.3178
280.63	0.3018	0.3835	0.3211
280.962	0.2998	0.3815	0.3209
281.295	0.3021	0.385	0.3205
281.627	0.3008	0.3862	0.3212
281.96	0.3027	0.3877	0.3208
282.293	0.3006	0.3845	0.3181
282.625	0.3015	0.3849	0.3192
282.957	0.3047	0.3851	0.3213
283.29	0.2976	0.3847	0.3189
283.623	0.3006	0.3873	0.3184
283.955	0.3002	0.3858	0.3199
284.288	0.3017	0.3832	0.3183
284.62	0.3036	0.3835	0.3196
284.952	0.3003	0.3862	0.3184
285.285	0.299	0.3831	0.3178
285.618	0.2994	0.3819	0.318
285.95	0.301	0.3838	0.322
286.283	0.2989	0.3854	0.3187
286.615	0.3004	0.3793	0.3203
286.947	0.2981	0.3823	0.3207
287.28	0.3009	0.3833	0.3198
287.613	0.3015	0.3835	0.3171
287.945	0.3016	0.3842	0.3204
288.277	0.3029	0.3841	0.3181
288.61	0.3018	0.3826	0.319
288.942	0.3018	0.3836	0.3196
289.275	0.299	0.3853	0.3178
289.608	0.3007	0.3833	0.3212
289.94	0.3024	0.3838	0.3207
290.272	0.3012	0.3833	0.3187
290.605	0.299	0.3833	0.3208
290.938	0.3015	0.3843	0.3167
291.27	0.298	0.3818	0.3175
291.603	0.301	0.3837	0.321
291.935	0.3007	0.3845	0.3185
292.267	0.3008	0.3824	0.3199
292.6	0.3006	0.3837	0.3214
292.933	0.2989	0.3851	0.3197
293.265	0.2999	0.384	0.3178
293.598	0.3028	0.3848	0.3181
293.93	0.3025	0.3848	0.3204
294.262	0.3014	0.3853	0.3189
294.595	0.3	0.3834	0.3203
294.928	0.3018	0.3836	0.3204
295.26	0.2998	0.3845	0.3212
295.592	0.301	0.3824	0.3199
295.925	0.2987	0.3819	0.3178
296.257	0.3011	0.3836	0.3206
296.59	0.2997	0.3821	0.3189
296.923	0.3031	0.3833	0.3203
297.255	0.2983	0.3835	0.321
297.587	0.2996	0.3848	0.3232
297.92	0.2992	0.383	0.3189
298.252	0.2997	0.3842	0.318
298.585	0.2997	0.3835	0.3201
298.918	0.3014	0.3833	0.3185
299.25	0.3005	0.3844	0.3222
299.582	0.2983	0.3822	0.3208
299.915	0.3	0.3835	0.3188
300.248	0.3016	0.3834	0.3184
300.58	0.3009	0.3818	0.3207
300.913	0.2985	0.3821	0.3217
301.245	0.2998	0.3826	0.3187
301.577	0.2984	0.3839	0.3198
301.91	0.3004	0.3871	0.3212
302.243	0.2993	0.3816	0.3222
302.575	0.299	0.3813	0.3162
302.908	0.3005	0.3813	0.3176
303.24	0.3015	0.3825	0.3162
303.572	0.2995	0.3871	0.3212
303.905	0.2987	0.3837	0.3177
304.238	0.301	0.382	0.3198
304.57	0.2995	0.3818	0.3168
304.902	0.3019	0.3822	0.3186
305.235	0.2983	0.3835	0.3185
305.567	0.299	0.3816	0.3209
305.9	0.2999	0.3837	0.3198
306.233	0.2996	0.384	0.322
306.565	0.2992	0.3817	0.3188
306.897	0.2991	0.3832	0.3198
307.23	0.3006	0.3842	0.3197
307.562	0.3007	0.3826	0.319
307.895	0.3012	0.3839	0.318
308.228	0.2987	0.385	0.3195
308.56	0.2993	0.385	0.3194
308.892	0.3014	0.384	0.3184
309.225	0.2978	0.3841	0.3187
309.558	0.3011	0.3822	0.3202
309.89	0.3003	0.383	0.3188
310.223	0.3029	0.3826	0.3204
310.555	0.2984	0.3831	0.3187
310.887	0.2981	0.3806	0.3196
311.22	0.299	0.3832	0.3183
311.553	0.3007	0.3818	0.3168
311.885	0.2991	0.3813	0.3201
312.217	0.3017	0.3829	0.3219
312.55	0.2998	0.3822	0.3182
312.882	0.3008	0.3814	0.3209
313.215	0.2988	0.3843	0.3189
313.548	0.3014	0.3827	0.3208
313.88	0.2983	0.3825	0.3196
314.212	0.2993	0.3823	0.3201
314.545	0.3001	0.3828	0.3207
314.877	0.2986	0.3835	0.3205
315.21	0.3011	0.3821	0.3203
315.543	0.2987	0.3834	0.3183
315.875	0.3005	0.3824	0.3181
316.207	0.2997	0.3832	0.3188
316.54	0.301	0.3846	0.3182
316.873	0.2998	0.3808	0.3163
317.205	0.2988	0.3835	0.3226
317.538	0.3002	0.3823	0.3192
317.87	0.2985	0.3818	0.3186
318.202	0.2993	0.381	0.3201
318.535	0.3019	0.383	0.3175
318.868	0.3006	0.3834	0.3199
319.2	0.3006	0.382	0.3198
319.533	0.3	0.3835	0.3197
319.865	0.3013	0.3819	0.3211
320.197	0.3008	0.3821	0.3177
320.53	0.2989	0.3813	0.3221
320.863	0.3007	0.3805	0.3185
321.195	0.2993	0.3802	0.3185
321.527	0.3005	0.382	0.3195
321.86	0.3012	0.3834	0.3193
322.192	0.2985	0.3818	0.3184
322.525	0.3026	0.3827	0.3173
322.858	0.3018	0.3807	0.3188
323.19	0.2988	0.3833	0.317
323.522	0.3009	0.3851	0.321
323.855	0.3004	0.3836	0.3201
324.188	0.2969	0.3861	0.3191
324.52	0.2992	0.3817	0.3206
324.853	0.3001	0.3813	0.3193
325.185	0.3005	0.3815	0.3193
325.517	0.3017	0.3799	0.3201
325.85	0.3	0.3818	0.319
326.183	0.2978	0.3822	0.3167
326.515	0.3002	0.3844	0.3176
326.848	0.3007	0.3815	0.3186
327.18	0.3012	0.3838	0.3206
327.512	0.2999	0.3838	0.3173
327.845	0.2989	0.3845	0.318
328.178	0.3012	0.3818	0.3158
328.51	0.3002	0.3838	0.3194
328.842	0.3017	0.3828	0.3167
329.175	0.2986	0.3824	0.3191
329.507	0.2988	0.382	0.3178
329.84	0.2989	0.3824	0.3191
330.173	0.2989	0.3833	0.3168
330.505	0.2984	0.3845	0.321
330.837	0.2988	0.3817	0.3177
331.17	0.3007	0.3842	0.3199
331.502	0.3016	0.3825	0.3174
331.835	0.3012	0.384	0.3154
332.168	0.2995	0.3828	0.3197
332.5	0.3004	0.3832	0.3178
332.832	0.2997	0.381	0.3184
333.165	0.2997	0.3835	0.32
333.498	0.3003	0.3792	0.3223
333.83	0.3009	0.3828	0.3163
334.163	0.2981	0.3845	0.3216
334.495	0.3002	0.3847	0.3172
334.827	0.2988	0.3813	0.3202
335.16	0.2996	0.3828	0.3221
335.493	0.3026	0.381	0.3179
335.825	0.2989	0.3828	0.3179
336.158	0.2978	0.3843	0.3157
336.49	0.2994	0.3835	0.32
336.822	0.2994	0.3816	0.3179
337.155	0.2989	0.382	0.3195
337.488	0.3015	0.3814	0.3171
337.82	0.3001	0.3835	0.3183
338.152	0.2988	0.3807	0.3203
338.485	0.2988	0.381	0.3219
338.817	0.3031	0.3846	0.3161
339.15	0.2994	0.3839	0.3167
339.483	0.3024	0.3819	0.319
339.815	0.298	0.3794	0.3202
340.147	0.3004	0.3765	0.318
340.48	0.2983	0.3828	0.3189
340.812	0.2988	0.3823	0.3194
341.145	0.2992	0.3834	0.3187
341.478	0.3008	0.3831	0.3199
341.81	0.2989	0.3846	0.3199
342.142	0.2987	0.3846	0.3211
342.475	0.3008	0.381	0.3202
342.808	0.2976	0.3831	0.3218
343.14	0.2997	0.3834	0.3196
343.473	0.2993	0.3811	0.319
343.805	0.2991	0.3818	0.32
344.137	0.3019	0.3826	0.3207
344.47	0.3004	0.3807	0.3186
344.803	0.2985	0.3804	0.3184
345.135	0.2997	0.3815	0.316
345.467	0.2999	0.3811	0.3179
345.8	0.2996	0.3805	0.3192
346.132	0.3007	0.3825	0.3175
346.465	0.3	0.382	0.3196
346.798	0.2989	0.3837	0.3192
347.13	0.2978	0.3824	0.3191
347.462	0.2977	0.3825	0.3194
347.795	0.2969	0.3808	0.32
348.127	0.2984	0.3828	0.3167
348.46	0.2998	0.3801	0.3192
348.793	0.3001	0.3815	0.3176
349.125	0.3	0.3844	0.3182
349.457	0.3012	0.3804	0.3206
349.79	0.2986	0.3791	0.3179
350.123	0.3005	0.3836	0.3173
350.455	0.3003	0.3811	0.3188
350.788	0.2984	0.3837	0.3181
351.12	0.2994	0.3836	0.3189
351.452	0.3005	0.3787	0.3174
351.785	0.2991	0.3834	0.319
352.118	0.2984	0.3839	0.32
352.45	0.3004	0.3825	0.3163
352.783	0.2988	0.3832	0.319
353.115	0.2999	0.3815	0.3193
353.447	0.3006	0.3798	0.3176
353.78	0.3004	0.381	0.3194
354.113	0.2983	0.381	0.3192
354.445	0.3019	0.3839	0.3209
354.777	0.2984	0.3833	0.3159
355.11	0.3006	0.3802	0.3194
355.442	0.2997	0.3828	0.3168
355.775	0.2986	0.3791	0.3172
356.108	0.2985	0.3835	0.317
356.44	0.3008	0.387	0.3187
356.772	0.2995	0.3825	0.3186
357.105	0.299	0.3831	0.315
357.438	0.2995	0.3815	0.3173
357.77	0.2998	0.3834	0.3175
358.103	0.2993	0.3793	0.3165
358.435	0.3023	0.3812	0.3186
358.767	0.2999	0.3817	0.3197
359.1	0.2964	0.3819	0.319
359.433	0.2969	0.3825	0.3217
359.765	0.2983	0.383	0.3164
360.098	0.2982	0.3802	0.3193
360.43	0.2985	0.3829	0.3188
360.762	0.2994	0.3827	0.3194
361.095	0.2987	0.3826	0.3189
361.428	0.2994	0.378	0.3196
361.76	0.2995	0.3832	0.315
362.092	0.2977	0.3815	0.3193
362.425	0.2984	0.3838	0.3174
362.757	0.2985	0.3815	0.3187
363.09	0.298	0.3813	0.3196
363.423	0.2989	0.381	0.32
363.755	0.2993	0.3814	0.3186
364.087	0.2988	0.3837	0.317
364.42	0.2988	0.382	0.3183
364.752	0.3006	0.3813	0.3176
365.085	0.2993	0.3828	0.3193
365.418	0.2994	0.3824	0.3186
365.75	0.2993	0.3815	0.3182
366.082	0.2984	0.3835	0.3158
366.415	0.2994	0.3812	0.3166
366.748	0.2994	0.381	0.3189
367.08	0.2996	0.3803	0.3188
367.413	0.2987	0.3817	0.3186
367.745	0.2987	0.3823	0.3206
368.077	0.3013	0.3837	0.3182
368.41	0.2976	0.3774	0.3194
368.743	0.3007	0.3814	0.3148
369.075	0.2967	0.3833	0.3177
369.408	0.2984	0.3801	0.3177
369.74	0.2985	0.3834	0.319
370.072	0.2977	0.3796	0.317
370.405	0.2974	0.385	0.316
370.738	0.2992	0.3806	0.317
371.07	0.2981	0.3831	0.3207
371.402	0.2996	0.3817	0.3192
371.735	0.2978	0.3809	0.3166
372.067	0.2987	0.3825	0.3194
372.4	0.2976	0.3816	0.319
372.733	0.2992	0.3806	0.3157
373.065	0.3007	0.382	0.3159
373.397	0.3015	0.3822	0.3184
373.73	0.2978	0.3837	0.3196
374.062	0.2989	0.3818	0.317
374.395	0.2987	0.3803	0.3177
374.728	0.299	0.3829	0.3176
375.06	0.3004	0.3848	0.3145
375.392	0.2992	0.3799	0.3171
375.725	0.2976	0.3812	0.3173
376.058	0.3001	0.3791	0.317
376.39	0.2978	0.381	0.3177
376.723	0.2987	0.3785	0.3172
377.055	0.2988	0.3836	0.3172
377.387	0.2971	0.3838	0.32
377.72	0.3002	0.3816	0.319
378.053	0.297	0.3823	0.3191
378.385	0.2988	0.3814	0.3178
378.717	0.2968	0.3853	0.3209
379.05	0.2984	0.3805	0.3171
379.382	0.298	0.3829	0.3153
379.715	0.2979	0.3828	0.319
380.048	0.3002	0.38	0.318
380.38	0.2997	0.381	0.3178
380.712	0.2999	0.3807	0.3187
381.045	0.2978	0.38	0.3173
381.377	0.2961	0.3791	0.3187
381.71	0.3009	0.3811	0.3167
382.043	0.2986	0.3824	0.3167
382.375	0.2972	0.3794	0.3174
382.707	0.2985	0.3832	0.3179
383.04	0.2978	0.3816	0.3181
383.373	0.2962	0.3825	0.315
383.705	0.2989	0.3817	0.3178
384.038	0.2999	0.3814	0.3158
384.37	0.2987	0.3821	0.3179
384.702	0.2998	0.3825	0.3182
385.035	0.3009	0.3819	0.3173
385.368	0.3009	0.3812	0.3213
385.7	0.2971	0.3825	0.3189
386.033	0.2969	0.3791	0.3167
386.365	0.2985	0.381	0.317
386.697	0.2983	0.3809	0.3176
387.03	0.2971	0.3788	0.3203
387.363	0.3001	0.3815	0.3167
387.695	0.2967	0.3807	0.3169
388.027	0.2965	0.381	0.3169
388.36	0.2971	0.3818	0.3186
388.692	0.3	0.3831	0.3168
389.025	0.2974	0.3835	0.3168
389.358	0.2981	0.3807	0.3175
389.69	0.2964	0.3818	0.3169
390.022	0.2978	0.3814	0.319
390.355	0.297	0.3791	0.319
390.688	0.2998	0.3811	0.3194
391.02	0.2972	0.38	0.3194
391.353	0.2965	0.3784	0.3187
391.685	0.2955	0.3819	0.3172
392.017	0.2994	0.3817	0.3137
392.35	0.2976	0.3805	0.3179
392.683	0.2963	0.3817	0.3168
393.015	0.2988	0.3791	0.3185
393.348	0.2991	0.3818	0.3158
393.68	0.2971	0.3807	0.3162
394.012	0.3001	0.3814	0.3181
394.345	0.2991	0.38	0.3161
394.678	0.2992	0.3806	0.319
395.01	0.2986	0.3828	0.3184
395.342	0.299	0.3798	0.3184
395.675	0.2982	0.3819	0.3189
396.007	0.2981	0.3818	0.32
396.34	0.2967	0.3795	0.3174
396.673	0.2987	0.3814	0.3182
397.005	0.3004	0.3835	0.3152
397.337	0.2995	0.38	0.3172
397.67	0.3006	0.38	0.3142
398.002	0.2961	0.3818	0.3187
398.335	0.2979	0.3787	0.3173
398.668	0.2976	0.3823	0.3182
399	0.2984	0.385	0.3171
399.332	0.299	0.3796	0.3191
399.665	0.2972	0.3842	0.3181
399.998	0.2996	0.3798	0.3175
400.33	0.2969	0.3808	0.3173
400.663	0.2974	0.382	0.3163
400.995	0.297	0.3792	0.3163
401.327	0.2982	0.3786	0.3198
401.66	0.2974	0.3813	0.3191
401.993	0.2975	0.3806	0.3178
402.325	0.2976	0.38	0.3165
402.658	0.2995	0.3818	0.3184
402.99	0.2979	0.3827	0.3183
403.322	0.2967	0.3832	0.3173
403.655	0.2972	0.38	0.3164
403.988	0.2967	0.3814	0.3164
404.32	0.2994	0.3798	0.3162
404.652	0.2962	0.3804	0.3195
404.985	0.2965	0.3823	0.3169
405.317	0.2981	0.3794	0.3202
405.65	0.298	0.3795	0.3151
405.983	0.2989	0.3817	0.3175
406.315	0.298	0.3813	0.3166
406.647	0.2982	0.3811	0.3197
406.98	0.2994	0.3792	0.3189
407.312	0.2994	0.3822	0.3167
407.645	0.2991	0.3829	0.318
407.978	0.2989	0.3805	0.3161
408.31	0.2954	0.3831	0.3182
408.642	0.2975	0.3816	0.3198
408.975	0.2952	0.3792	0.3168
409.308	0.2954	0.3797	0.3138
409.64	0.2995	0.3821	0.3177
409.973	0.2959	0.3808	0.3171
410.305	0.2986	0.3806	0.3169
410.637	0.2977	0.3793	0.3156
410.97	0.2957	0.3792	0.3153
411.303	0.2992	0.3795	0.3177
411.635	0.2986	0.3796	0.3163
411.967	0.2968	0.3802	0.3179
412.3	0.2986	0.382	0.3157
412.632	0.2968	0.3795	0.3174
412.965	0.2985	0.3821	0.3165
413.298	0.2974	0.3831	0.3167
413.63	0.2961	0.3785	0.3142
413.962	0.2964	0.3827	0.3165
414.295	0.2968	0.3818	0.3157
414.627	0.2982	0.3801	0.317
414.96	0.2998	0.3793	0.3195
415.293	0.2973	0.3804	0.3211
415.625	0.2987	0.3809	0.3137
415.957	0.2964	0.3804	0.3179
416.29	0.2951	0.3797	0.317
416.623	0.2967	0.3823	0.3162
416.955	0.2962	0.3814	0.3168
417.288	0.2949	0.3781	0.317
417.62	0.2989	0.3792	0.3163
417.952	0.2973	0.3799	0.3165
418.285	0.2965	0.3807	0.3188
418.618	0.2945	0.3846	0.3164
418.95	0.2963	0.3795	0.3168
419.283	0.2971	0.3792	0.3155
419.615	0.2985	0.3798	0.3187
419.947	0.2969	0.3796	0.3189
420.28	0.2972	0.3808	0.3177
420.613	0.298	0.3839	0.315
420.945	0.2968	0.3801	0.3168
421.277	0.2982	0.38	0.3147
421.61	0.2977	0.3811	0.3181
421.942	0.2968	0.3817	0.3196
422.275	0.2992	0.379	0.3183
422.608	0.299	0.3802	0.3177
422.94	0.2981	0.383	0.3169
423.272	0.2981	0.3781	0.3129
423.605	0.2983	0.3802	0.3181
423.938	0.3	0.3784	0.3174
424.27	0.297	0.3817	0.3166
424.603	0.2983	0.3794	0.3174
424.935	0.2984	0.3821	0.3179
425.267	0.2966	0.3822	0.3137
425.6	0.2991	0.3817	0.3156
425.933	0.2972	0.3805	0.317
426.265	0.2972	0.3822	0.3176
426.598	0.2978	0.3782	0.3194
426.93	0.2962	0.3814	0.3159
427.262	0.3007	0.3797	0.3196
427.595	0.2988	0.3804	0.3177
427.928	0.2982	0.3789	0.3162
428.26	0.2955	0.3784	0.3184
428.592	0.297	0.3811	0.3171
428.925	0.2975	0.3803	0.3172
429.257	0.2973	0.381	0.3184
429.59	0.2964	0.3784	0.3154
429.923	0.296	0.3792	0.3141
430.255	0.297	0.3807	0.316
430.587	0.2974	0.3797	0.3174
430.92	0.2995	0.3801	0.3154
431.252	0.297	0.3786	0.3209
431.585	0.3001	0.3793	0.3154
431.918	0.2993	0.3787	0.3171
432.25	0.2973	0.382	0.3164
432.582	0.2944	0.3802	0.3141
432.915	0.298	0.3812	0.3157
433.248	0.2993	0.3811	0.3192
433.58	0.2985	0.3811	0.3144
433.913	0.2974	0.3795	0.3177
434.245	0.297	0.379	0.3186
434.577	0.296	0.3789	0.3172
434.91	0.2978	0.3805	0.3189
435.243	0.2973	0.3821	0.3173
435.575	0.2964	0.3771	0.3198
435.908	0.297	0.3754	0.3158
436.24	0.298	0.3814	0.315
436.572	0.2976	0.3795	0.3188
436.905	0.2967	0.3832	0.3176
437.238	0.2952	0.3807	0.3135
437.57	0.2994	0.3805	0.3184
437.902	0.2974	0.3816	0.3179
438.235	0.2983	0.3806	0.3186
438.567	0.2975	0.38	0.3171
438.9	0.3003	0.3796	0.3181
439.233	0.2982	0.3762	0.317
439.565	0.296	0.3783	0.317
439.897	0.2977	0.3833	0.3155
440.23	0.2958	0.3803	0.3181
440.562	0.2948	0.3786	0.3152
440.895	0.2961	0.3824	0.3179
441.228	0.2972	0.3788	0.3185
441.56	0.299	0.3808	0.3139
441.892	0.2965	0.3795	0.3175
442.225	0.2979	0.3804	0.3172
442.558	0.2965	0.382	0.3166
442.89	0.2964	0.3818	0.3161
443.223	0.2965	0.3768	0.3172
443.555	0.2952	0.3825	0.3189
443.887	0.2967	0.3819	0.3187
444.22	0.2984	0.3796	0.3146
444.553	0.2977	0.3814	0.3164
444.885	0.298	0.3787	0.3149
445.217	0.2974	0.3804	0.3171
445.55	0.2977	0.3808	0.3175
445.882	0.2975	0.3788	0.3179
446.215	0.299	0.3801	0.3183
446.548	0.2974	0.3805	0.3149
446.88	0.2966	0.3802	0.3175
447.212	0.2954	0.3779	0.3176
447.545	0.2999	0.3798	0.317
447.877	0.2944	0.3791	0.3172
448.21	0.298	0.3796	0.3152
448.543	0.2962	0.379	0.3159
448.875	0.2959	0.3806	0.3169
449.207	0.2948	0.3782	0.318
449.54	0.2984	0.3807	0.3171
449.873	0.2972	0.3789	0.3149
450.205	0.2983	0.3812	0.3177
450.538	0.2976	0.3788	0.3186
450.87	0.2991	0.3814	0.3167
451.202	0.2989	0.38	0.3144
451.535	0.297	0.3797	0.3154
451.868	0.2961	0.3775	0.3163
452.2	0.2971	0.3818	0.3154
452.533	0.2968	0.3803	0.3143
452.865	0.2951	0.3803	0.3152
453.197	0.2978	0.3804	0.3156
453.53	0.2975	0.3804	0.3165
453.863	0.2962	0.3789	0.3183
454.195	0.2989	0.38	0.3189
454.527	0.2957	0.3828	0.3146
454.86	0.2969	0.3803	0.3184
455.192	0.2974	0.3785	0.316
455.525	0.2975	0.3784	0.3175
455.858	0.2981	0.3839	0.3157
456.19	0.2971	0.3807	0.3164
456.522	0.2967	0.3793	0.3159
456.855	0.2997	0.3797	0.3182
457.188	0.297	0.3811	0.3168
457.52	0.2973	0.3815	0.3172
457.853	0.2975	0.3841	0.3154
458.185	0.2979	0.3799	0.3172
458.517	0.2986	0.3814	0.3168
458.85	0.2966	0.3788	0.3159
459.183	0.2988	0.3776	0.3145
459.515	0.2947	0.3807	0.3162
459.848	0.2969	0.3814	0.3179
460.18	0.2965	0.3787	0.3184
460.512	0.2954	0.3801	0.3158
460.845	0.2957	0.382	0.3149
461.178	0.3005	0.3819	0.3154
461.51	0.2985	0.3784	0.3164
461.842	0.2978	0.3803	0.3153
462.175	0.2975	0.381	0.318
462.507	0.2967	0.3772	0.3168
462.84	0.2948	0.3797	0.3176
463.173	0.2969	0.3801	0.3166
463.505	0.2987	0.3757	0.3143
463.837	0.2964	0.3762	0.3145
464.17	0.2963	0.3789	0.3152
464.502	0.2972	0.3769	0.3145
464.835	0.296	0.3825	0.3133
465.168	0.2966	0.3801	0.3142
465.5	0.2971	0.38	0.3148
465.832	0.2971	0.3793	0.3141
466.165	0.2964	0.3788	0.3158
466.498	0.2958	0.3802	0.317
466.83	0.2965	0.3786	0.3163
467.163	0.2966	0.3794	0.3162
467.495	0.2973	0.379	0.3177
467.827	0.2959	0.3795	0.3176
468.16	0.2961	0.3812	0.3172
468.493	0.2957	0.3786	0.3168
468.825	0.2972	0.3779	0.3158
469.158	0.2942	0.3796	0.318
469.49	0.2965	0.3783	0.3164
469.822	0.2969	0.3793	0.3167
470.155	0.2979	0.383	0.3154
470.488	0.2977	0.3801	0.3166
470.82	0.2989	0.3785	0.3191
471.152	0.2945	0.3809	0.3157
471.485	0.2962	0.3816	0.3183
471.817	0.2938	0.3821	0.3166
472.15	0.2984	0.3823	0.3181
472.483	0.2965	0.3809	0.3147
472.815	0.2972	0.3801	0.3153
473.147	0.2963	0.3786	0.3141
473.48	0.2967	0.3811	0.3155
473.812	0.2946	0.3808	0.3159
474.145	0.2958	0.3837	0.315
474.478	0.2955	0.379	0.3135
474.81	0.2966	0.3797	0.3135
475.142	0.2988	0.3787	0.3129
475.475	0.2959	0.3806	0.3169
475.808	0.295	0.3804	0.3148
476.14	0.2963	0.3776	0.3157
476.473	0.2957	0.3809	0.3174
476.805	0.2952	0.3793	0.3151
477.137	0.2964	0.3804	0.3162
477.47	0.2975	0.3799	0.3146
477.803	0.2963	0.3816	0.315
478.135	0.2984	0.3771	0.316
478.467	0.2954	0.3785	0.3156
478.8	0.2954	0.3804	0.3169
479.132	0.2946	0.3805	0.3145
479.465	0.2979	0.3799	0.3141
479.798	0.2985	0.3795	0.3165
480.13	0.2973	0.3802	0.3137
480.462	0.2974	0.3798	0.3128
480.795	0.2948	0.3794	0.3146
481.127	0.2952	0.3801	0.3156
481.46	0.2963	0.3818	0.3138
481.793	0.2965	0.3813	0.3183
482.125	0.2961	0.3777	0.3166
482.457	0.2952	0.3801	0.3155
482.79	0.298	0.3797	0.3163
483.123	0.2981	0.3786	0.3179
483.455	0.2985	0.3809	0.316
483.788	0.2944	0.3816	0.3175
484.12	0.2968	0.3796	0.3182
484.452	0.2977	0.38	0.3137
484.785	0.2951	0.3786	0.3147
485.118	0.2964	0.3791	0.3189
485.45	0.2954	0.3781	0.3153
485.783	0.2959	0.3788	0.3159
486.115	0.2992	0.3772	0.3126
486.447	0.2936	0.3778	0.3158
486.78	0.2971	0.3821	0.3175
487.113	0.2957	0.3821	0.315
487.445	0.2974	0.3793	0.3156
487.777	0.2964	0.3802	0.3143
488.11	0.2978	0.3799	0.3147
488.442	0.2973	0.3798	0.3143
488.775	0.2969	0.3776	0.3147
489.108	0.2967	0.3794	0.318
489.44	0.2969	0.3782	0.3155
489.772	0.2969	0.3812	0.3174
490.105	0.2976	0.3805	0.3164
490.438	0.2946	0.3787	0.3135
490.77	0.2948	0.3793	0.3169
491.103	0.2985	0.3796	0.3157
491.435	0.2967	0.3792	0.3147
491.767	0.2962	0.3804	0.3148
492.1	0.2954	0.3787	0.3164
492.433	0.2958	0.3782	0.3163
492.765	0.2952	0.3811	0.3143
493.098	0.2961	0.3798	0.3164
493.43	0.2967	0.3793	0.3159
493.762	0.294	0.3804	0.3159
494.095	0.2976	0.3778	0.3158
494.428	0.2961	0.3776	0.3144
494.76	0.2935	0.38	0.3151
495.092	0.2969	0.3789	0.3121
495.425	0.2957	0.3796	0.316
495.757	0.2956	0.3776	0.3143
496.09	0.2976	0.3796	0.3151
496.423	0.2938	0.378	0.3144
496.755	0.295	0.3788	0.3132
497.087	0.2957	0.3812	0.3157
497.42	0.2952	0.3797	0.3132
497.752	0.298	0.3809	0.3144
498.085	0.2969	0.3786	0.3148
498.418	0.2949	0.3792	0.318
498.75	0.297	0.3772	0.3161
499.082	0.2967	0.3776	0.3171
499.415	0.2957	0.3786	0.3136
499.748	0.2936	0.3825	0.3157
500.08	0.2974	0.3793	0.3175
500.413	0.2962	0.3787	0.3152
500.745	0.2956	0.3758	0.3165
501.077	0.2956	0.3787	0.315
501.41	0.2954	0.3766	0.3142
501.743	0.2963	0.3784	0.3171
502.075	0.297	0.3779	0.3148
502.408	0.294	0.3788	0.3126
502.74	0.2983	0.3785	0.3171
503.072	0.2966	0.3799	0.3152
503.405	0.2953	0.3773	0.3163
503.738	0.2952	0.3785	0.3141
504.07	0.2972	0.3789	0.3166
504.402	0.296	0.3798	0.3128
504.735	0.2988	0.3786	0.319
505.067	0.2937	0.3765	0.3135
505.4	0.2947	0.3794	0.314
505.733	0.2946	0.3775	0.3158
506.065	0.2988	0.3801	0.3164
506.397	0.2942	0.3788	0.3164
506.73	0.2973	0.3779	0.312
507.062	0.2957	0.3798	0.3143
507.395	0.2969	0.38	0.3165
507.728	0.2975	0.3796	0.3157
508.06	0.2947	0.3818	0.313
508.392	0.2985	0.3777	0.3126
508.725	0.2914	0.3796	0.3135
509.058	0.2958	0.3786	0.3148
509.39	0.2947	0.3771	0.3186
509.723	0.2967	0.3789	0.3135
510.055	0.2925	0.3806	0.3168
510.387	0.2937	0.3776	0.3131
510.72	0.2966	0.3777	0.3158
511.053	0.2978	0.3784	0.3193
511.385	0.298	0.3777	0.3159
511.717	0.2945	0.3804	0.3133
512.05	0.296	0.379	0.3131
512.383	0.2956	0.3814	0.3159
512.715	0.2946	0.3783	0.3153
513.048	0.2948	0.3784	0.3162
513.38	0.2955	0.3805	0.3135
513.712	0.2983	0.3772	0.3166
514.045	0.2945	0.3792	0.3168
514.378	0.2966	0.3804	0.3154
514.71	0.2965	0.3776	0.3152
515.043	0.2963	0.3797	0.3148
515.375	0.2966	0.3795	0.3153
515.707	0.2966	0.3808	0.3174
516.04	0.2951	0.3774	0.3157
516.372	0.2952	0.3764	0.3157
516.705	0.2955	0.3787	0.3137
517.038	0.2979	0.3758	0.3153
517.37	0.2957	0.3786	0.315
517.702	0.2957	0.3779	0.3122
518.035	0.2944	0.3788	0.3132
518.367	0.2954	0.3815	0.3173
518.7	0.2945	0.3799	0.3173
519.033	0.2972	0.3764	0.3122
519.365	0.294	0.3807	0.3157
519.697	0.2944	0.3771	0.3163
520.03	0.2948	0.3771	0.3146
520.362	0.2979	0.3792	0.3137
520.695	0.2967	0.3791	0.3145
521.028	0.2939	0.3773	0.3167
521.36	0.2964	0.3764	0.316
521.692	0.2932	0.3768	0.3139
522.025	0.2943	0.3767	0.3165
522.357	0.2951	0.3773	0.3137
522.69	0.2927	0.3786	0.3136
523.023	0.2941	0.3781	0.3181
523.355	0.2964	0.3781	0.3155
523.688	0.294	0.3792	0.314
524.02	0.2973	0.3773	0.316
524.352	0.295	0.381	0.3137
524.685	0.2951	0.3786	0.3159
525.018	0.2955	0.3754	0.3159
525.35	0.2968	0.3786	0.3136
525.683	0.2957	0.3765	0.3158
526.015	0.2959	0.3792	0.3131
526.347	0.2953	0.3794	0.315
526.68	0.2992	0.3756	0.3154
527.013	0.2969	0.3779	0.3162
527.345	0.2958	0.3783	0.3149
527.678	0.2953	0.3799	0.3171
528.01	0.2958	0.3803	0.3153
528.342	0.2937	0.3794	0.3142
528.675	0.2956	0.3771	0.3179
529.008	0.2973	0.3775	0.3146
529.34	0.297	0.378	0.3163
529.673	0.296	0.3749	0.3147
530.005	0.2946	0.3763	0.3129
530.337	0.2949	0.3767	0.3151
530.67	0.2971	0.3818	0.3177
531.003	0.2952	0.3766	0.3143
531.335	0.2958	0.3755	0.3128
531.668	0.2954	0.3766	0.3168
532	0.2946	0.3784	0.3154
532.332	0.2945	0.3821	0.315
532.665	0.2921	0.3786	0.3141
532.997	0.2954	0.3748	0.3168
533.33	0.2955	0.3783	0.3151
533.663	0.2964	0.379	0.3141
533.995	0.2935	0.3792	0.3134
534.327	0.2943	0.3812	0.3125
534.66	0.2934	0.3771	0.3119
534.992	0.295	0.3794	0.3161
535.325	0.2937	0.379	0.3142
535.658	0.2962	0.3809	0.3159
535.99	0.2943	0.3767	0.3147
536.322	0.2947	0.3783	0.3145
536.655	0.2939	0.3783	0.3145
536.987	0.2948	0.3778	0.3147
537.32	0.295	0.3765	0.3157
537.653	0.2956	0.3781	0.3151
537.985	0.2955	0.3797	0.3147
538.317	0.2967	0.3774	0.3162
538.65	0.2932	0.3807	0.3121
538.982	0.2927	0.3799	0.3167
539.315	0.2935	0.3801	0.3132
539.648	0.2951	0.3751	0.3161
539.98	0.2952	0.3762	0.3158
540.312	0.2966	0.3789	0.3133
540.645	0.2957	0.3783	0.3155
540.977	0.2937	0.3777	0.3135
541.31	0.2975	0.3766	0.316
541.643	0.2945	0.3775	0.3157
541.975	0.2933	0.3774	0.3139
542.308	0.2947	0.377	0.3115
542.64	0.2933	0.3796	0.3129
542.972	0.2961	0.3797	0.3152
543.305	0.2946	0.3782	0.3138
543.638	0.2943	0.3784	0.317
543.97	0.2965	0.3801	0.317
544.303	0.2959	0.3763	0.3147
544.635	0.2956	0.3798	0.3156
544.967	0.2942	0.3755	0.3161
545.3	0.2933	0.3788	0.3143
545.633	0.2955	0.3766	0.3146
545.965	0.2962	0.3794	0.3116
546.298	0.2924	0.3798	0.3151
546.63	0.2949	0.3795	0.3126
546.962	0.2926	0.38	0.317
547.295	0.2954	0.3793	0.3146
547.628	0.2944	0.3785	0.3138
547.96	0.2974	0.3762	0.3156
548.293	0.2953	0.3776	0.3153
548.625	0.2952	0.3779	0.3146
548.957	0.2967	0.3767	0.3137
549.29	0.2955	0.379	0.3148
549.622	0.2958	0.3777	0.3147
549.955	0.2948	0.3812	0.3129
550.288	0.2951	0.3808	0.3151
550.62	0.2948	0.3784	0.3144
550.952	0.2946	0.378	0.3136
551.285	0.2947	0.3752	0.313
551.617	0.2939	0.378	0.3142
551.95	0.2944	0.3773	0.3173
552.283	0.295	0.3811	0.3154
552.615	0.2925	0.3799	0.3158
552.947	0.294	0.3796	0.3139
553.28	0.295	0.3768	0.3172
553.612	0.294	0.3768	0.3137
553.945	0.2956	0.3794	0.3149
554.278	0.2965	0.3789	0.3143
554.61	0.294	0.3783	0.3147
554.942	0.2967	0.3776	0.3134
555.275	0.2923	0.3771	0.3142
555.607	0.2965	0.3805	0.3152
555.94	0.2971	0.3798	0.3144
556.273	0.2925	0.3797	0.3156
556.605	0.2972	0.3755	0.3111
556.938	0.2927	0.3805	0.315
557.27	0.2962	0.3762	0.3124
557.602	0.2949	0.3783	0.3125
557.935	0.2962	0.3798	0.3137
558.268	0.294	0.3779	0.3144
558.6	0.2934	0.381	0.3131
558.933	0.2923	0.379	0.3124
559.265	0.2967	0.3789	0.3151
559.597	0.2948	0.3772	0.3164
559.93	0.2948	0.3764	0.3141
560.263	0.2947	0.3772	0.311
560.595	0.296	0.375	0.3133
560.928	0.2952	0.3788	0.3151
561.26	0.2956	0.3766	0.3148
561.592	0.2937	0.3751	0.3135
561.925	0.2965	0.3801	0.3144
562.258	0.2956	0.3797	0.3113
562.59	0.2927	0.3805	0.3154
562.923	0.2946	0.3753	0.3158
563.255	0.2952	0.3772	0.3142
563.587	0.2953	0.3794	0.3137
563.92	0.2943	0.3777	0.313
564.253	0.2943	0.3781	0.3141
564.585	0.295	0.3778	0.3136
564.918	0.2949	0.3776	0.3148
565.25	0.2945	0.3777	0.3142
565.582	0.2957	0.3779	0.3152
565.915	0.2922	0.3778	0.3159
566.247	0.2933	0.3762	0.3125
566.58	0.2942	0.3764	0.3143
566.913	0.2941	0.3794	0.3147
567.245	0.295	0.3774	0.3143
567.577	0.2936	0.3781	0.3147
567.91	0.2922	0.3779	0.3123
568.242	0.2949	0.3769	0.313
568.575	0.2953	0.3775	0.3133
568.908	0.296	0.3796	0.3119
569.24	0.2947	0.3784	0.3127
569.572	0.2944	0.377	0.3128
569.905	0.2941	0.3772	0.3127
570.237	0.2929	0.3791	0.3138
570.57	0.2935	0.3761	0.3129
570.903	0.2947	0.3779	0.3155
571.235	0.2946	0.3805	0.3138
571.567	0.2935	0.3805	0.3148
571.9	0.2934	0.3784	0.3144
572.232	0.296	0.3789	0.3149
572.565	0.2952	0.3779	0.3135
572.898	0.294	0.3758	0.3123
573.23	0.2946	0.3787	0.3125
573.562	0.294	0.3795	0.3136
573.895	0.2952	0.3768	0.3133
574.227	0.2952	0.3793	0.315
574.56	0.2934	0.3784	0.3145
574.893	0.2939	0.3793	0.3132
575.225	0.2941	0.3777	0.3116
575.558	0.296	0.3784	0.312
575.89	0.2972	0.3786	0.3132
576.222	0.2937	0.3779	0.3133
576.555	0.2957	0.3792	0.3147
576.888	0.2941	0.3754	0.3153
577.22	0.2929	0.3767	0.3158
577.553	0.2954	0.376	0.3129
577.885	0.2926	0.3776	0.314
578.217	0.2938	0.3787	0.3156
578.55	0.2926	0.3781	0.3142
578.883	0.2948	0.3768	0.3129
579.215	0.296	0.3779	0.3134
579.548	0.294	0.3756	0.3117
579.88	0.2941	0.3764	0.3156
580.212	0.2914	0.3765	0.3108
580.545	0.2951	0.3772	0.3141
580.878	0.2952	0.3768	0.3138
581.21	0.2936	0.3805	0.3142
581.543	0.2944	0.3786	0.3118
581.875	0.2936	0.3766	0.3119
582.207	0.2942	0.379	0.314
582.54	0.2942	0.3767	0.3124
582.872	0.2943	0.379	0.3142
583.205	0.2937	0.3787	0.3118
583.538	0.2944	0.3777	0.3112
583.87	0.2933	0.3774	0.3128
584.202	0.2931	0.3757	0.313
584.535	0.2936	0.377	0.3128
584.867	0.2965	0.3814	0.3139
585.2	0.2966	0.3779	0.3141
585.533	0.2933	0.3802	0.312
585.865	0.2937	0.3766	0.3139
586.197	0.2946	0.3788	0.3149
586.53	0.2952	0.3753	0.3154
586.862	0.2941	0.3783	0.3146
587.195	0.2947	0.3768	0.3138
587.528	0.2947	0.3757	0.312
587.86	0.2947	0.3786	0.3128
588.192	0.2918	0.3779	0.3116
588.525	0.2928	0.3762	0.3167
588.857	0.2942	0.3786	0.3135
589.19	0.2928	0.3781	0.3145
589.523	0.2944	0.3793	0.314
589.855	0.2947	0.3763	0.3151
590.188	0.295	0.3773	0.3147
590.52	0.294	0.3771	0.3141
590.852	0.2929	0.3769	0.3143
591.185	0.2929	0.3772	0.3136
591.518	0.2948	0.3764	0.3141
591.85	0.294	0.3764	0.3153
592.183	0.2958	0.3783	0.3155
592.515	0.295	0.3766	0.3128
592.847	0.294	0.3764	0.3134
593.18	0.2938	0.3755	0.3131
593.513	0.2946	0.3778	0.3147
593.845	0.2926	0.376	0.3136
594.178	0.2954	0.3782	0.3131
594.51	0.2931	0.3781	0.3143
594.842	0.2939	0.3775	0.3149
595.175	0.293	0.3765	0.3141
595.508	0.2924	0.3772	0.3136
595.84	0.2946	0.3774	0.3149
596.173	0.2938	0.3772	0.3113
596.505	0.2926	0.3766	0.3139
596.837	0.2947	0.3764	0.3139
597.17	0.2942	0.3755	0.3161
597.503	0.2941	0.3769	0.3139
597.835	0.2929	0.3766	0.3139
598.168	0.2919	0.3761	0.3126
598.5	0.2926	0.3796	0.3134
598.832	0.2938	0.3801	0.3123
599.165	0.293	0.3776	0.3141
599.497	0.293	0.3761	0.3124
599.83	0.2935	0.3782	0.3146
600.163	0.291	0.3792	0.3135
600.495	0.2942	0.372	0.3143
600.827	0.293	0.3767	0.3137
601.16	0.2926	0.3763	0.3142
601.492	0.2925	0.376	0.312
601.825	0.294	0.3776	0.3134
602.158	0.2933	0.3783	0.3131
602.49	0.2932	0.3771	0.3132
602.822	0.2936	0.3767	0.3119
603.155	0.294	0.3758	0.3128
603.487	0.2928	0.3745	0.314
603.82	0.2938	0.3752	0.3154
604.153	0.2924	0.3763	0.3121
604.485	0.2952	0.3761	0.314
604.817	0.2934	0.3752	0.3139
605.15	0.294	0.3772	0.3121
605.482	0.2943	0.3742	0.3144
605.815	0.2944	0.3763	0.3135
606.148	0.2945	0.3771	0.3141
606.48	0.2933	0.3751	0.3136
606.812	0.2951	0.3753	0.315
607.145	0.2932	0.3757	0.3117
607.477	0.2938	0.3783	0.3126
607.81	0.2928	0.3785	0.3139
608.143	0.2936	0.376	0.3108
608.475	0.2967	0.38	0.3118
608.808	0.2928	0.3743	0.3157
609.14	0.2923	0.3777	0.316
609.472	0.2955	0.376	0.3135
609.805	0.2931	0.3792	0.3159
610.138	0.2913	0.3781	0.3101
610.47	0.2934	0.3769	0.3145
610.803	0.2929	0.3768	0.3139
611.135	0.2908	0.3771	0.312
611.467	0.2934	0.3755	0.3155
611.8	0.2924	0.3758	0.3123
612.133	0.2924	0.3786	0.3139
612.465	0.2929	0.3767	0.3121
612.798	0.2952	0.3768	0.3134
613.13	0.2932	0.3771	0.3168
613.462	0.2928	0.3765	0.3138
613.795	0.2928	0.3782	0.3105
614.128	0.2938	0.3767	0.3137
614.46	0.2931	0.3769	0.3127
614.793	0.2937	0.3762	0.3144
615.125	0.2928	0.3748	0.3138
615.457	0.2923	0.3771	0.3109
615.79	0.2941	0.3773	0.3128
616.122	0.293	0.3772	0.3152
616.455	0.2923	0.3782	0.3123
616.788	0.2926	0.376	0.3124
617.12	0.2932	0.3784	0.3148
617.452	0.294	0.3757	0.3151
617.785	0.2916	0.3773	0.3129
618.117	0.2924	0.3762	0.3138
618.45	0.2925	0.3756	0.3132
618.783	0.2911	0.3754	0.3133
619.115	0.2921	0.3776	0.3143
619.447	0.2912	0.3764	0.3127
619.78	0.2935	0.3745	0.3155
620.112	0.2941	0.3782	0.3123
620.445	0.2899	0.3758	0.3143
620.778	0.2915	0.3778	0.3143
621.11	0.2952	0.3753	0.3107
621.442	0.2929	0.3788	0.3149
621.775	0.2947	0.3783	0.3159
622.107	0.2909	0.3804	0.3113
622.44	0.2947	0.379	0.3121
622.773	0.2942	0.3781	0.3143
623.105	0.2916	0.3779	0.313
623.438	0.2923	0.3752	0.3129
623.77	0.2945	0.3768	0.3114
624.102	0.2945	0.3783	0.3112
624.435	0.2932	0.3756	0.3122
624.768	0.2933	0.3775	0.3126
625.1	0.2914	0.3754	0.3133
625.433	0.2942	0.3788	0.312
625.765	0.2901	0.3769	0.3133
626.097	0.2935	0.3759	0.3144
626.43	0.2944	0.3772	0.312
626.763	0.2939	0.3782	0.314
627.095	0.2913	0.3769	0.3137
627.428	0.2938	0.3777	0.3125
627.76	0.2935	0.3775	0.312
628.092	0.2937	0.3751	0.313
628.425	0.2933	0.3753	0.314
628.758	0.2937	0.3745	0.3146
629.09	0.293	0.3775	0.3125
629.423	0.2928	0.3772	0.3103
629.755	0.2921	0.3737	0.313
630.087	0.2921	0.3743	0.3139
630.42	0.2911	0.3764	0.3124
630.753	0.2947	0.3761	0.3133
631.085	0.2927	0.3772	0.3136
631.418	0.2938	0.3777	0.313
631.75	0.2915	0.3773	0.3113
632.082	0.2921	0.3748	0.3167
632.415	0.2929	0.3758	0.314
632.747	0.292	0.3794	0.3134
633.08	0.2918	0.3757	0.313
633.413	0.2939	0.3775	0.3123
633.745	0.2931	0.3767	0.3151
634.077	0.2925	0.377	0.3144
634.41	0.2923	0.3729	0.3148
634.742	0.2921	0.3752	0.3134
635.075	0.2947	0.3787	0.3122
635.408	0.2909	0.3747	0.3119
635.74	0.2943	0.3762	0.3144
636.072	0.2913	0.3764	0.3135
636.405	0.2939	0.3762	0.3142
636.737	0.2937	0.3786	0.314
637.07	0.295	0.3736	0.3147
637.403	0.2935	0.3768	0.3113
637.735	0.2915	0.3771	0.3118
638.067	0.2917	0.3761	0.3113
638.4	0.2921	0.3771	0.3122
638.732	0.2912	0.3788	0.3112
639.065	0.2924	0.3754	0.3104
639.398	0.2939	0.3779	0.3167
639.73	0.2922	0.3771	0.3121
640.062	0.2914	0.3783	0.3126
640.395	0.2931	0.3788	0.3128
640.727	0.2923	0.3777	0.3119
641.06	0.2925	0.3783	0.3142
641.393	0.2934	0.378	0.3126
641.725	0.2944	0.3766	0.3112
642.058	0.2924	0.3748	0.3122
642.39	0.2916	0.3812	0.312
642.722	0.2941	0.3758	0.3136
643.055	0.292	0.3793	0.3104
643.388	0.2925	0.3752	0.3111
643.72	0.2911	0.3771	0.3128
644.053	0.2941	0.3753	0.3106
644.385	0.2925	0.3764	0.3134
644.717	0.2907	0.3749	0.3141
645.05	0.2906	0.3755	0.3139
645.383	0.2942	0.3761	0.3107
645.715	0.2918	0.3761	0.3132
646.048	0.2901	0.3769	0.3129
646.38	0.292	0.379	0.3124
646.712	0.2915	0.3772	0.312
647.045	0.2906	0.376	0.3127
647.378	0.2906	0.3758	0.3116
647.71	0.292	0.3757	0.3131
648.043	0.2917	0.3749	0.3158
648.375	0.2925	0.3761	0.315
648.707	0.2923	0.3747	0.3115
649.04	0.2925	0.3775	0.3132
649.372	0.2949	0.3765	0.3132
649.705	0.2933	0.3766	0.314
650.038	0.2925	0.3753	0.3107
650.37	0.2928	0.3774	0.3102
650.702	0.2928	0.375	0.3098
651.035	0.2923	0.3772	0.3142
651.367	0.2897	0.3773	0.3122
651.7	0.289	0.3744	0.3116
652.033	0.2906	0.3766	0.3114
652.365	0.2936	0.3758	0.3135
652.697	0.2931	0.3753	0.3132
653.03	0.292	0.378	0.3133
653.362	0.2923	0.376	0.3116
653.695	0.2922	0.3768	0.313
654.028	0.2913	0.3763	0.3136
654.36	0.2932	0.3748	0.3112
654.692	0.2928	0.3772	0.3116
655.025	0.292	0.378	0.3123
655.357	0.2925	0.3729	0.3096
655.69	0.2931	0.3779	0.3122
656.023	0.2934	0.3771	0.3131
656.355	0.2895	0.3764	0.3136
656.688	0.29	0.3755	0.3119
657.02	0.2932	0.3765	0.3128
657.352	0.2919	0.3766	0.3127
657.685	0.2921	0.3749	0.3106
658.018	0.2935	0.3769	0.3134
658.35	0.292	0.3772	0.3126
658.683	0.2927	0.3758	0.3118
659.015	0.2912	0.3726	0.3146
659.347	0.2963	0.3764	0.3124
659.68	0.2918	0.3756	0.3128
660.013	0.2915	0.3761	0.3112
660.345	0.2917	0.3733	0.3142
660.678	0.2911	0.3781	0.3119
661.01	0.2918	0.3765	0.3104
661.342	0.291	0.3769	0.3132
661.675	0.2928	0.3755	0.3122
662.008	0.2916	0.3765	0.313
662.34	0.2912	0.3776	0.3136
[truncated: 1,608 more rows]

## Sheet: 180 1%
Time(s)	afTMEM16 0Ca2+	afTMEM16 +Ca2+	Protoein-Free
[truncated: 3,600 more rows]

[truncated: 1 more sheets: Sheet9]
